# Supplementary material for: Crystal structure of (2-benzyl­oxy­pyrimidin-5-yl)boronic acid
Source: Acta Crystallogr Sect E Struct Rep Online. 2014 Nov 15;70(Pt 12):o1259–60. doi: 10.1107/S1600536814024519 (PMC4257459; doi:10.1107/S1600536814024519)
Supplement: Supplementary file 1 [file e-70-o1259-sup1.cif]

##############################################################################
#                                                                            #
# This CIF contains the data in a paper accepted for publication in          #
# Acta Crystallographica Section E. It conforms to the requirements of       #
# Notes for Authors for Acta Crystallographica Section E, and has been       #
# peer reviewed under the auspices of the IUCr Commission on Journals.       #
#                                                                            #
# Full details of the Crystallographic Information File format               #
# are given in the paper "The Crystallographic Information File (CIF):       #
# a New Standard Archive File for Crystallography" by S. R. Hall, F. H.      #
# Allen and I. D. Brown [Acta Cryst. (1991), A47, 655-685].                  #
#                                                                            #
# The current version of the core CIF dictionary is obtainable from          #
# ftp://ftp.iucr.org/pub/cif_core.dic.                                       #
#                                                                            #
# Software is freely available for graphical display of the structure(s)     #
# in this CIF. For information consult the CIF software page                 #
# http://www.iucr.org/resources/cif/software.                                #
#                                                                            #
# This file may be used for bona fide research purposes within the           #
# scientific community so long as proper attribution is given to the journal # 
# article from which it was obtained.                                        #
#                                                                            #
##############################################################################
data_I
_database_code_depnum_ccdc_archive 'CCDC 937427'
_audit_creation_method     SHELXL-2013
_journal_date_recd_electronic     2014-10-24
_journal_date_accepted     2014-11-07
_journal_name_full     'Acta Crystallographica, Section E'
_journal_year     2014
_journal_volume     70
_journal_issue     12
_journal_page_first     o1259
_journal_page_last     o1260
_journal_paper_category     HO
_journal_paper_doi     10.1107/S1600536814024519
_journal_coeditor_code     ZL2604
_publ_contact_author_name
;
'Krzysztof Durka'
;
_publ_contact_author_address
;
Physical Chemistry Department, Faculty of Chemistry,
Warsaw University of Technology, Noakowskiego 3, 00-664 Warsaw, Poland
;
_publ_contact_author_email     'kdurka@ch.pw.edu.pl'
_publ_contact_author_fax     '+(4822)6282741'
_publ_contact_author_phone     '+(4822)2347575'
_publ_section_title
;
Crystal structure of
(2-benzyloxypyrimidin-5-yl)boronic acid
;
loop_
    _publ_author_name
    _publ_author_footnote
    _publ_author_address
    'Durka, Krzysztof' .
;
Physical Chemistry Department, Faculty of Chemistry,
Warsaw University of Technology, Noakowskiego 3, 00-664 Warsaw,
Poland
;
    'Kli\'s, Tomasz' .
;
Physical Chemistry Department, Faculty of Chemistry,
Warsaw University of Technology, Noakowskiego 3, 00-664 Warsaw,
Poland
;
    'Serwatowski, Janusz' .
;
Physical Chemistry Department, Faculty of Chemistry,
Warsaw University of Technology, Noakowskiego 3, 00-664 Warsaw,
Poland
;
_publ_section_synopsis
;
In this manuscript the molecular and supramolecular structure of
2-(benzyloxy)-5-pyrimidylboronic acid is presented
;
_chemical_name_systematic
;
(2-Benzyloxypyrimidin-5-yl)boronic acid
;
_chemical_name_common     ?
_chemical_formula_moiety     'C11 H11 B N2 O3'
_chemical_formula_sum     'C11 H11 B N2 O3'
_chemical_formula_iupac     'C11 H11 B N2 O3'
_chemical_formula_weight     230.03
_chemical_melting_point     ?
_shelx_space_group_comment
;
The symmetry employed for this shelxl refinement is uniquely defined
by the following loop, which should always be used as a source of
symmetry information in preference to the above space-group names.
They are only intended as comments.
;
_space_group_crystal_system     monoclinic
_space_group_name_H-M_alt     'P 21/n'
_space_group_name_Hall     '-P 2yn'
loop_
    _space_group_symop_operation_xyz
    'x, y, z'
    '-x+1/2, y+1/2, -z+1/2'
    '-x, -y, -z'
    'x-1/2, -y-1/2, z-1/2'
_cell_length_a     5.4980(10)
_cell_length_b     30.4320(17)
_cell_length_c     6.7086(19)
_cell_angle_alpha     90
_cell_angle_beta     113.54(4)
_cell_angle_gamma     90
_cell_volume     1029.0(4)
_cell_formula_units_Z     4
_cell_measurement_reflns_used     4979
_cell_measurement_theta_min     2.0036
_cell_measurement_theta_max     34.4001
_cell_measurement_temperature     100.0(10)
_exptl_crystal_description     unspecified
_exptl_crystal_colour     colourless
_exptl_crystal_size_max     0.20
_exptl_crystal_size_mid     0.15
_exptl_crystal_size_min     0.15
_exptl_crystal_density_diffrn     1.485
_exptl_crystal_F_000     480
_exptl_absorpt_coefficient_mu     0.108
_exptl_absorpt_correction_type     multi-scan
_exptl_absorpt_process_details
;
(CrysAlis PRO; Agilent, 2013)
;
_exptl_absorpt_correction_T_min     0.99285
_exptl_absorpt_correction_T_max     1.00000
_diffrn_ambient_temperature     100.0(10)
_diffrn_radiation_type     MoK\a
_diffrn_radiation_wavelength     0.71073
_diffrn_radiation_source     'fine-focus sealed tube'
_diffrn_radiation_monochromator     graphite
_diffrn_measurement_device_type     'Kuma KM-4 CCD'
_diffrn_measurement_method     'omega scan'
_diffrn_reflns_number     18472
_diffrn_reflns_av_R_equivalents     0.0437
_diffrn_reflns_theta_min     2.677
_diffrn_reflns_theta_max     34.490
_diffrn_reflns_theta_full     25.242
_diffrn_measured_fraction_theta_max     0.954
_diffrn_measured_fraction_theta_full     0.999
_diffrn_reflns_limit_h_min     -8
_diffrn_reflns_limit_h_max     8
_diffrn_reflns_limit_k_min     -48
_diffrn_reflns_limit_k_max     47
_diffrn_reflns_limit_l_min     -10
_diffrn_reflns_limit_l_max     10
_diffrn_standards_number     '1 frame'
_diffrn_standards_interval_count     '5o frames'
_refine_special_details
;
Refinement of <i>F</i>^2^ against ALL reflections. The weighted <i>R</i>-factor
<i>wR</i> and goodness of fit <i>S</i> are based on <i>F</i>^2^, conventional
<i>R</i>-factors <i>R</i> are based on <i>F</i>, with <i>F</i> set to zero for
negative <i>F</i>^2^. The threshold expression of <i>F</i>^2^ >
\s(<i>F</i>^2^) is used only for calculating <i>R</i>-factors(gt) <i>etc</i>.
and is not relevant to the choice of reflections for refinement.
<i>R</i>-factors based on <i>F</i>^2^ are statistically about twice as large
as those based on <i>F</i>, and <i>R</i>- factors based on all data will be
even larger.
;
_reflns_number_total     4167
_reflns_number_gt     2975
_reflns_threshold_expression     I>2\s(I)
_refine_ls_structure_factor_coef     Fsqd
_refine_ls_matrix_type     full
_refine_ls_R_factor_all     0.0840
_refine_ls_R_factor_gt     0.0533
_refine_ls_wR_factor_gt     0.1200
_refine_ls_wR_factor_ref     0.1354
_refine_ls_goodness_of_fit_ref     1.027
_refine_ls_restrained_S_all     1.027
_refine_ls_number_reflns     4167
_refine_ls_number_parameters     160
_refine_ls_number_restraints     0
_refine_ls_hydrogen_treatment     mixed
_refine_ls_weighting_scheme     calc
_refine_ls_weighting_details
              'w=1/[\s^2^(Fo^2^)+(0.0561P)^2^+0.4141P] where P=(Fo^2^+2Fc^2^)/3'
_atom_sites_solution_hydrogens     mixed
_atom_sites_solution_primary     ?
_atom_sites_solution_secondary     ?
_refine_ls_shift/su_max     0.000
_refine_ls_shift/su_mean     0.000
_refine_diff_density_max     0.567
_refine_diff_density_min     -0.299
_refine_ls_extinction_method     none
_refine_ls_extinction_coef     .
loop_
    _atom_type_symbol
    _atom_type_description
    _atom_type_scat_dispersion_real
    _atom_type_scat_dispersion_imag
    _atom_type_scat_source
    'C' 'C' 0.0033 0.0016
                         'International Tables Vol C Tables 4.2.6.8 and 6.1.1.4'
    'H' 'H' 0.0000 0.0000
                         'International Tables Vol C Tables 4.2.6.8 and 6.1.1.4'
    'B' 'B' 0.0013 0.0007
                         'International Tables Vol C Tables 4.2.6.8 and 6.1.1.4'
    'N' 'N' 0.0061 0.0033
                         'International Tables Vol C Tables 4.2.6.8 and 6.1.1.4'
    'O' 'O' 0.0106 0.0060
                         'International Tables Vol C Tables 4.2.6.8 and 6.1.1.4'
_computing_data_collection
;
CrysAlis PRO (Agilent, 2013)
;
_computing_cell_refinement
;
CrysAlis PRO (Agilent, 2013)
;
_computing_data_reduction
;
CrysAlis PRO (Agilent, 2013)
;
_computing_structure_solution
;
SHELXS97 (Sheldrick, 2008)
;
_computing_structure_refinement
;
SHELXL2013 (Sheldrick, 2008)
;
_computing_molecular_graphics
;
DIAMOND (Brandenburg, 2005)
;
_computing_publication_material
;
publCIF (Westrip, 2010)
;
loop_
    _atom_site_type_symbol
    _atom_site_label
    _atom_site_fract_x
    _atom_site_fract_y
    _atom_site_fract_z
    _atom_site_U_iso_or_equiv
    _atom_site_adp_type
    _atom_site_calc_flag
    _atom_site_occupancy
    _atom_site_disorder_assembly
    _atom_site_disorder_group
    C C1 0.7668(2) 0.09979(4) 0.33931(19) 0.0119(2) Uani d 1 . .
    C C2 0.4044(2) 0.05846(4) 0.16000(19) 0.0129(2) Uani d 1 . .
    H H2 0.2541 0.0426 0.1570 0.016 Uiso calc 1 . .
    C C3 0.4464(2) 0.06065(4) -0.03164(19) 0.0120(2) Uani d 1 . .
    C C4 0.6720(2) 0.08390(4) -0.01318(19) 0.0135(2) Uani d 1 . .
    H H4 0.7143 0.0856 -0.1371 0.016 Uiso calc 1 . .
    C C5 1.1273(2) 0.14700(4) 0.5176(2) 0.0144(2) Uani d 1 . .
    H H5A 1.0515 0.1694 0.4023 0.017 Uiso calc 1 . .
    H H5B 1.2516 0.1286 0.4803 0.017 Uiso calc 1 . .
    C C6 1.2746(2) 0.16928(4) 0.73226(19) 0.0119(2) Uani d 1 . .
    C C7 1.1923(2) 0.16861(4) 0.9030(2) 0.0152(2) Uani d 1 . .
    H H7 1.0405 0.1521 0.8908 0.018 Uiso calc 1 . .
    C C8 1.3326(3) 0.19224(4) 1.0918(2) 0.0178(2) Uani d 1 . .
    H H8 1.2757 0.1916 1.2081 0.021 Uiso calc 1 . .
    C C9 1.5544(3) 0.21671(4) 1.1128(2) 0.0170(2) Uani d 1 . .
    H H9 1.6466 0.2333 1.2410 0.020 Uiso calc 1 . .
    C C10 1.6401(3) 0.21665(4) 0.9434(2) 0.0161(2) Uani d 1 . .
    H H10 1.7933 0.2329 0.9567 0.019 Uiso calc 1 . .
    C C11 1.5022(2) 0.19294(4) 0.7556(2) 0.0143(2) Uani d 1 . .
    H H11 1.5630 0.1928 0.6415 0.017 Uiso calc 1 . .
    B B1 0.2490(3) 0.03690(4) -0.2435(2) 0.0129(2) Uani d 1 . .
    N N1 0.5624(2) 0.07726(3) 0.34800(16) 0.0133(2) Uani d 1 . .
    N N2 0.8334(2) 0.10406(4) 0.16971(17) 0.0137(2) Uani d 1 . .
    O O1 0.28595(18) 0.03484(3) -0.43207(14) 0.01608(19) Uani d 1 . .
    O O2 0.03654(19) 0.01745(3) -0.22897(15) 0.0177(2) Uani d 1 . .
    O O3 0.91719(17) 0.11992(3) 0.52723(14) 0.01468(18) Uani d 1 . .
    H H1A 0.416(3) 0.0477(6) -0.445(3) 0.022 Uiso d 1 . .
    H H2A -0.068(3) 0.0034(6) -0.340(3) 0.022 Uiso d 1 . .
loop_
    _atom_site_aniso_label
    _atom_site_aniso_U_11
    _atom_site_aniso_U_22
    _atom_site_aniso_U_33
    _atom_site_aniso_U_12
    _atom_site_aniso_U_13
    _atom_site_aniso_U_23
    C1 0.0114(5) 0.0120(5) 0.0124(5) -0.0016(4) 0.0048(4) -0.0011(4)
    C2 0.0135(5) 0.0138(5) 0.0122(5) -0.0028(4) 0.0059(4) -0.0002(4)
    C3 0.0129(5) 0.0125(5) 0.0112(5) -0.0013(4) 0.0054(4) -0.0001(4)
    C4 0.0150(5) 0.0157(5) 0.0119(5) -0.0016(4) 0.0074(4) -0.0008(4)
    C5 0.0134(5) 0.0163(5) 0.0144(5) -0.0052(4) 0.0066(4) -0.0024(4)
    C6 0.0112(5) 0.0111(5) 0.0128(5) -0.0006(4) 0.0039(4) -0.0003(4)
    C7 0.0145(5) 0.0163(5) 0.0159(5) -0.0030(4) 0.0073(5) -0.0007(4)
    C8 0.0201(6) 0.0202(6) 0.0149(5) -0.0038(5) 0.0088(5) -0.0018(5)
    C9 0.0167(6) 0.0169(6) 0.0152(5) -0.0021(4) 0.0040(5) -0.0029(4)
    C10 0.0121(5) 0.0165(6) 0.0183(6) -0.0027(4) 0.0046(5) -0.0012(4)
    C11 0.0136(5) 0.0149(5) 0.0153(5) -0.0008(4) 0.0067(4) 0.0002(4)
    B1 0.0134(6) 0.0125(6) 0.0133(6) 0.0003(4) 0.0060(5) 0.0019(5)
    N1 0.0130(5) 0.0154(5) 0.0119(4) -0.0033(4) 0.0054(4) -0.0013(4)
    N2 0.0141(5) 0.0157(5) 0.0125(4) -0.0035(4) 0.0064(4) -0.0016(4)
    O1 0.0171(4) 0.0204(4) 0.0126(4) -0.0069(3) 0.0079(3) -0.0029(3)
    O2 0.0179(4) 0.0240(5) 0.0124(4) -0.0093(4) 0.0071(3) -0.0041(4)
    O3 0.0148(4) 0.0175(4) 0.0121(4) -0.0069(3) 0.0057(3) -0.0036(3)
_geom_special_details
;
All e.s.d.'s (except the e.s.d. in the dihedral angle between two l.s. planes)
are estimated using the full covariance matrix. The cell e.s.d.'s are taken
into account individually in the estimation of e.s.d.'s in distances, angles
and torsion angles; correlations between e.s.d.'s in cell parameters are only
used when they are defined by crystal symmetry. An approximate (isotropic)
treatment of cell e.s.d.'s is used for estimating e.s.d.'s involving l.s.
planes.
;
loop_
    _geom_bond_atom_site_label_1
    _geom_bond_atom_site_label_2
    _geom_bond_site_symmetry_2
    _geom_bond_distance
    _geom_bond_publ_flag
    C1 N2 . 1.3336(15) y
    C1 N1 . 1.3375(15) y
    C1 O3 . 1.3474(15) y
    C2 N1 . 1.3407(16) y
    C2 C3 . 1.3957(17) y
    C2 H2 . 0.9500 n
    C3 C4 . 1.3898(16) y
    C3 B1 . 1.5775(19) y
    C4 N2 . 1.3415(16) y
    C4 H4 . 0.9500 n
    C5 O3 . 1.4412(14) y
    C5 C6 . 1.5028(18) y
    C5 H5A . 0.9900 n
    C5 H5B . 0.9900 n
    C6 C7 . 1.3898(17) n
    C6 C11 . 1.3972(16) n
    C7 C8 . 1.3912(18) n
    C7 H7 . 0.9500 n
    C8 C9 . 1.3870(18) n
    C8 H8 . 0.9500 n
    C9 C10 . 1.3933(19) n
    C9 H9 . 0.9500 n
    C10 C11 . 1.3856(18) n
    C10 H10 . 0.9500 n
    C11 H11 . 0.9500 n
    B1 O2 . 1.3475(16) y
    B1 O1 . 1.3602(16) y
    O1 H1A . 0.849(18) n
    O2 H2A . 0.852(19) n
loop_
    _geom_angle_atom_site_label_1
    _geom_angle_atom_site_label_2
    _geom_angle_atom_site_label_3
    _geom_angle_site_symmetry_1
    _geom_angle_site_symmetry_3
    _geom_angle
    _geom_angle_publ_flag
    N2 C1 N1 . . 127.51(11) y
    N2 C1 O3 . . 118.63(10) y
    N1 C1 O3 . . 113.86(10) y
    N1 C2 C3 . . 124.24(11) n
    N1 C2 H2 . . 117.9 n
    C3 C2 H2 . . 117.9 n
    C4 C3 C2 . . 114.36(11) y
    C4 C3 B1 . . 125.58(11) y
    C2 C3 B1 . . 120.05(10) y
    N2 C4 C3 . . 123.72(11) n
    N2 C4 H4 . . 118.1 n
    C3 C4 H4 . . 118.1 n
    O3 C5 C6 . . 110.46(10) n
    O3 C5 H5A . . 109.6 n
    C6 C5 H5A . . 109.6 n
    O3 C5 H5B . . 109.6 n
    C6 C5 H5B . . 109.6 n
    H5A C5 H5B . . 108.1 n
    C7 C6 C11 . . 119.14(11) n
    C7 C6 C5 . . 123.72(11) y
    C11 C6 C5 . . 117.11(11) n
    C6 C7 C8 . . 119.86(11) n
    C6 C7 H7 . . 120.1 n
    C8 C7 H7 . . 120.1 n
    C9 C8 C7 . . 121.03(12) n
    C9 C8 H8 . . 119.5 n
    C7 C8 H8 . . 119.5 n
    C8 C9 C10 . . 119.09(12) n
    C8 C9 H9 . . 120.5 n
    C10 C9 H9 . . 120.5 n
    C11 C10 C9 . . 120.12(12) n
    C11 C10 H10 . . 119.9 n
    C9 C10 H10 . . 119.9 n
    C10 C11 C6 . . 120.71(12) n
    C10 C11 H11 . . 119.6 n
    C6 C11 H11 . . 119.6 n
    O2 B1 O1 . . 120.19(12) n
    O2 B1 C3 . . 116.12(11) n
    O1 B1 C3 . . 123.67(11) n
    C1 N1 C2 . . 114.70(10) n
    C1 N2 C4 . . 115.40(10) n
    B1 O1 H1A . . 121.3(12) n
    B1 O2 H2A . . 117.4(12) n
    C1 O3 C5 . . 114.90(9) n
loop_
    _geom_torsion_atom_site_label_1
    _geom_torsion_atom_site_label_2
    _geom_torsion_atom_site_label_3
    _geom_torsion_atom_site_label_4
    _geom_torsion_site_symmetry_1
    _geom_torsion_site_symmetry_2
    _geom_torsion_site_symmetry_3
    _geom_torsion_site_symmetry_4
    _geom_torsion
    _geom_torsion_publ_flag
    N1 C2 C3 C4 . . . . 0.78(18) n
    N1 C2 C3 B1 . . . . 179.43(11) n
    C2 C3 C4 N2 . . . . -2.18(18) n
    B1 C3 C4 N2 . . . . 179.25(12) n
    O3 C5 C6 C7 . . . . -8.77(17) y
    O3 C5 C6 C11 . . . . 173.27(10) n
    C11 C6 C7 C8 . . . . 1.58(19) n
    C5 C6 C7 C8 . . . . -176.34(12) n
    C6 C7 C8 C9 . . . . 0.2(2) n
    C7 C8 C9 C10 . . . . -1.5(2) n
    C8 C9 C10 C11 . . . . 0.98(19) n
    C9 C10 C11 C6 . . . . 0.78(19) n
    C7 C6 C11 C10 . . . . -2.06(18) n
    C5 C6 C11 C10 . . . . 176.00(11) n
    C4 C3 B1 O2 . . . . -177.72(12) n
    C2 C3 B1 O2 . . . . 3.78(17) y
    C4 C3 B1 O1 . . . . 3.3(2) n
    C2 C3 B1 O1 . . . . -175.21(12) n
    N2 C1 N1 C2 . . . . -2.59(19) y
    O3 C1 N1 C2 . . . . 177.44(10) n
    C3 C2 N1 C1 . . . . 1.38(18) n
    N1 C1 N2 C4 . . . . 1.33(19) n
    O3 C1 N2 C4 . . . . -178.69(11) n
    C3 C4 N2 C1 . . . . 1.25(18) n
    N2 C1 O3 C5 . . . . 4.30(16) n
    N1 C1 O3 C5 . . . . -175.72(10) n
    C6 C5 O3 C1 . . . . 177.64(10) n
loop_
    _geom_hbond_atom_site_label_D
    _geom_hbond_atom_site_label_H
    _geom_hbond_atom_site_label_A
    _geom_hbond_site_symmetry_A
    _geom_hbond_distance_DH
    _geom_hbond_distance_HA
    _geom_hbond_distance_DA
    _geom_hbond_angle_DHA
    C2 H2 O2 3 0.95 2.60 3.5104(15) 161.4
    O2 H2A O1 3_554 0.852(19) 1.915(19) 2.7615(16) 172.7(17)
    O1 H1A N1 1_554 0.849(18) 2.067(18) 2.8188(15) 147.2(16)
_shelx_hkl_file
;
   0  47   2   -0.26    0.43
   0  46   1    0.11    0.40
   0  46   2   -0.07    0.30
   0  45   1    0.89    0.41
   0  45   2    1.11    0.45
   0  45   3   -0.02    0.33
   0  44   1    0.70    0.41
   0  44   2   -0.27    0.32
   0  44   3   -0.47    0.39
   0  43   1    2.51    0.58
   0  43   2   -0.33    0.32
   0  43   3    0.34    0.42
   0  42   0    0.88    0.38
   0  42   1    2.25    0.56
   0  42   2    0.06    0.33
   0  42   3   -0.13    0.36
   0  42   4    0.10    0.34
   0  41   0   -0.13    0.24
   0  41   1    2.81    0.57
   0  41   2   -0.31    0.28
   0  41   3    0.53    0.40
   0  41   4    0.79    0.50
   0  40   0    1.63    0.43
   0  40   1   11.46    1.08
   0  40   2    0.95    0.40
   0  40   3    3.43    0.70
   0  40   4    2.37    0.61
   0  39   0    0.20    0.31
   0  39   1    6.04    0.77
   0  39   2    1.91    0.48
   0  39   3    1.54    0.50
   0  39   4    3.38    0.71
   0  39   5    2.12    0.68
   0  38   0    8.72    0.88
   0  38   1    2.83    0.56
   0  38  -1    2.59    0.52
   0  38   2    0.56    0.33
   0  38   3    0.34    0.36
   0  38   4    9.50    1.12
   0  38   5    5.65    0.91
   0  37   0    0.30    0.27
   0  37   1   21.64    1.41
   0  37  -1   19.70    1.27
   0  37   2    4.21    0.68
   0  37   3    2.17    0.53
   0  37   4   -0.22    0.40
   0  37   5   -0.02    0.32
   0  36   0   10.32    0.93
   0  36  -1   10.56    0.91
   0  36   1   11.22    1.03
   0  36   2    0.35    0.35
   0  36   3    6.43    0.86
   0  36   4    0.13    0.35
   0  36   5   -0.03    0.36
   0  36  -6    1.33    0.53
   0  36   6    1.08    0.57
   0  35   0   -0.12    0.21
   0  35  -1   -0.10    0.21
   0  35   1   -0.04    0.25
   0  35   2    0.49    0.27
   0  35   3    0.16    0.27
   0  35   4    1.18    0.39
   0  35   5   -0.18    0.38
   0  35  -6    1.55    0.59
   0  35   6    1.79    0.65
   0  34   0    2.57    0.50
   0  34   1    0.77    0.32
   0  34  -1    1.06    0.30
   0  34   2   22.05    1.40
   0  34   3    1.67    0.50
   0  34   4    6.66    0.89
   0  34   5    0.17    0.33
   0  34  -6    4.08    0.77
   0  34   6    4.50    0.79
   0  33   0   -0.11    0.28
   0  33  -1    0.47    0.26
   0  33   1    1.07    0.37
   0  33   2    0.47    0.29
   0  33  -2    1.02    0.29
   0  33   3    1.96    0.50
   0  33   4    1.41    0.46
   0  33   5    0.02    0.32
   0  33  -6    1.45    0.50
   0  33   6    1.47    0.49
   0  32   0    2.93    0.48
   0  32   1    0.61    0.31
   0  32  -1    0.05    0.19
   0  32   2   10.72    0.95
   0  32  -2   10.09    0.83
   0  32   3    6.01    0.75
   0  32   4    0.25    0.32
   0  32   5    0.46    0.29
   0  32  -6    0.67    0.42
   0  32   6    0.04    0.31
   0  31   0   -0.04    0.23
   0  31   1    0.46    0.24
   0  31  -1    0.96    0.35
   0  31   2    4.15    0.63
   0  31  -2    3.97    0.53
   0  31   3    0.23    0.25
   0  31   4    0.39    0.32
   0  31   5    0.06    0.31
   0  31   6    7.90    1.05
   0  31  -6    7.04    0.99
   0  31   7    0.83    0.48
   0  31  -7    0.95    0.56
   0  30   0   -0.03    0.22
   0  30   1    0.16    0.21
   0  30  -1   -0.06    0.23
   0  30  -2   13.49    0.91
   0  30   2   13.98    1.05
   0  30   3    0.48    0.32
   0  30   4    2.72    0.53
   0  30   5   -0.24    0.33
   0  30  -6    2.64    0.55
   0  30  -7    3.16    0.76
   0  29   0   -0.10    0.21
   0  29   1    2.32    0.40
   0  29  -1    3.00    0.45
   0  29   2   -0.01    0.23
   0  29  -2    0.18    0.24
   0  29   3    0.61    0.34
   0  29   4    3.25    0.62
   0  29  -6    0.76    0.47
   0  29  -7    0.99    0.42
   0  28   0    1.24    0.32
   0  28   1    0.26    0.30
   0  28  -1    0.57    0.28
   0  28   1   -0.03    0.19
   0  28   2    0.01    0.23
   0  28  -2    1.12    0.26
   0  28   2    0.55    0.19
   0  28   3    0.97    0.27
   0  28  -3    0.77    0.26
   0  28   4    5.92    0.77
   0  28  -6    0.93    0.40
   0  28  -7    6.90    0.95
   0  27   0   -0.11    0.20
   0  27   1   13.35    0.91
   0  27  -1   13.72    0.87
   0  27   1   13.22    0.75
   0  27   1   12.24    0.78
   0  27  -2   -0.32    0.22
   0  27   2    0.30    0.27
   0  27   2    0.29    0.17
   0  27   3    0.56    0.24
   0  27  -3    0.40    0.22
   0  27   3    0.30    0.25
   0  27  -6    0.88    0.41
   0  27  -7   -0.22    0.34
   0  26   0   -0.01    0.17
   0  26   0    0.06    0.14
   0  26   1   11.75    0.84
   0  26   1   12.02    0.76
   0  26   1   10.73    0.65
   0  26  -1   12.11    0.79
   0  26   2    4.33    0.45
   0  26  -2    4.83    0.54
   0  26   2    4.88    0.62
   0  26  -3    0.67    0.25
   0  26   3    0.66    0.27
   0  26   3    0.83    0.37
   0  26   4    2.73    0.42
   0  26  -6    0.43    0.32
   0  26  -7    0.23    0.32
   0  25   0    0.03    0.15
   0  25   0    0.19    0.17
   0  25   1   31.32    1.33
   0  25  -1   30.17    1.21
   0  25   1   30.29    1.07
   0  25   1   29.72    1.16
   0  25   2    9.07    0.62
   0  25  -2    9.25    0.67
   0  25   2    9.75    0.78
   0  25   3    1.49    0.32
   0  25  -3    1.39    0.29
   0  25   4    8.78    0.71
   0  25   5   -0.46    0.30
   0  25  -6    0.52    0.39
   0  25  -7    0.21    0.43
   0  25  -8   -0.73    0.54
   0  24   0    0.86    0.20
   0  24   0    0.92    0.28
   0  24  -1    1.91    0.35
   0  24   1    1.90    0.36
   0  24   1    1.99    0.30
   0  24   1    2.16    0.33
   0  24  -2    8.86    0.65
   0  24   2    9.07    0.68
   0  24   2    8.01    0.57
   0  24   2    8.52    0.73
   0  24  -3    0.25    0.23
   0  24   3    0.20    0.20
   0  24   4    0.25    0.16
   0  24   5   -0.02    0.19
   0  24  -6    5.25    0.79
   0  24   6    4.17    0.62
   0  24  -7   -0.42    0.47
   0  24  -8    0.44    0.34
   0  23   0    0.09    0.15
   0  23  -1    1.10    0.25
   0  23   1    1.08    0.23
   0  23   1    1.19    0.25
   0  23   1    1.25    0.27
   0  23   2    1.08    0.26
   0  23   2    1.14    0.25
   0  23   2    1.25    0.30
   0  23  -2    1.08    0.25
   0  23   3    7.78    0.61
   0  23  -3    8.97    0.68
   0  23   4    3.73    0.48
   0  23   5    2.29    0.43
   0  23   6    7.80    0.81
   0  23  -6    7.41    0.88
   0  23  -7    1.26    0.55
   0  23  -8   -0.32    0.49
   0  22   0    7.22    0.57
   0  22  -1   19.74    0.91
   0  22   1   20.40    0.82
   0  22   1   19.90    0.89
   0  22   1   20.22    1.00
   0  22   2    0.49    0.22
   0  22   2    0.53    0.19
   0  22  -2    0.89    0.23
   0  22  -2    0.28    0.16
   0  22   2    0.40    0.23
   0  22  -3    9.86    0.68
   0  22   3    9.92    0.68
   0  22   4    0.02    0.17
   0  22  -4    0.35    0.19
   0  22   5    1.30    0.34
   0  22  -6    0.01    0.37
   0  22   6   -0.12    0.30
   0  22   7    1.58    0.48
   0  22  -7    1.18    0.48
   0  22  -8   -0.53    0.36
   0  21   0    0.01    0.14
   0  21   1    0.06    0.13
   0  21   1    0.15    0.12
   0  21  -1    0.32    0.17
   0  21   1    0.31    0.20
   0  21   2    2.16    0.34
   0  21   2    2.15    0.29
   0  21  -2    2.01    0.31
   0  21  -2    1.59    0.21
   0  21   3    0.06    0.14
   0  21  -3    0.08    0.15
   0  21   4    7.07    0.64
   0  21  -4    6.46    0.58
   0  21   5    1.86    0.38
   0  21  -6    3.11    0.63
   0  21   6    2.21    0.43
   0  21  -7   -0.34    0.35
   0  21   7    0.74    0.44
   0  21   8    3.43    0.71
   0  21  -8    3.40    0.74
   0  20   0    9.21    0.61
   0  20   1    0.64    0.16
   0  20   1    0.76    0.26
   0  20   1    0.64    0.19
   0  20  -1    0.74    0.23
   0  20  -2    3.34    0.37
   0  20   2    3.08    0.39
   0  20   2    3.89    0.39
   0  20   2    3.97    0.47
   0  20  -2    3.12    0.30
   0  20  -3    0.35    0.18
   0  20   3    0.82    0.24
   0  20  -3    0.25    0.16
   0  20   4    2.36    0.38
   0  20  -4    2.83    0.41
   0  20   5    2.59    0.43
   0  20  -6    6.28    0.78
   0  20   6    6.24    0.70
   0  20   7    0.53    0.36
   0  20  -7    0.24    0.44
   0  20  -8    0.59    0.40
   0  20   8    1.16    0.47
   0  19   0    0.39    0.19
   0  19   1   23.37    1.01
   0  19   1   23.44    1.00
   0  19  -1   21.95    0.88
   0  19   1   24.00    0.83
   0  19   1   22.61    0.89
   0  19   2    7.92    0.60
   0  19  -2    7.95    0.54
   0  19   2    6.88    0.49
   0  19   2    7.56    0.62
   0  19  -2    7.34    0.43
   0  19  -3    8.41    0.57
   0  19   3    9.24    0.63
   0  19  -3    8.78    0.52
   0  19   4   16.96    0.93
   0  19  -4   17.88    0.91
   0  19   5    1.41    0.34
   0  19   6    0.60    0.25
   0  19  -6    1.07    0.46
   0  19   7    0.96    0.44
   0  19  -7   -0.03    0.32
   0  19  -8    1.80    0.49
   0  19   8    2.55    0.62
   0  18   0    2.60    0.31
   0  18  -1    9.74    0.58
   0  18   1    8.86    0.56
   0  18   1    8.73    0.60
   0  18   1    9.33    0.51
   0  18   1   10.36    0.66
   0  18  -2    0.95    0.21
   0  18   2    0.71    0.19
   0  18   2    0.49    0.20
   0  18   2    0.90    0.23
   0  18  -2    0.97    0.19
   0  18   3    4.94    0.46
   0  18  -3    5.62    0.48
   0  18   3    5.61    0.54
   0  18  -3    5.32    0.40
   0  18   4    8.14    0.65
   0  18  -4    7.75    0.61
   0  18   5    0.56    0.25
   0  18  -6    1.75    0.43
   0  18   6    2.94    0.53
   0  18   7    0.10    0.32
   0  18  -7    0.77    0.42
   0  18   8    2.26    0.61
   0  18  -8    1.74    0.58
   0  18   9    0.80    0.45
   0  17   0    0.12    0.15
   0  17   1    6.18    0.52
   0  17   1    5.92    0.44
   0  17   1    6.16    0.41
   0  17  -1    5.77    0.43
   0  17   1    5.61    0.48
   0  17   2    4.01    0.45
   0  17   2    3.67    0.34
   0  17  -2    4.62    0.40
   0  17  -2    4.38    0.33
   0  17   2    4.09    0.40
   0  17   3    5.88    0.56
   0  17   3    6.13    0.49
   0  17  -3    5.56    0.47
   0  17  -3    5.78    0.41
   0  17  -4   12.42    0.74
   0  17   4   11.18    0.75
   0  17   5    1.32    0.32
   0  17   6    0.83    0.35
   0  17  -6    0.72    0.33
   0  17   7    1.14    0.42
   0  17  -7    1.66    0.55
   0  17  -8   -0.46    0.49
   0  17   8    0.44    0.37
   0  17   9    3.79    0.73
   0  16   0   27.38    0.92
   0  16   1    1.28    0.18
   0  16   1    1.30    0.23
   0  16  -1    1.58    0.23
   0  16   1    1.18    0.24
   0  16   1    0.96    0.21
   0  16   2    0.22    0.16
   0  16  -2    0.28    0.10
   0  16   2    0.46    0.16
   0  16   2    0.12    0.17
   0  16  -2    0.38    0.16
   0  16  -3   18.02    0.80
   0  16   3   17.02    0.81
   0  16   3   16.67    0.91
   0  16  -3   17.77    0.71
   0  16  -4    2.69    0.33
   0  16  -4    2.94    0.38
   0  16   4    2.90    0.39
   0  16   5    1.27    0.34
   0  16  -6    2.01    0.50
   0  16   6    2.03    0.44
   0  16   7    4.93    0.71
   0  16  -7    4.38    0.71
   0  16   8   -0.21    0.41
   0  16  -8    0.37    0.36
   0  16  -9   -0.44    0.44
   0  16   9    0.04    0.37
   0  15   0    0.01    0.10
   0  15   0    0.06    0.14
   0  15   1    5.44    0.42
   0  15   1    5.55    0.37
   0  15   1    5.48    0.44
   0  15   1    5.63    0.41
   0  15  -1    5.52    0.40
   0  15  -2   43.90    1.13
   0  15   2   44.28    1.27
   0  15  -2   44.53    0.96
   0  15   2   43.25    1.10
   0  15   2   44.81    1.35
   0  15   3    0.25    0.16
   0  15  -3    0.05    0.10
   0  15   3    0.47    0.19
   0  15  -3    0.01    0.11
   0  15  -4    0.68    0.17
   0  15   4    0.96    0.27
   0  15   5    0.32    0.26
   0  15   6    5.12    0.66
   0  15  -6    4.91    0.70
   0  15   7    2.08    0.50
   0  15  -7    3.12    0.64
   0  15   8    2.38    0.56
   0  15  -8    2.29    0.57
   0  15  -9    1.46    0.52
   0  15   9    0.45    0.29
   0  14   0   18.53    0.71
   0  14   0   19.48    0.63
   0  14   1   13.08    0.67
   0  14  -1   12.73    0.57
   0  14   1   12.99    0.60
   0  14   1   13.33    0.55
   0  14   2   45.86    1.12
   0  14  -2   43.89    1.09
   0  14   2   47.44    1.35
   0  14   2   46.17    1.27
   0  14  -2   44.76    0.95
   0  14  -3    0.20    0.14
   0  14  -3    0.02    0.11
   0  14   3    0.13    0.17
   0  14   3    0.07    0.14
   0  14  -4    0.62    0.16
   0  14   4    0.46    0.21
   0  14   5    0.51    0.32
   0  14  -5    0.14    0.29
   0  14   6   11.34    0.95
   0  14  -6    9.99    0.91
   0  14   7    5.99    0.79
   0  14  -7    5.82    0.80
   0  14  -8    0.93    0.41
   0  14   8    0.54    0.33
   0  14  -9    2.12    0.56
   0  14   9    3.04    0.67
   0  13   0    0.06    0.11
   0  13   0    0.03    0.09
   0  13   1   42.87    0.94
   0  13  -1   44.12    1.01
   0  13   1   43.46    1.05
   0  13   1   42.25    1.13
   0  13  -2   22.92    0.68
   0  13   2   21.93    0.86
   0  13  -2   22.76    0.77
   0  13   2   20.05    0.72
   0  13   3   53.07    1.53
   0  13   3   52.91    1.37
   0  13  -3   53.31    1.31
   0  13  -3   51.49    1.17
   0  13   4    3.00    0.41
   0  13  -4    2.97    0.35
   0  13  -5    0.11    0.19
   0  13   5    0.07    0.18
   0  13  -5    0.57    0.28
   0  13  -6    5.61    0.70
   0  13   6    5.27    0.67
   0  13  -7    0.64    0.41
   0  13   7    0.80    0.38
   0  13   8   -0.19    0.32
   0  13  -8   -0.41    0.39
   0  13   9    0.29    0.31
   0  13  -9    0.36    0.39
   0  12   0   15.01    0.59
   0  12   0   15.39    0.52
   0  12   1   36.10    0.93
   0  12   1   35.22    0.82
   0  12   1   34.72    0.98
   0  12  -1   34.36    0.85
   0  12  -2   37.50    0.83
   0  12   2   39.58    1.00
   0  12   2   37.19    1.11
   0  12  -2   36.74    0.95
   0  12  -3   38.50    1.10
   0  12   3   34.14    1.10
   0  12  -3   37.79    1.00
   0  12   3   35.43    1.23
   0  12  -4    1.91    0.30
   0  12   4    2.60    0.38
   0  12  -5    3.48    0.44
   0  12  -5    3.93    0.55
   0  12   5    4.55    0.56
   0  12  -6    6.25    0.76
   0  12   6    7.17    0.77
   0  12  -7   15.17    1.21
   0  12   7   15.09    1.21
   0  12  -8    1.98    0.58
   0  12   8    1.22    0.51
   0  12   9    0.28    0.33
   0  12  -9    0.87    0.51
   0  11   0    0.14    0.12
   0  11   0    0.10    0.08
   0  11   1   23.94    0.65
   0  11   1   23.10    0.78
   0  11  -1   25.14    0.70
   0  11   1   23.86    0.73
   0  11   2   83.59    1.43
   0  11  -2   79.76    1.22
   0  11  -2   77.16    1.34
   0  11   2   80.80    1.58
   0  11  -3   46.03    1.18
   0  11   3   46.24    1.38
   0  11  -3   43.48    0.63
   0  11  -3   42.68    1.06
   0  11   3   44.97    1.26
   0  11  -4   28.64    1.02
   0  11   4   30.14    1.19
   0  11   4   31.65    1.27
   0  11  -5    0.47    0.29
   0  11   5    1.02    0.30
   0  11  -5    0.34    0.21
   0  11   6    1.77    0.41
   0  11  -6    0.98    0.41
   0  11  -7    0.43    0.30
   0  11   7    0.96    0.35
   0  11   8    1.69    0.53
   0  11  -8    1.84    0.53
   0  11   9    2.56    0.66
   0  11  -9    3.10    0.70
   0  10   0   38.70    0.86
   0  10   0   40.09    0.76
   0  10  -1   26.22    0.69
   0  10   1   27.37    0.82
   0  10   1   26.32    0.75
   0  10  -1   26.64    0.59
   0  10   1   25.80    0.65
   0  10  -2   41.34    0.89
   0  10  -2   39.83    0.94
   0  10   2   39.23    0.96
   0  10   2   39.31    1.08
   0  10  -3    4.14    0.36
   0  10  -3    4.07    0.21
   0  10  -3    3.72    0.32
   0  10   3    4.82    0.45
   0  10   3    4.43    0.42
   0  10   4    4.31    0.48
   0  10   4    4.93    0.50
   0  10  -4    2.96    0.35
   0  10   5    3.64    0.49
   0  10  -5    2.91    0.40
   0  10  -5    3.74    0.50
   0  10  -6   -0.54    0.32
   0  10   6    0.09    0.22
   0  10  -7    4.07    0.69
   0  10   7    4.18    0.66
   0  10  -8    0.08    0.34
   0  10   8    0.29    0.34
   0  10   9    0.66    0.53
   0  10  -9   -0.36    0.38
   0   9   0    0.19    0.14
   0   9   0    0.12    0.09
   0   9   1    1.77    0.18
   0   9   1    1.76    0.22
   0   9  -1    1.76    0.18
   0   9   1    2.17    0.26
   0   9  -1    1.78    0.16
   0   9  -2   18.92    0.63
   0   9  -2   18.93    0.58
   0   9   2   18.48    0.66
   0   9   2   18.87    0.74
   0   9  -3    8.31    0.47
   0   9  -3    8.22    0.33
   0   9   3    7.64    0.55
   0   9   3    7.06    0.51
   0   9   4   11.09    0.74
   0   9  -4   11.73    0.50
   0   9  -4   11.28    0.65
   0   9   4   11.92    0.76
   0   9  -5    0.24    0.28
   0   9  -5    0.09    0.15
   0   9   5    0.28    0.19
   0   9   6    2.71    0.48
   0   9  -6    2.53    0.49
   0   9   7    4.95    0.73
   0   9  -7    5.91    0.78
   0   9  -8   15.51    1.29
   0   9   8   18.30    1.46
   0   9   9    0.34    0.38
   0   9  -9   -0.21    0.43
   0   8   0  186.60    1.67
   0   8   0  191.98    1.48
   0   8   1  448.07    2.87
   0   8  -1  468.24    2.61
   0   8   1  459.54    2.55
   0   8  -1  458.34    2.24
   0   8   2    5.86    0.38
   0   8   2    5.56    0.41
   0   8  -2    5.23    0.33
   0   8  -2    4.99    0.31
   0   8   3   -0.03    0.14
   0   8   3   -0.07    0.14
   0   8  -3    0.02    0.07
   0   8  -3    0.00    0.11
   0   8  -4   10.62    0.72
   0   8  -4   10.20    0.63
   0   8  -4   10.59    0.50
   0   8   4    9.10    0.66
   0   8   4    9.17    0.67
   0   8   5    0.12    0.22
   0   8  -5   -0.11    0.30
   0   8  -5    0.22    0.20
   0   8  -6    4.75    0.61
   0   8   6    6.11    0.70
   0   8   7    4.61    0.69
   0   8  -7    3.87    0.64
   0   8  -8    1.11    0.44
   0   8   8    1.48    0.49
   0   8  -9   -0.92    0.49
   0   8   9    0.16    0.34
   0   7   0    0.16    0.09
   0   7   0    0.19    0.11
   0   7  -1  355.91    1.89
   0   7   1  367.78    2.20
   0   7   1  360.12    2.48
   0   7  -1  362.92    2.18
   0   7  -2   13.88    0.49
   0   7   2   14.02    0.56
   0   7   2   13.80    0.60
   0   7  -2   13.31    0.52
   0   7   3   75.30    1.64
   0   7   3   75.67    1.59
   0   7  -3   76.15    1.08
   0   7  -3   75.12    1.41
   0   7  -4    1.52    0.30
   0   7   4    1.12    0.27
   0   7  -4    1.06    0.17
   0   7   4    1.41    0.30
   0   7   4    1.22    0.19
   0   7  -4    1.24    0.21
   0   7  -5    3.25    0.48
   0   7   5    2.87    0.43
   0   7  -5    3.28    0.41
   0   7   5    3.32    0.31
   0   7  -6    0.93    0.43
   0   7   6    1.25    0.35
   0   7  -7    1.29    0.37
   0   7   7    0.58    0.30
   0   7   8   -0.04    0.36
   0   7  -8   -0.36    0.39
   0   7   9    0.37    0.35
   0   7  -9    0.21    0.32
   0   6   0    2.04    0.15
   0   6   0    1.92    0.16
   0   6   1   91.13    1.21
   0   6  -1   90.36    0.92
   0   6   1   94.38    1.08
   0   6  -1   90.64    1.03
   0   6   2   38.57    0.92
   0   6  -2   39.68    0.82
   0   6   2   38.37    0.99
   0   6  -2   39.26    0.58
   0   6  -2   38.72    0.86
   0   6   3   28.34    0.70
   0   6  -3   25.79    0.67
   0   6   3   28.13    0.98
   0   6  -3   26.08    0.84
   0   6   3   28.18    0.97
   0   6   4   19.66    0.95
   0   6  -4   20.03    0.72
   0   6   4   18.51    0.93
   0   6   4   18.49    0.65
   0   6  -4   20.28    0.87
   0   6  -4   19.59    0.93
   0   6   5   25.80    0.87
   0   6  -5   24.91    1.11
   0   6  -5   25.35    0.94
   0   6  -5   23.45    1.16
   0   6   5   23.94    1.18
   0   6  -6   65.77    2.14
   0   6   6   63.66    2.18
   0   6  -7    0.52    0.32
   0   6   7    0.02    0.32
   0   6   8    2.40    0.60
   0   6  -8    2.68    0.61
   0   6   9    0.64    0.44
   0   6  -9    0.13    0.34
   0   5   0    0.02    0.06
   0   5  -1  109.91    1.07
   0   5   1  106.79    1.13
   0   5   1  103.30    1.23
   0   5  -1  108.79    0.98
   0   5   2    4.06    0.31
   0   5   2    4.07    0.23
   0   5   2    4.03    0.33
   0   5  -2    4.41    0.22
   0   5  -2    4.13    0.28
   0   5  -3    4.45    0.36
   0   5   3    4.49    0.29
   0   5   3    3.87    0.37
   0   5  -3    4.80    0.32
   0   5   3    4.18    0.38
   0   5   4    0.58    0.14
   0   5   4    0.71    0.22
   0   5  -4    0.67    0.18
   0   5  -4    0.73    0.21
   0   5   4    0.48    0.19
   0   5  -4    0.83    0.25
   0   5   5    3.19    0.43
   0   5  -5    4.20    0.52
   0   5  -5    4.57    0.43
   0   5  -5    4.51    0.49
   0   5   5    3.71    0.33
   0   5   6   18.15    1.17
   0   5  -6   18.55    1.14
   0   5   7    0.45    0.32
   0   5  -7    0.01    0.31
   0   5  -8    3.35    0.65
   0   5   8    3.19    0.67
   0   5   9    0.44    0.37
   0   5  -9    0.57    0.40
   0   4  -1   96.06    0.91
   0   4   1   95.50    1.04
   0   4   1   95.16    1.12
   0   4  -1   95.79    0.96
   0   4   2   52.88    0.78
   0   4   2   53.77    1.08
   0   4   2   51.85    1.10
   0   4  -2   53.69    0.77
   0   4  -2   53.13    0.97
   0   4   3   22.70    0.63
   0   4  -3   24.50    0.83
   0   4   3   24.37    0.89
   0   4   3   23.99    0.90
   0   4  -3   25.47    0.90
   0   4  -3   24.33    0.70
   0   4   4    0.08    0.16
   0   4   4   -0.04    0.16
   0   4  -4    0.17    0.17
   0   4  -4   -0.13    0.15
   0   4  -4    0.04    0.12
   0   4   4   -0.01    0.10
   0   4   5   33.10    1.40
   0   4  -5   30.81    1.10
   0   4   5   31.07    0.97
   0   4  -5   32.67    1.33
   0   4  -5   31.28    1.26
   0   4  -6   49.50    1.82
   0   4   6   45.62    1.85
   0   4   7    0.92    0.42
   0   4  -7    1.10    0.42
   0   4  -8    0.69    0.37
   0   4   8    0.06    0.33
   0   4  -9    1.14    0.55
   0   4   9    0.97    0.46
   0   3   1   17.48    0.47
   0   3   1   18.33    0.45
   0   3  -1   17.80    0.41
   0   3  -1   16.62    0.38
   0   3  -2    2.02    0.20
   0   3   2    2.36    0.17
   0   3   2    2.52    0.25
   0   3  -2    2.20    0.18
   0   3   2    2.33    0.25
   0   3   3    9.57    0.57
   0   3   3    9.36    0.56
   0   3  -3    8.25    0.48
   0   3   3    8.75    0.41
   0   3  -3    8.79    0.52
   0   3  -3    8.22    0.42
   0   3  -4    6.22    0.44
   0   3   4    6.03    0.52
   0   3  -4    6.16    0.51
   0   3   4    5.93    0.39
   0   3  -4    5.51    0.49
   0   3   4    5.69    0.54
   0   3   5   70.15    2.03
   0   3   5   66.51    1.43
   0   3  -5   63.81    1.81
   0   3  -5   67.24    1.90
   0   3  -5   65.50    1.62
   0   3   6    5.37    0.67
   0   3  -6    5.55    0.55
   0   3  -6    5.24    0.59
   0   3   7    2.98    0.59
   0   3  -7    3.30    0.56
   0   3  -8    0.26    0.33
   0   3   8   -0.04    0.31
   0   3  -9    2.80    0.64
   0   3   9    0.86    0.44
   0   2  -1    0.77    0.11
   0   2   1    0.88    0.13
   0   2   1    0.84    0.11
   0   2  -2   12.93    0.51
   0   2   2   12.13    0.52
   0   2   2   13.00    0.53
   0   2  -2   12.63    0.48
   0   2  -2   12.34    0.42
   0   2   2   12.27    0.39
   0   2   3    0.29    0.10
   0   2  -3    0.20    0.13
   0   2  -3    0.40    0.14
   0   2   3    0.30    0.15
   0   2   3    0.08    0.13
   0   2  -3    0.31    0.12
   0   2  -4    6.88    0.54
   0   2  -4    7.36    0.55
   0   2  -4    6.84    0.48
   0   2   4    6.41    0.53
   0   2   4    5.93    0.54
   0   2   4    6.00    0.39
   0   2   5  152.45    3.00
   0   2  -5  140.67    2.68
   0   2  -5  140.02    2.41
   0   2  -5  145.92    2.73
   0   2   5  151.71    2.21
   0   2  -6   10.03    0.72
   0   2  -6    9.69    0.82
   0   2   6    9.86    0.89
   0   2   7    0.51    0.29
   0   2  -7    0.92    0.41
   0   2  -8    0.64    0.36
   0   2   8    0.21    0.36
   0   2   9    5.07    0.86
   0   2  -9    6.02    0.82
   0   1   1    0.14    0.09
   0   1   1    0.18    0.08
   0   1  -1    0.24    0.10
   0   1   2    5.13    0.34
   0   1  -2    6.18    0.31
   0   1  -2    6.32    0.35
   0   1   2    5.31    0.36
   0   1  -2    5.90    0.35
   0   1  -3   13.70    0.64
   0   1   3   13.91    0.65
   0   1  -3   13.92    0.66
   0   1   3   13.54    0.52
   0   1  -3   14.18    0.59
   0   1   3   13.65    0.69
   0   1   4    0.06    0.14
   0   1   4    0.14    0.13
   0   1   4   -0.07    0.12
   0   1   4    0.10    0.09
   0   1  -4    0.05    0.13
   0   1  -4    0.32    0.20
   0   1  -4    0.15    0.16
   0   1  -5    1.96    0.35
   0   1   5    3.35    0.54
   0   1   5    3.65    0.37
   0   1  -5    2.44    0.40
   0   1  -6   -0.25    0.22
   0   1   6   -0.11    0.29
   0   1  -6    0.23    0.22
   0   1   7    0.26    0.31
   0   1  -7   -0.29    0.30
   0   1   8    0.49    0.41
   0   1  -8    0.47    0.34
   0   1   9    2.98    0.72
   0   1  -9    2.00    0.57
   0   0  -1   -0.01    0.08
   0   0   1   -0.10    0.08
   0   0  -1   -0.03    0.07
   0   0   2    6.88    0.37
   0   0  -2    7.06    0.35
   0   0  -2    7.23    0.38
   0   0  -2    7.74    0.39
   0   0  -3    0.15    0.13
   0   0   3    0.15    0.15
   0   0   3    0.10    0.09
   0   0  -3    0.15    0.15
   0   0   3   -0.04    0.12
   0   0  -3    0.28    0.12
   0   0   4   18.75    0.63
   0   0  -4   20.00    0.88
   0   0  -4   19.44    0.91
   0   0   4   19.12    0.95
   0   0  -4   19.04    0.82
   0   0   4   18.82    0.88
   0   0   4   18.84    0.73
   0   0  -5    0.23    0.20
   0   0  -5    0.03    0.21
   0   0   5    0.32    0.18
   0   0   5    0.15    0.15
   0   0   5    1.13    0.38
   0   0  -6    0.47    0.22
   0   0   6    0.24    0.24
   0   0  -6    0.01    0.24
   0   0   7   -0.03    0.32
   0   0  -7    0.16    0.26
   0   0   8    4.62    0.80
   0   0  -8    4.46    0.69
   0   0  -9   -0.56    0.50
   0   0   9   -0.92    0.39
   0  -1  -1    0.23    0.10
   0  -1   1   -0.03    0.08
   0  -1  -1    0.12    0.07
   0  -1  -1    0.12    0.08
   0  -1   2    5.97    0.27
   0  -1   2    6.43    0.36
   0  -1  -2    5.11    0.31
   0  -1  -2    5.21    0.31
   0  -1  -2    5.51    0.35
   0  -1  -3   13.60    0.60
   0  -1   3   13.82    0.63
   0  -1  -3   13.78    0.62
   0  -1  -3   13.71    0.66
   0  -1   3   14.07    0.49
   0  -1  -4    0.16    0.18
   0  -1   4    0.08    0.16
   0  -1  -4    0.10    0.15
   0  -1   4    0.04    0.09
   0  -1  -4    0.07    0.15
   0  -1   4    0.15    0.15
   0  -1   5    2.11    0.26
   0  -1  -5    2.57    0.41
   0  -1   5    3.51    0.54
   0  -1  -5    3.25    0.46
   0  -1   5    2.67    0.35
   0  -1   6   -0.33    0.36
   0  -1  -6   -0.32    0.25
   0  -1  -6   -0.17    0.22
   0  -1  -7    0.11    0.28
   0  -1  -7    0.30    0.26
   0  -1   7    0.03    0.30
   0  -1   8    0.10    0.35
   0  -1  -8    0.12    0.31
   0  -1   9    3.19    0.72
   0  -2  -1    1.04    0.12
   0  -2   1    0.82    0.11
   0  -2  -1    1.22    0.11
   0  -2  -1    1.06    0.14
   0  -2   1    0.83    0.11
   0  -2  -2   12.28    0.52
   0  -2   2   13.03    0.39
   0  -2  -2   13.09    0.47
   0  -2   2   12.36    0.48
   0  -2  -2   12.18    0.49
   0  -2   3    0.24    0.11
   0  -2  -3    0.08    0.13
   0  -2   3    0.40    0.12
   0  -2  -3    0.32    0.15
   0  -2  -3    0.21    0.12
   0  -2  -4    6.44    0.50
   0  -2   4    6.42    0.51
   0  -2   4    6.59    0.40
   0  -2  -4    6.52    0.55
   0  -2  -4    6.25    0.49
   0  -2  -5  141.85    2.65
   0  -2   5  146.57    2.98
   0  -2   5  149.42    1.98
   0  -2  -5  146.53    2.65
   0  -2   5  143.26    2.68
   0  -2  -6   10.68    0.83
   0  -2  -6   10.60    0.80
   0  -2   6    8.70    0.82
   0  -2  -7    0.63    0.29
   0  -2   7    0.50    0.34
   0  -2  -7    0.56    0.25
   0  -2  -8    0.13    0.26
   0  -2   8    0.23    0.33
   0  -2   9    5.02    0.87
   0  -3   0    0.09    0.05
   0  -3  -1   18.21    0.38
   0  -3   1   17.28    0.39
   0  -3   1   17.71    0.43
   0  -3  -1   18.01    0.47
   0  -3  -1   17.82    0.48
   0  -3   1   16.84    0.38
   0  -3   2    2.24    0.18
   0  -3   2    2.48    0.23
   0  -3  -2    2.51    0.24
   0  -3  -2    2.51    0.24
   0  -3   2    2.23    0.21
   0  -3  -2    2.78    0.22
   0  -3  -3    9.25    0.54
   0  -3  -3    8.27    0.54
   0  -3  -3    8.76    0.50
   0  -3   3    8.81    0.40
   0  -3   3    8.67    0.50
   0  -3  -4    5.56    0.48
   0  -3  -4    6.43    0.55
   0  -3  -4    4.97    0.44
   0  -3   4    5.47    0.37
   0  -3   4    5.05    0.44
   0  -3   5   64.82    1.98
   0  -3  -5   67.28    1.85
   0  -3   5   64.40    1.34
   0  -3  -5   68.44    1.81
   0  -3   5   63.46    1.78
   0  -3   6    7.50    0.60
   0  -3   6    5.98    0.72
   0  -3  -6    4.82    0.56
   0  -3  -6    6.38    0.66
   0  -3   7    2.73    0.54
   0  -3  -7    2.64    0.48
   0  -3  -7    3.14    0.54
   0  -3   8    0.04    0.37
   0  -3  -8    0.45    0.33
   0  -3   9    1.31    0.59
   0  -4   0   37.00    0.56
   0  -4  -1   94.05    1.13
   0  -4   1   95.10    0.99
   0  -4   1   94.13    0.90
   0  -4  -1   95.56    1.13
   0  -4   1   93.61    1.07
   0  -4   2   52.23    0.99
   0  -4   2   53.96    0.89
   0  -4  -2   53.38    1.10
   0  -4   2   53.81    0.97
   0  -4  -2   52.95    0.94
   0  -4  -2   52.58    1.08
   0  -4   3   24.70    0.69
   0  -4  -3   23.90    0.87
   0  -4  -3   22.95    0.78
   0  -4   3   25.19    0.83
   0  -4  -3   23.95    0.89
   0  -4  -4   -0.11    0.16
   0  -4   4    0.42    0.19
   0  -4   4    0.06    0.10
   0  -4  -4   -0.14    0.14
   0  -4  -4    0.10    0.15
   0  -4   5   30.33    1.24
   0  -4  -5   33.10    1.27
   0  -4  -5   32.12    1.29
   0  -4   5   29.25    1.37
   0  -4   5   30.35    0.94
   0  -4   6   49.12    1.55
   0  -4   6   48.61    1.95
   0  -4  -6   47.25    1.72
   0  -4  -6   47.03    1.68
   0  -4  -7    1.86    0.43
   0  -4  -7    1.71    0.42
   0  -4   7    1.13    0.41
   0  -4  -8    0.16    0.26
   0  -4   8   -0.36    0.47
   0  -4   9    0.00    0.44
   0  -5   0   -0.01    0.07
   0  -5   0   -0.06    0.08
   0  -5  -1  105.79    1.26
   0  -5   1  107.22    1.15
   0  -5  -1  104.64    1.24
   0  -5   1  108.63    0.97
   0  -5   1  111.66    1.26
   0  -5   2    4.16    0.27
   0  -5  -2    3.86    0.32
   0  -5  -2    4.40    0.28
   0  -5   2    3.81    0.29
   0  -5  -2    4.25    0.33
   0  -5   2    4.02    0.28
   0  -5   3    5.05    0.32
   0  -5  -3    3.74    0.32
   0  -5  -3    4.04    0.39
   0  -5   3    4.12    0.34
   0  -5  -3    4.05    0.39
   0  -5   4    0.76    0.19
   0  -5  -4    0.82    0.23
   0  -5   4    0.78    0.17
   0  -5  -4    0.80    0.20
   0  -5  -4    0.90    0.25
   0  -5   5    4.42    0.37
   0  -5  -5    3.95    0.50
   0  -5  -5    3.63    0.43
   0  -5   5    4.26    0.47
   0  -5  -6   17.06    1.07
   0  -5   6   20.04    1.29
   0  -5  -6   18.14    1.05
   0  -5  -7    0.62    0.29
   0  -5  -7    1.32    0.40
   0  -5   7    0.54    0.38
   0  -5  -8    4.09    0.66
   0  -5   8    3.38    0.66
   0  -5   9    1.36    0.49
   0  -6   0    2.40    0.19
   0  -6   0    1.93    0.20
   0  -6   1   89.32    0.92
   0  -6   1   88.03    1.18
   0  -6  -1   91.69    1.20
   0  -6  -1   93.42    1.24
   0  -6  -2   36.97    0.78
   0  -6  -2   36.45    0.97
   0  -6   2   37.21    0.80
   0  -6   2   37.94    0.91
   0  -6  -2   37.90    0.98
   0  -6   2   37.79    0.83
   0  -6   3   26.90    0.88
   0  -6   3   25.93    0.83
   0  -6  -3   26.28    0.82
   0  -6   3   25.99    0.77
   0  -6  -3   27.64    1.00
   0  -6  -3   27.63    0.99
   0  -6   4   20.14    0.86
   0  -6   4   20.64    0.74
   0  -6  -4   17.34    0.80
   0  -6  -4   19.27    0.92
   0  -6  -4   18.50    0.95
   0  -6   5   25.87    0.92
   0  -6  -5   24.69    1.17
   0  -6  -5   24.54    1.06
   0  -6   5   25.43    1.10
   0  -6  -6   61.22    1.89
   0  -6  -6   65.11    2.11
   0  -6   6   69.48    2.34
   0  -6  -7    0.14    0.28
   0  -6  -7   -0.08    0.23
   0  -6   7   -0.17    0.25
   0  -6   8    1.36    0.52
   0  -6  -8    2.89    0.57
   0  -6   9    0.98    0.56
   0  -7   0    0.05    0.09
   0  -7   0   -0.24    0.11
   0  -7   0    0.26    0.15
   0  -7   1  343.64    2.50
   0  -7  -1  357.64    2.54
   0  -7  -1  361.31    2.47
   0  -7  -2   13.69    0.61
   0  -7  -2   14.73    0.62
   0  -7   2   13.55    0.52
   0  -7  -2   13.96    0.34
   0  -7   2   13.47    0.48
   0  -7   2   13.09    0.56
   0  -7  -3   75.26    1.67
   0  -7   3   74.82    1.33
   0  -7  -3   75.68    1.36
   0  -7   3   72.33    1.48
   0  -7   3   73.60    1.39
   0  -7  -3   74.32    1.63
   0  -7  -4    1.06    0.23
   0  -7  -4    1.19    0.28
   0  -7   4    1.43    0.26
   0  -7  -4    1.14    0.30
   0  -7   4    1.31    0.20
   0  -7   5    3.62    0.35
   0  -7  -5    2.79    0.37
   0  -7  -5    3.21    0.46
   0  -7   5    3.00    0.39
   0  -7  -6    0.94    0.32
   0  -7   6    1.22    0.45
   0  -7  -6    1.27    0.39
   0  -7  -7    0.92    0.31
   0  -7   7    0.74    0.34
   0  -7  -7    1.02    0.36
   0  -7  -8    0.06    0.29
   0  -7   8    0.24    0.35
   0  -7   9    0.29    0.33
   0  -8   0  184.24    1.78
   0  -8   0  188.10    1.73
   0  -8   0  189.98    1.45
   0  -8  -1  453.94    2.96
   0  -8   1  449.85    3.00
   0  -8  -2    5.07    0.39
   0  -8   2    5.31    0.31
   0  -8  -2    5.76    0.41
   0  -8   2    4.95    0.37
   0  -8   3   -0.02    0.15
   0  -8  -3    0.21    0.17
   0  -8   3   -0.30    0.15
   0  -8  -3    0.00    0.11
   0  -8  -3   -0.05    0.10
   0  -8   3   -0.05    0.14
   0  -8  -4    8.41    0.64
   0  -8   4   10.04    0.56
   0  -8   4   10.14    0.61
   0  -8  -4    8.45    0.66
   0  -8  -4    9.02    0.57
   0  -8   5   -0.02    0.16
   0  -8  -5    0.50    0.27
   0  -8   5    0.12    0.14
   0  -8  -5    0.21    0.15
   0  -8  -6    4.75    0.55
   0  -8  -6    5.77    0.68
   0  -8   6    4.42    0.66
   0  -8  -7    3.92    0.56
   0  -8  -7    4.56    0.65
   0  -8   7    5.49    0.81
   0  -8  -8   -0.04    0.33
   0  -8   8    1.40    0.54
   0  -8   9    0.23    0.39
   0  -9   0    1.07    0.23
   0  -9   0    0.00    0.16
   0  -9   0    0.13    0.10
   0  -9   1    2.10    0.28
   0  -9  -1    1.66    0.21
   0  -9  -2   18.98    0.76
   0  -9   2   18.89    0.72
   0  -9  -2   19.20    0.75
   0  -9   2   17.88    0.56
   0  -9   3    8.30    0.47
   0  -9  -3    7.36    0.25
   0  -9  -3    7.38    0.56
   0  -9   3    8.54    0.55
   0  -9   3    8.38    0.48
   0  -9  -3    7.90    0.57
   0  -9  -4   10.57    0.74
   0  -9   4   10.82    0.62
   0  -9  -4   11.47    0.78
   0  -9   4   11.85    0.62
   0  -9  -4   11.03    0.61
   0  -9   5   -0.07    0.19
   0  -9  -5   -0.16    0.25
   0  -9  -5   -0.08    0.20
   0  -9   6    2.61    0.54
   0  -9  -6    2.74    0.43
   0  -9  -6    3.07    0.50
   0  -9  -7    5.54    0.73
   0  -9  -7    5.38    0.62
   0  -9   7    4.61    0.75
   0  -9   8   18.64    1.53
   0  -9  -8   18.02    1.34
   0  -9   9    0.55    0.46
   0 -10   0   37.97    0.88
   0 -10   0   39.26    0.92
   0 -10   0   40.30    0.75
   0 -10   1   27.02    0.81
   0 -10  -1   26.57    0.77
   0 -10   2   39.61    0.84
   0 -10   2   39.48    1.09
   0 -10  -2   39.90    1.12
   0 -10  -2   38.54    1.09
   0 -10  -3    4.36    0.45
   0 -10   3    3.75    0.32
   0 -10  -3    4.12    0.42
   0 -10   3    4.54    0.42
   0 -10  -3    4.39    0.22
   0 -10   4    3.81    0.37
   0 -10   4    4.06    0.43
   0 -10  -4    4.55    0.41
   0 -10  -4    4.45    0.52
   0 -10  -4    4.60    0.52
   0 -10  -5    3.08    0.37
   0 -10  -5    3.90    0.51
   0 -10   5    3.40    0.42
   0 -10  -6    0.21    0.25
   0 -10  -6    0.33    0.19
   0 -10  -7    4.71    0.69
   0 -10   7    4.34    0.70
   0 -10  -8    0.01    0.37
   0 -10   8    0.44    0.48
   0 -10   9    0.03    0.36
   0 -11   0    0.01    0.11
   0 -11   0    0.04    0.11
   0 -11   0   -0.02    0.09
   0 -11   1   24.30    0.80
   0 -11  -1   23.30    0.68
   0 -11  -1   24.31    0.77
   0 -11  -2   82.28    1.60
   0 -11   2   80.96    1.58
   0 -11  -2   83.45    1.64
   0 -11  -3   45.14    1.37
   0 -11  -3   43.54    1.36
   0 -11   3   41.54    1.25
   0 -11   3   43.91    1.06
   0 -11  -3   45.07    0.75
   0 -11   4   29.96    1.16
   0 -11  -4   31.09    1.28
   0 -11   4   28.99    1.02
   0 -11  -5    0.18    0.26
   0 -11   5    0.56    0.20
   0 -11  -6    1.41    0.32
   0 -11  -6    1.25    0.38
   0 -11  -7    0.93    0.37
   0 -11   7    0.56    0.33
   0 -11  -8    1.81    0.48
   0 -11   8    1.91    0.60
   0 -11   9    2.20    0.69
   0 -11  -9    1.88    0.51
   0 -12   0   14.65    0.50
   0 -12   0   14.01    0.59
   0 -12   0   15.27    0.64
   0 -12   1   34.17    0.54
   0 -12  -1   33.90    0.86
   0 -12   1   34.67    1.00
   0 -12  -1   34.49    0.93
   0 -12   2   36.20    1.10
   0 -12  -2   38.51    1.14
   0 -12  -3   34.40    0.70
   0 -12  -3   35.90    1.24
   0 -12   3   37.64    0.99
   0 -12   3   38.23    1.22
   0 -12  -3   34.83    1.23
   0 -12   4    1.55    0.25
   0 -12  -4    1.80    0.34
   0 -12   4    1.53    0.33
   0 -12   5    3.56    0.43
   0 -12  -5    3.64    0.53
   0 -12  -6    7.67    0.82
   0 -12   7   15.13    1.27
   0 -12  -7   14.95    1.16
   0 -12  -8    1.85    0.52
   0 -12   8    1.81    0.56
   0 -12  -9    1.24    0.47
   0 -12   9    0.97    0.51
   0 -13   0    0.35    0.16
   0 -13   0    0.06    0.09
   0 -13   0    0.28    0.17
   0 -13   1   43.15    1.15
   0 -13   1   42.84    0.65
   0 -13  -1   42.34    1.01
   0 -13  -1   42.73    1.06
   0 -13  -2   20.90    0.87
   0 -13   2   22.40    0.90
   0 -13  -3   53.86    1.55
   0 -13  -3   52.46    0.93
   0 -13   3   52.67    1.47
   0 -13  -3   53.43    1.55
   0 -13   3   52.06    1.17
   0 -13  -4    2.89    0.47
   0 -13   4    3.29    0.35
   0 -13   4    3.37    0.45
   0 -13  -5   -0.10    0.26
   0 -13   5    0.07    0.17
   0 -13  -6    5.72    0.74
   0 -13  -7    1.22    0.45
   0 -13   7    1.81    0.59
   0 -13   8    0.68    0.48
   0 -13  -8   -0.37    0.48
   0 -13   9   -0.09    0.37
   0 -13  -9   -0.36    0.36
   0 -14   0   17.44    0.74
   0 -14   0   18.43    0.73
   0 -14   0   18.81    0.61
   0 -14   1   12.41    0.37
   0 -14  -1   12.50    0.57
   0 -14   1   11.97    0.63
   0 -14  -1   11.94    0.59
   0 -14   2   43.99    1.30
   0 -14  -2   44.36    1.28
   0 -14  -3   -0.15    0.22
   0 -14   3    0.23    0.23
   0 -14  -3    0.19    0.09
   0 -14   4    0.64    0.19
   0 -14  -4    0.58    0.23
   0 -14   4    0.81    0.29
   0 -14  -5    0.57    0.28
   0 -14   5    0.51    0.17
   0 -14  -6   10.96    0.99
   0 -14  -7    5.66    0.80
   0 -14   7    5.50    0.80
   0 -14   8    0.34    0.34
   0 -14  -8    0.07    0.31
   0 -14   9    2.53    0.70
   0 -14  -9    2.11    0.63
   0 -15   0    0.19    0.20
   0 -15   0    0.39    0.20
   0 -15   0   -0.09    0.10
   0 -15  -1    5.39    0.41
   0 -15   1    5.55    0.27
   0 -15   1    5.47    0.46
   0 -15  -1    5.04    0.40
   0 -15  -2   43.74    1.30
   0 -15   2   44.09    1.34
   0 -15  -3    0.15    0.10
   0 -15  -3    0.15    0.20
   0 -15   3    0.12    0.18
   0 -15   4    0.86    0.21
   0 -15  -4    1.18    0.34
   0 -15   4    0.82    0.26
   0 -15  -5   -0.11    0.27
   0 -15  -6    4.98    0.67
   0 -15   7    1.86    0.53
   0 -15  -7    2.09    0.55
   0 -15  -8    3.04    0.71
   0 -15   8    2.43    0.62
   0 -15  -9    0.48    0.48
   0 -16   0   27.24    0.95
   0 -16   0   27.34    0.78
   0 -16   0   26.22    0.96
   0 -16  -1    1.45    0.23
   0 -16  -1    1.05    0.21
   0 -16   1    1.35    0.15
   0 -16   1    1.47    0.27
   0 -16   2    0.63    0.27
   0 -16  -2    0.37    0.15
   0 -16  -2    0.49    0.21
   0 -16  -3   16.58    0.94
   0 -16   3   18.44    0.94
   0 -16   4    2.70    0.33
   0 -16   4    3.05    0.46
   0 -16  -4    2.97    0.50
   0 -16  -5    1.00    0.36
   0 -16   5    0.37    0.23
   0 -16  -6    2.46    0.57
   0 -16   7    6.17    0.87
   0 -16  -7    5.09    0.78
   0 -16   8    0.77    0.45
   0 -16  -8    0.39    0.35
   0 -16  -9    1.32    0.49
   0 -17   0    0.48    0.20
   0 -17   0    0.12    0.17
   0 -17   0    0.16    0.13
   0 -17  -1    5.25    0.42
   0 -17   1    5.44    0.30
   0 -17   1    6.30    0.51
   0 -17  -1    6.48    0.47
   0 -17   2    4.31    0.46
   0 -17  -2    3.90    0.43
   0 -17  -2    3.48    0.34
   0 -17   3    5.34    0.55
   0 -17  -3    6.79    0.62
   0 -17   4   12.70    0.86
   0 -17  -4   11.75    0.88
   0 -17   5    0.91    0.27
   0 -17  -5    1.31    0.39
   0 -17  -6    0.81    0.41
   0 -17  -7    1.25    0.47
   0 -17   7    0.52    0.40
   0 -17  -8   -0.25    0.39
   0 -17   8    0.45    0.38
   0 -17  -9    3.50    0.79
   0 -18   0    2.08    0.32
   0 -18   0    2.33    0.27
   0 -18   0    2.36    0.32
   0 -18   1    8.89    0.39
   0 -18   1    9.15    0.63
   0 -18  -1    8.61    0.56
   0 -18  -1    9.27    0.57
   0 -18   2    0.81    0.27
   0 -18  -2    0.77    0.22
   0 -18  -2    1.26    0.28
   0 -18  -3    4.96    0.55
   0 -18   3    6.30    0.60
   0 -18   4    7.84    0.70
   0 -18  -4    8.11    0.75
   0 -18  -5    0.66    0.31
   0 -18   5    0.77    0.28
   0 -18  -6    2.18    0.57
   0 -18  -7    0.50    0.34
   0 -18   8    2.17    0.60
   0 -18  -8    1.75    0.54
   0 -19   0    0.07    0.12
   0 -19   0    0.17    0.15
   0 -19   0   -0.14    0.14
   0 -19  -1   22.61    0.91
   0 -19   1   21.87    0.99
   0 -19   1   20.40    0.62
   0 -19  -1   22.88    0.93
   0 -19   2    7.70    0.64
   0 -19  -2    7.68    0.61
   0 -19  -2    7.46    0.54
   0 -19  -3    9.24    0.74
   0 -19  -3    9.57    0.59
   0 -19   3    8.51    0.71
   0 -19  -4   17.10    1.08
   0 -19   4   17.40    1.06
   0 -19  -5    1.63    0.46
   0 -19   5    1.83    0.42
   0 -19  -6    1.65    0.50
   0 -19  -7    0.94    0.45
   0 -19   8    1.29    0.44
   0 -19  -8    2.09    0.54
   0 -20   0    9.33    0.65
   0 -20   0    9.41    0.52
   0 -20   0    9.19    0.64
   0 -20  -1    1.10    0.26
   0 -20   1    0.54    0.12
   0 -20   1    1.29    0.32
   0 -20  -1    0.81    0.24
   0 -20   2    3.55    0.48
   0 -20  -2    3.28    0.42
   0 -20  -2    3.77    0.40
   0 -20  -3    0.90    0.34
   0 -20  -3    0.27    0.15
   0 -20   3    1.07    0.31
   0 -20  -4    2.86    0.50
   0 -20   4    3.15    0.51
   0 -20  -5    3.15    0.56
   0 -20   5    2.83    0.48
   0 -20  -6    7.13    0.86
   0 -20  -7    0.13    0.39
   0 -20   8    0.59    0.33
   0 -20  -8    1.29    0.54
   0 -21   0    0.34    0.20
   0 -21   0    0.28    0.22
   0 -21   0    0.09    0.12
   0 -21   1    0.48    0.23
   0 -21   1    0.15    0.10
   0 -21  -1    0.01    0.16
   0 -21   1    0.36    0.23
   0 -21  -1   -0.07    0.20
   0 -21   2    1.68    0.38
   0 -21  -2    2.16    0.36
   0 -21  -2    2.53    0.33
   0 -21  -3    0.32    0.30
   0 -21   3    0.40    0.32
   0 -21  -3    0.49    0.21
   0 -21   4    7.68    0.74
   0 -21  -4    6.34    0.72
   0 -21  -5    1.93    0.50
   0 -21   5    2.02    0.49
   0 -21  -6    3.26    0.65
   0 -21  -7   -0.44    0.46
   0 -21  -8    2.85    0.67
   0 -21   8    3.33    0.77
   0 -22   0    6.27    0.56
   0 -22   0    6.15    0.45
   0 -22   0    6.29    0.57
   0 -22  -1   19.02    0.89
   0 -22   1   20.43    1.04
   0 -22   1   19.20    0.66
   0 -22   1   19.55    1.01
   0 -22  -1   21.41    0.98
   0 -22  -2    0.29    0.20
   0 -22  -2    0.62    0.21
   0 -22   2    0.37    0.27
   0 -22  -3   10.65    0.66
   0 -22  -3   10.37    0.81
   0 -22   3   11.02    0.85
   0 -22  -4    0.37    0.32
   0 -22   4    0.67    0.31
   0 -22  -5    0.93    0.41
   0 -22   5    1.51    0.44
   0 -22  -6   -0.26    0.32
   0 -22  -7    1.86    0.58
   0 -22   8    0.04    0.34
   0 -22  -8    0.09    0.41
   0 -23   0    0.08    0.12
   0 -23   0   -0.02    0.19
   0 -23   1    0.77    0.16
   0 -23   1    1.03    0.28
   0 -23  -1    1.10    0.28
   0 -23  -1    1.30    0.27
   0 -23  -2    1.81    0.34
   0 -23   2    1.82    0.43
   0 -23  -2    1.25    0.32
   0 -23  -3    7.76    0.73
   0 -23   3    8.49    0.78
   0 -23  -3    8.13    0.60
   0 -23   4    4.34    0.60
   0 -23  -4    3.66    0.56
   0 -23  -5    2.37    0.53
   0 -23   5    2.19    0.52
   0 -23  -6    6.43    0.87
   0 -23  -7    1.23    0.46
   0 -23  -8    0.94    0.54
   0 -23   8    0.23    0.41
   0 -24   0    0.64    0.26
   0 -24   0    0.79    0.20
   0 -24   1    1.87    0.23
   0 -24  -1    1.70    0.32
   0 -24   1    2.01    0.43
   0 -24  -1    1.33    0.30
   0 -24  -2    8.79    0.66
   0 -24  -2    9.20    0.72
   0 -24   2    9.91    0.82
   0 -24   3   -0.24    0.27
   0 -24  -3    0.09    0.18
   0 -24  -3    0.32    0.26
   0 -24  -4   -0.24    0.34
   0 -24   4    0.74    0.38
   0 -24   5   -0.41    0.38
   0 -24  -5    0.03    0.34
   0 -24  -6    4.11    0.72
   0 -24  -7    0.40    0.50
   0 -24   8    0.20    0.36
   0 -24  -8    0.56    0.44
   0 -25   0    0.08    0.13
   0 -25   0   -0.11    0.23
   0 -25  -1   30.55    1.20
   0 -25  -1   29.68    1.25
   0 -25   1   29.87    1.34
   0 -25  -2    9.83    0.76
   0 -25  -2   10.45    0.74
   0 -25   2    9.90    0.83
   0 -25  -3    0.67    0.22
   0 -25   3    1.18    0.33
   0 -25  -3    1.26    0.39
   0 -25  -4    8.62    0.84
   0 -25   4    9.41    0.88
   0 -25   5   -0.76    0.41
   0 -25  -5    0.14    0.27
   0 -25  -6    0.25    0.36
   0 -25  -7    0.03    0.34
   0 -25  -8   -0.17    0.40
   0 -25   8    0.09    0.33
   0 -26   0   -0.02    0.16
   0 -26   0   -0.06    0.23
   0 -26  -1   11.10    0.75
   0 -26   1   11.67    0.88
   0 -26  -1   12.15    0.84
   0 -26  -2    3.79    0.46
   0 -26  -2    4.14    0.53
   0 -26   2    4.58    0.61
   0 -26   3    0.32    0.26
   0 -26  -3    0.64    0.36
   0 -26  -3    0.91    0.26
   0 -26  -4    1.90    0.46
   0 -26   4    2.60    0.54
   0 -26  -5    3.68    0.60
   0 -26   5    4.21    0.67
   0 -26  -6    1.21    0.48
   0 -26  -7   -0.16    0.43
   0 -26   8    0.24    0.30
   0 -27   0    0.04    0.28
   0 -27   0   -0.09    0.16
   0 -27  -1   12.28    0.79
   0 -27  -1   12.77    0.87
   0 -27   1   14.74    1.00
   0 -27  -2    0.24    0.21
   0 -27  -2    0.09    0.21
   0 -27   2    0.21    0.27
   0 -27  -3    0.49    0.22
   0 -27  -3    0.64    0.27
   0 -27   3    0.52    0.36
   0 -27   4    9.00    0.91
   0 -27  -4    8.64    0.89
   0 -27  -5    0.84    0.35
   0 -27   5    0.64    0.36
   0 -27  -6    1.06    0.41
   0 -27  -7    0.26    0.37
   0 -28   0    0.70    0.23
   0 -28   0    0.91    0.22
   0 -28  -1   -0.14    0.17
   0 -28  -1   -0.26    0.22
   0 -28   1    0.11    0.25
   0 -28  -2    0.98    0.34
   0 -28  -2    0.30    0.19
   0 -28   2    0.57    0.29
   0 -28   3    1.06    0.39
   0 -28  -3    1.20    0.38
   0 -28  -4    4.79    0.68
   0 -28   4    6.65    0.83
   0 -28  -5    0.41    0.43
   0 -28   5    0.69    0.36
   0 -28  -6    0.71    0.43
   0 -28  -7    7.49    1.08
   0 -29   0   -0.36    0.18
   0 -29   0   -0.44    0.28
   0 -29   1    2.88    0.47
   0 -29  -1    2.37    0.40
   0 -29  -1    3.17    0.47
   0 -29  -2    0.12    0.21
   0 -29   2    0.03    0.28
   0 -29  -2    0.10    0.24
   0 -29  -3    0.02    0.24
   0 -29   3    1.05    0.42
   0 -29  -4    3.20    0.56
   0 -29   4    3.02    0.58
   0 -29   5    0.46    0.32
   0 -29  -5    0.39    0.42
   0 -29  -6    0.56    0.46
   0 -29  -7    2.50    0.70
   0 -30   0    0.11    0.26
   0 -30  -1   -0.15    0.26
   0 -30  -1   -0.22    0.25
   0 -30   1   -0.16    0.27
   0 -30  -2   14.06    0.99
   0 -30   2   15.11    1.12
   0 -30  -2   14.93    0.97
   0 -30   3    0.56    0.30
   0 -30  -3    0.66    0.36
   0 -30  -4    3.24    0.58
   0 -30   4    3.01    0.57
   0 -30  -5    0.15    0.43
   0 -30   5    0.34    0.35
   0 -30  -6    2.39    0.60
   0 -30  -7    2.42    0.75
   0 -31   0    0.33    0.22
   0 -31  -1    0.54    0.27
   0 -31   1    0.47    0.27
   0 -31  -1    0.77    0.32
   0 -31  -2    4.73    0.62
   0 -31  -2    4.01    0.56
   0 -31   2    4.36    0.64
   0 -31   3    0.00    0.34
   0 -31  -3    0.46    0.35
   0 -31   4   -0.03    0.29
   0 -31  -4    0.03    0.27
   0 -31  -5   -0.16    0.28
   0 -31   5   -0.53    0.39
   0 -31  -6    8.55    1.06
   0 -31  -7   -0.73    0.61
   0 -32   0    2.48    0.51
   0 -32  -1    0.35    0.30
   0 -32   1   -0.09    0.26
   0 -32  -1    0.27    0.19
   0 -32  -2   11.68    0.92
   0 -32  -2   10.06    0.86
   0 -32   2   11.51    1.03
   0 -32  -3    5.48    0.73
   0 -32   3    5.39    0.76
   0 -32   4   -0.34    0.36
   0 -32  -4   -0.09    0.33
   0 -32  -5    0.32    0.31
   0 -32   5    0.43    0.31
   0 -32  -6    0.07    0.45
   0 -33   0    0.02    0.33
   0 -33  -1    0.12    0.26
   0 -33  -1    0.11    0.18
   0 -33   1    1.15    0.40
   0 -33   2    1.01    0.41
   0 -33  -2    1.55    0.40
   0 -33  -2    0.81    0.31
   0 -33  -3    2.01    0.48
   0 -33   3    1.07    0.41
   0 -33  -4    1.20    0.43
   0 -33   4    1.56    0.49
   0 -33   5    0.34    0.30
   0 -33  -5    0.56    0.50
   0 -33  -6    1.12    0.50
   0 -34   0    2.91    0.53
   0 -34  -1    0.37    0.32
   0 -34   1    1.06    0.43
   0 -34  -2   20.70    1.24
   0 -34  -2   22.00    1.29
   0 -34   2   20.21    1.37
   0 -34  -3    1.07    0.41
   0 -34   3    2.15    0.54
   0 -34   4    7.21    0.90
   0 -34  -4    6.89    0.87
   0 -34   5    0.88    0.51
   0 -34  -5    0.32    0.40
   0 -34  -6    5.89    0.97
   0 -35   0    0.27    0.32
   0 -35  -1    0.17    0.26
   0 -35   1   -0.09    0.32
   0 -35  -2    0.80    0.30
   0 -35  -2    1.20    0.39
   0 -35   2    1.02    0.46
   0 -35  -3    0.05    0.28
   0 -35   3   -0.27    0.37
   0 -35   4    2.14    0.55
   0 -35  -4    1.31    0.44
   0 -35  -5    0.90    0.51
   0 -35   5    0.15    0.35
   0 -35  -6   -0.18    0.46
   0 -36   0   10.31    0.99
   0 -36   1   12.74    1.12
   0 -36  -1   11.30    0.99
   0 -36  -2    0.92    0.42
   0 -36   2    1.11    0.49
   0 -36  -2    0.75    0.26
   0 -36   3    6.65    0.88
   0 -36  -3    4.42    0.70
   0 -36  -4   -0.30    0.33
   0 -36   4   -0.32    0.32
   0 -36  -5   -0.10    0.37
   0 -36   5   -0.06    0.40
   0 -36  -6    2.33    0.66
   0 -37   0    0.41    0.39
   0 -37  -1   20.77    1.37
   0 -37   1   22.48    1.49
   0 -37  -2    2.92    0.54
   0 -37   2    3.81    0.73
   0 -37  -2    2.40    0.46
   0 -37  -3    1.36    0.46
   0 -37   3    2.23    0.59
   0 -37  -4   -0.18    0.30
   0 -37   4    1.12    0.51
   0 -37  -5   -0.20    0.37
   0 -37   5    0.43    0.43
   0 -38   0    9.82    1.01
   0 -38  -1    2.61    0.59
   0 -38   1    2.17    0.54
   0 -38   2    0.91    0.47
   0 -38  -3   -0.92    0.45
   0 -38   3    0.34    0.33
   0 -38   4   10.09    1.17
   0 -38  -4    9.30    1.06
   0 -38   5    3.74    0.82
   0 -38  -5    4.25    0.80
   0 -39   0   -0.58    0.41
   0 -39   1    7.40    0.93
   0 -39  -1    6.73    0.85
   0 -39   2    2.33    0.59
   0 -39  -3    1.48    0.48
   0 -39   3    1.42    0.54
   0 -39   4    2.86    0.70
   0 -39  -4    2.57    0.63
   0 -39   5    2.00    0.67
   0 -39  -5    0.99    0.57
   0 -40   0    2.45    0.60
   0 -40   1   10.32    1.09
   0 -40  -1   11.03    1.07
   0 -40   2   -0.08    0.37
   0 -40   3    3.94    0.74
   0 -40  -3    1.30    0.46
   0 -40   4    0.95    0.46
   0 -40  -4    2.27    0.62
   0 -40  -5    0.50    0.45
   0 -41   0   -0.22    0.37
   0 -41  -1    3.98    0.73
   0 -41   1    1.68    0.50
   0 -41   2    0.47    0.39
   0 -41   3    0.25    0.43
   0 -41  -4    0.26    0.48
   0 -41   4    0.40    0.51
   0 -41  -5   14.37    1.44
   0 -42   0   -0.14    0.43
   0 -42   1    3.75    0.79
   0 -42  -1    3.18    0.64
   0 -42   2    0.59    0.44
   0 -42   3    0.00    0.48
   0 -42  -4    0.49    0.32
   0 -42   4   -1.07    0.61
   0 -43   0    0.30    0.43
   0 -43   1    2.18    0.65
   0 -43  -1    3.49    0.70
   0 -43   2   -0.66    0.57
   0 -43   3    0.36    0.37
   0 -43  -4    1.66    0.56
   0 -44   0   69.41    2.82
   0 -44  -1    1.12    0.46
   0 -44   1   -0.34    0.37
   0 -44   2   -0.44    0.40
   0 -44   3    0.01    0.41
   0 -45   0    2.54    0.68
   0 -45  -1    1.21    0.48
   0 -45   1    1.69    0.54
   0 -45   2    0.62    0.42
   0 -46   0    2.02    0.66
   0 -46   1    0.65    0.39
   0 -46   2   -1.02    0.62
   0 -47   0   -0.42    0.40
   0 -47   1    6.42    0.97
   0 -48   0    4.67    0.83
   1  47   0    0.10    0.33
   1  46   1    2.11    0.59
   1  46   0    2.42    0.60
   1  46  -1   -0.35    0.43
   1  45   2   -0.28    0.40
   1  45   1    1.76    0.56
   1  45   0    0.59    0.46
   1  45  -1    0.72    0.43
  -1  45   3   -0.20    0.41
   1  44   2    1.44    0.55
   1  44   1    1.01    0.40
   1  44   0    0.53    0.39
   1  44  -1   12.88    1.25
  -1  44   3    0.32    0.37
  -1  44   4   -0.56    0.36
   1  43   3    8.67    1.13
   1  43   2    1.59    0.55
   1  43   1    0.81    0.40
   1  43   0    4.30    0.74
   1  43  -1    0.57    0.40
  -1  43   3    2.92    0.60
  -1  43   4    0.20    0.30
  -1  42  -4    0.34    0.47
   1  42   3    0.67    0.42
   1  42   2    1.42    0.57
   1  42   1    0.55    0.39
   1  42   0    0.13    0.35
   1  42  -1    0.12    0.37
   1  42  -2    0.26    0.35
  -1  42   2    0.25    0.36
  -1  42   3    0.06    0.33
  -1  42   4    1.95    0.57
  -1  41  -4    3.77    0.75
   1  41   3   -0.13    0.36
   1  41   2    3.49    0.73
   1  41   1   -0.23    0.39
   1  41   0    0.51    0.35
   1  41  -1    0.38    0.34
  -1  41   2    7.34    0.88
   1  41  -2    5.80    0.81
  -1  41   3    0.55    0.36
  -1  41   4   -0.11    0.32
  -1  41   5    0.38    0.38
   1  40   4    1.28    0.50
  -1  40  -4    1.55    0.56
   1  40   3   -0.41    0.45
   1  40   2    2.77    0.64
   1  40   1    3.53    0.67
   1  40   0    2.23    0.51
   1  40  -1    1.09    0.48
   1  40  -2    0.69    0.30
  -1  40   2   -0.07    0.29
  -1  40   3    1.33    0.43
  -1  40   4   -0.20    0.34
  -1  40   5    3.37    0.74
   1  39   4    0.73    0.45
  -1  39  -4    1.22    0.47
   1  39   3    0.70    0.41
   1  39   2    0.39    0.44
   1  39   1    1.49    0.51
   1  39   0    2.70    0.57
   1  39  -1    2.81    0.53
   1  39  -2    0.45    0.33
  -1  39   2   -0.63    0.35
  -1  39   3    0.67    0.31
  -1  39   4   -0.32    0.36
  -1  39   5    3.03    0.72
  -1  38  -5    1.99    0.61
   1  38   4    1.02    0.57
  -1  38  -4    0.14    0.33
   1  38   3    1.98    0.58
   1  38   2    7.98    0.98
   1  38   1    0.93    0.47
   1  38   0    7.62    0.89
   1  38  -1    6.83    0.82
   1  38  -2    0.37    0.30
  -1  38   2   -0.28    0.36
  -1  38   3    0.45    0.36
   1  38  -3    0.17    0.26
  -1  38   4    3.51    0.67
  -1  38   5    9.54    1.10
   1  37   5    0.29    0.36
  -1  37  -5   -0.31    0.52
   1  37   4    1.88    0.57
  -1  37  -4    1.34    0.48
   1  37   3    2.53    0.60
   1  37   2    0.70    0.39
   1  37   1    0.82    0.39
   1  37   0   23.21    1.50
  -1  37   1    1.46    0.38
   1  37  -1    1.84    0.49
  -1  37   2   -0.33    0.34
   1  37  -2    0.86    0.40
   1  37  -3    0.72    0.31
  -1  37   3    1.20    0.43
  -1  37   4   -0.24    0.31
  -1  37   5    6.13    0.90
  -1  37   6   -0.19    0.44
  -1  36  -5    0.88    0.44
   1  36   5    0.54    0.30
   1  36   4    2.66    0.65
  -1  36  -4    2.74    0.67
   1  36   3   -0.28    0.35
   1  36   2    0.88    0.42
   1  36   1    2.75    0.58
   1  36   0   27.00    1.57
  -1  36   1   -0.74    0.39
   1  36  -1    0.21    0.28
  -1  36   2    0.64    0.39
   1  36  -2   -0.28    0.32
   1  36  -3    0.72    0.34
  -1  36   3    0.47    0.29
  -1  36   4    3.77    0.72
  -1  36   5    1.12    0.46
  -1  36   6    0.61    0.39
  -1  35  -5    0.73    0.36
   1  35   5    0.24    0.33
  -1  35  -4   -0.39    0.31
   1  35   4   -0.14    0.33
   1  35   3    1.01    0.44
   1  35   2    2.73    0.55
   1  35   1    0.62    0.40
   1  35   0    0.68    0.34
   1  35  -1    0.45    0.27
  -1  35   1    1.34    0.43
  -1  35   2    1.52    0.43
   1  35  -2    0.95    0.35
  -1  35   3    1.27    0.41
   1  35  -3    1.29    0.41
  -1  35   4    5.87    0.79
  -1  35   5    9.44    1.07
  -1  35   6    0.17    0.32
  -1  34  -6    1.70    0.66
   1  34   5    1.19    0.46
  -1  34  -5    0.43    0.36
   1  34   4    2.35    0.61
  -1  34  -4    3.01    0.65
   1  34   3    0.49    0.29
   1  34   2   -0.16    0.32
   1  34   1   15.19    1.19
   1  34   0    0.98    0.36
  -1  34   1    0.85    0.31
   1  34  -1    0.54    0.30
  -1  34   2    0.96    0.32
   1  34  -2    1.52    0.42
   1  34  -3    1.88    0.43
  -1  34   3    1.71    0.42
  -1  34   4    0.25    0.38
  -1  34   5   27.79    1.80
  -1  34   6   -0.05    0.40
  -1  33  -6    1.01    0.61
   1  33   6   -0.36    0.31
   1  33   5    5.59    0.87
  -1  33  -5    5.12    0.85
  -1  33  -4    0.24    0.36
   1  33   4    0.21    0.33
   1  33   3    0.95    0.37
   1  33   2    0.29    0.26
   1  33   1    4.32    0.67
  -1  33   0    0.90    0.29
   1  33   0    1.33    0.39
   1  33  -1    1.54    0.39
  -1  33   1    1.93    0.40
   1  33  -2    2.08    0.43
  -1  33   2    2.14    0.44
  -1  33   2    1.61    0.37
   1  33  -3    1.01    0.40
  -1  33   3    1.18    0.39
  -1  33   4    1.23    0.44
   1  33  -4    1.32    0.42
  -1  33   5    0.43    0.31
   1  32   6   22.73    1.79
  -1  32  -6   21.21    1.67
  -1  32  -5    0.33    0.36
   1  32   5   -0.37    0.30
   1  32   4    0.68    0.43
  -1  32  -4    1.13    0.48
   1  32   3    2.30    0.53
   1  32   2    1.45    0.38
   1  32   1   30.58    1.61
   1  32   0    4.33    0.60
  -1  32   0    4.41    0.53
   1  32  -1    3.69    0.57
  -1  32   1    2.94    0.47
   1  32  -2    2.18    0.45
  -1  32   2    2.15    0.44
  -1  32   2    1.70    0.37
  -1  32   3    1.61    0.37
  -1  32   3    1.91    0.39
   1  32  -3    2.27    0.48
  -1  32   4   19.39    1.38
   1  32  -4   18.78    1.23
   1  31   6    5.20    0.85
  -1  31  -6    4.26    0.80
  -1  31  -5    4.09    0.76
   1  31   5    3.74    0.74
  -1  31  -4    4.08    0.70
   1  31   4    7.03    0.89
   1  31   3    0.19    0.28
   1  31   2    0.87    0.32
   1  31   1    4.13    0.65
  -1  31   0    8.83    0.72
   1  31   0    8.60    0.82
  -1  31   1    1.29    0.36
   1  31  -1    0.54    0.30
   1  31  -2    3.84    0.55
  -1  31   2    4.24    0.54
  -1  31   2    3.92    0.57
  -1  31   3    0.47    0.27
   1  31  -3    0.84    0.31
  -1  31   3    0.63    0.32
  -1  31   4    6.68    0.84
   1  31  -4    6.82    0.78
  -1  31   4    6.79    0.72
   1  30   6    7.95    1.03
  -1  30  -6    5.43    0.86
  -1  30  -5    1.79    0.56
   1  30   5    1.82    0.55
   1  30   4   -0.10    0.30
  -1  30  -4    0.43    0.34
   1  30   3    6.63    0.83
   1  30   2    3.54    0.59
   1  30   1   51.04    1.99
   1  30   0   -0.16    0.25
  -1  30   0   -0.10    0.16
   1  30  -1    0.87    0.34
  -1  30   1    1.14    0.30
  -1  30   2    2.78    0.45
   1  30  -2    2.27    0.43
  -1  30   2    3.07    0.49
   1  30  -3    0.35    0.24
  -1  30   3    0.21    0.28
  -1  30   3    0.80    0.31
  -1  30   4   18.18    1.15
   1  30  -4   19.18    1.22
  -1  30   5    4.84    0.68
   1  29   6    0.14    0.33
  -1  29  -6    0.98    0.46
  -1  29  -5    0.00    0.35
   1  29   5    0.15    0.33
   1  29   4    3.04    0.60
  -1  29  -4    2.18    0.52
   1  29   3    2.18    0.51
   1  29   2    0.07    0.23
   1  29   1   26.23    1.41
   1  29   0    0.09    0.27
  -1  29   0    0.22    0.18
   1  29  -1    5.71    0.63
  -1  29   1    5.35    0.58
   1  29  -2    1.12    0.32
  -1  29   2    0.86    0.29
  -1  29   2    1.34    0.36
   1  29  -3   -0.11    0.22
  -1  29   3   -0.12    0.21
  -1  29   3   -0.08    0.22
  -1  29   4    2.24    0.42
   1  29  -4    2.13    0.45
  -1  29   5    0.55    0.34
  -1  29   6    1.32    0.40
   1  28   7    1.79    0.56
  -1  28  -7    3.58    0.74
  -1  28  -6    0.57    0.44
   1  28   6    1.44    0.50
   1  28   5    0.37    0.37
  -1  28  -5   -0.38    0.43
   1  28   4    1.54    0.42
  -1  28  -4    2.02    0.47
   1  28   3    0.61    0.31
   1  28   2    0.24    0.28
   1  28   1   18.14    1.17
  -1  28   0    5.81    0.54
   1  28   0    6.22    0.68
  -1  28   1    6.82    0.62
   1  28  -1    7.02    0.70
  -1  28   2    7.61    0.71
  -1  28   2    5.89    0.58
   1  28  -2    7.74    0.73
   1  28  -3    2.85    0.47
  -1  28   3    1.72    0.37
  -1  28   3    2.30    0.47
   1  28  -4    0.93    0.33
  -1  28   4    0.21    0.25
   1  28  -5    0.17    0.28
  -1  28   5    0.72    0.33
  -1  28   6    1.16    0.39
  -1  27  -7   14.08    1.38
   1  27   7   14.09    1.44
   1  27   6    2.72    0.64
  -1  27  -6    2.79    0.61
  -1  27  -5    0.88    0.40
   1  27   5    1.59    0.52
  -1  27  -4    6.05    0.77
   1  27   4    5.33    0.75
   1  27   3    5.20    0.68
   1  27   2    0.30    0.26
  -1  27  -1    1.22    0.26
   1  27   1    1.04    0.37
  -1  27   0    2.71    0.38
   1  27   0    3.89    0.52
  -1  27   1    3.40    0.45
   1  27  -1    2.64    0.42
  -1  27   1    3.05    0.43
   1  27  -2   13.86    0.94
  -1  27   2   14.06    0.88
  -1  27   2   13.71    0.94
  -1  27   3    2.20    0.40
   1  27  -3    2.49    0.43
  -1  27   4   22.43    1.24
   1  27  -4   22.31    1.24
  -1  27   5    0.21    0.25
   1  27  -5    0.16    0.23
  -1  27   6    7.07    0.80
  -1  27   7    0.16    0.30
   1  27  -8    0.26    0.34
  -1  26  -7    2.54    0.68
   1  26   7    4.28    0.79
   1  26   6    2.66    0.63
  -1  26  -6    2.23    0.57
  -1  26  -5   -0.55    0.39
   1  26   5    0.20    0.35
  -1  26  -4    4.06    0.66
   1  26   4    3.92    0.61
   1  26   3    3.59    0.58
   1  26   2   11.42    0.94
  -1  26  -1   -0.07    0.13
   1  26   1   -0.23    0.30
  -1  26   0    0.47    0.18
   1  26   0    0.59    0.25
  -1  26   1    5.24    0.54
  -1  26   1    5.51    0.56
   1  26  -1    5.51    0.58
   1  26  -2   11.80    0.74
  -1  26   2   11.69    0.85
  -1  26   2   11.48    0.79
   1  26  -2   12.77    0.89
   1  26  -3    2.57    0.44
  -1  26   3    1.87    0.35
  -1  26   4    8.54    0.76
   1  26  -4    8.18    0.74
   1  26  -5    2.15    0.42
  -1  26   5    2.63    0.52
  -1  26   6    0.49    0.31
  -1  26   7    1.16    0.41
  -1  26   8    0.22    0.32
   1  26  -8    0.05    0.36
  -1  25  -7    2.01    0.61
  -1  25  -6   -0.27    0.37
  -1  25  -5   -0.38    0.39
   1  25   4    0.95    0.33
  -1  25  -4    1.87    0.50
   1  25   3    1.90    0.46
   1  25   2   15.08    1.04
   1  25   1    0.89    0.35
  -1  25  -1    0.80    0.22
  -1  25   0    0.14    0.21
   1  25   0   -0.04    0.19
  -1  25   1    7.65    0.63
   1  25  -1    6.66    0.64
  -1  25   1    7.04    0.60
  -1  25   2   23.85    1.11
   1  25  -2   25.30    1.06
  -1  25   2   23.66    1.03
  -1  25   2   24.71    1.19
   1  25  -2   25.27    1.19
   1  25  -3    3.23    0.48
  -1  25   3    3.36    0.47
  -1  25   4    0.12    0.19
   1  25  -4    0.09    0.19
   1  25  -5    0.24    0.24
  -1  25   5   -0.26    0.23
  -1  25   6    0.60    0.32
  -1  25   7    0.98    0.42
   1  25  -8    0.71    0.49
  -1  25   8    2.36    0.61
  -1  24  -7    8.39    1.09
  -1  24  -6    4.87    0.77
  -1  24  -5    0.25    0.31
   1  24   4    5.45    0.72
  -1  24  -4    4.53    0.66
   1  24   3   -0.04    0.22
   1  24   2   11.94    0.92
   1  24   1    6.48    0.65
  -1  24  -1    6.59    0.51
   1  24   0    7.33    0.66
  -1  24   0    7.31    0.55
  -1  24   1    0.19    0.16
  -1  24   1    0.41    0.12
   1  24  -1    0.12    0.22
  -1  24   1    0.39    0.17
  -1  24   2    1.17    0.30
   1  24  -2    1.25    0.30
  -1  24   2    1.29    0.28
   1  24  -2    1.26    0.28
  -1  24   2    0.95    0.25
  -1  24   3   -0.29    0.23
   1  24  -3   -0.31    0.24
   1  24  -3   -0.07    0.22
  -1  24   4    1.91    0.44
   1  24  -4    0.80    0.25
  -1  24   5    3.91    0.54
   1  24  -5    4.19    0.59
  -1  24   6    0.79    0.32
  -1  24   7   21.00    1.43
  -1  24   8    2.21    0.57
   1  24  -8    1.37    0.42
  -1  23  -7   -0.11    0.43
  -1  23  -6    5.52    0.86
  -1  23  -5    0.28    0.37
  -1  23  -4   -0.22    0.25
   1  23   3    0.08    0.25
   1  23   2   -0.07    0.22
   1  23   1    2.46    0.38
   1  23   1    2.67    0.43
  -1  23  -1    2.74    0.32
   1  23   0    4.83    0.55
  -1  23   0    4.75    0.44
  -1  23   1    0.33    0.15
  -1  23   1   -0.14    0.21
  -1  23   1    0.19    0.19
   1  23  -1    0.16    0.19
   1  23  -2    0.51    0.23
  -1  23   2    0.28    0.22
  -1  23   2    0.54    0.21
   1  23  -2    0.64    0.27
   1  23  -3    5.62    0.53
   1  23  -3    4.31    0.52
  -1  23   3    5.66    0.57
  -1  23   3    4.84    0.51
  -1  23   4   -0.27    0.26
   1  23  -4    0.22    0.23
  -1  23   5    0.24    0.26
   1  23  -5    0.09    0.20
  -1  23   6    2.27    0.44
  -1  23   7    3.22    0.64
  -1  23   8    0.75    0.41
   1  23  -8   -0.04    0.37
  -1  23   9    2.56    0.60
  -1  22  -7   -0.21    0.42
  -1  22  -6    2.70    0.61
  -1  22  -5    0.04    0.28
  -1  22  -4    4.37    0.59
   1  22   3    1.77    0.37
   1  22   2   19.20    1.11
   1  22   2   19.30    0.77
   1  22   1    0.07    0.09
   1  22   1    0.33    0.27
  -1  22  -1    0.19    0.17
   1  22   1    0.29    0.21
  -1  22   0    1.29    0.18
   1  22   0    1.62    0.32
  -1  22   0    1.64    0.26
  -1  22   0    1.71    0.20
  -1  22   1    1.25    0.25
   1  22  -1    1.30    0.32
  -1  22   1    0.92    0.25
  -1  22   1    1.18    0.21
  -1  22   2   49.93    1.41
   1  22  -2   47.48    1.37
  -1  22   2   50.22    1.61
  -1  22   2   50.36    1.52
   1  22  -2   47.78    1.55
  -1  22   3    4.99    0.54
   1  22  -3    5.99    0.52
  -1  22   3    5.75    0.53
   1  22  -3    5.75    0.58
  -1  22   4    1.01    0.36
   1  22  -4   -0.17    0.20
  -1  22   5    0.25    0.28
   1  22  -5   -0.11    0.22
  -1  22   6    6.62    0.75
  -1  22   7   -0.07    0.27
  -1  22   8    2.66    0.62
   1  22  -8    2.60    0.55
  -1  22   9    0.61    0.36
  -1  21  -7    0.67    0.47
  -1  21  -6    5.95    0.85
  -1  21  -5    0.41    0.30
   1  21   4   17.56    0.94
  -1  21  -4   16.37    1.13
   1  21   3    4.01    0.42
   1  21   3    4.88    0.60
   1  21   2    0.50    0.15
   1  21   2    0.98    0.34
   1  21   1   11.55    0.74
   1  21   1   10.23    0.75
   1  21   1   10.47    0.48
  -1  21  -1   11.27    0.60
  -1  21   0    1.46    0.19
  -1  21   0    1.18    0.17
   1  21   0    1.64    0.31
  -1  21   0    1.46    0.23
  -1  21   1   18.42    0.86
   1  21  -1   18.59    0.95
  -1  21   1   18.09    0.87
  -1  21   1   18.25    0.72
  -1  21   2   17.53    0.82
   1  21  -2   18.92    0.85
   1  21  -2   18.39    0.94
  -1  21   2   18.12    0.95
  -1  21   2   17.80    0.90
   1  21  -3    0.39    0.18
   1  21  -3    0.05    0.16
  -1  21   3    0.72    0.26
  -1  21   3    0.51    0.20
   1  21  -4    2.38    0.42
  -1  21   4    1.73    0.33
   1  21  -4    2.19    0.36
   1  21  -5    0.70    0.28
  -1  21   5    0.56    0.28
  -1  21   6    1.11    0.37
  -1  21   7    1.56    0.48
  -1  21   8    0.35    0.34
   1  21  -8   -0.17    0.32
  -1  21   9    1.99    0.59
  -1  20  -7    6.95    0.99
  -1  20  -6   10.16    1.04
   1  20   5    0.71    0.28
  -1  20  -5    1.13    0.37
   1  20   4    8.87    0.67
  -1  20  -4   10.74    0.93
   1  20   3    6.10    0.50
   1  20   2    5.66    0.41
  -1  20  -2    5.31    0.41
   1  20   2    5.73    0.59
  -1  20  -1    1.45    0.14
   1  20   1    1.42    0.32
   1  20   1    1.26    0.18
  -1  20  -1    1.30    0.13
   1  20   1    1.47    0.26
   1  20   1    1.32    0.27
  -1  20  -1    1.70    0.24
  -1  20   0    7.28    0.37
  -1  20   0    6.93    0.39
  -1  20   0    7.30    0.49
   1  20   0    7.82    0.62
  -1  20   1    0.92    0.24
   1  20  -1    1.42    0.40
  -1  20   1    1.08    0.27
  -1  20   1    0.89    0.22
  -1  20   2    0.58    0.21
  -1  20   2    0.53    0.21
   1  20  -2    0.58    0.22
  -1  20   2    0.74    0.24
   1  20  -2    0.58    0.25
  -1  20   3    4.06    0.46
  -1  20   3    3.94    0.46
   1  20  -3    4.43    0.47
   1  20  -3    3.94    0.45
  -1  20   4    8.39    0.69
   1  20  -4    7.81    0.67
   1  20  -4    7.61    0.59
   1  20  -5    0.25    0.21
  -1  20   5    0.08    0.28
  -1  20   6    0.13    0.29
   1  20  -7   14.43    1.20
  -1  20   7   12.00    1.09
  -1  20   8   -0.05    0.31
   1  20  -8   -0.43    0.37
   1  20  -9    0.21    0.37
  -1  20   9    1.34    0.51
  -1  19  -8    0.38    0.35
  -1  19  -7    5.07    0.89
  -1  19  -6    0.26    0.35
  -1  19  -5    0.09    0.27
   1  19   5    0.27    0.20
  -1  19  -4    0.24    0.29
   1  19   4    0.05    0.15
   1  19   3   21.72    0.91
   1  19   2    1.10    0.29
   1  19   2    1.67    0.31
  -1  19  -2    1.10    0.21
   1  19   2    1.07    0.17
   1  19   1    0.61    0.23
  -1  19  -1    0.58    0.09
  -1  19  -1    0.48    0.16
   1  19   1    0.18    0.12
   1  19   1    0.54    0.23
   1  19   1    0.67    0.13
   1  19   0    0.35    0.18
  -1  19   0    0.57    0.12
  -1  19   0    0.51    0.12
  -1  19   0    0.71    0.17
  -1  19   1   99.92    1.95
  -1  19   1   96.89    1.60
  -1  19   1   98.60    1.90
   1  19  -1  103.27    2.10
  -1  19   2   14.12    0.71
  -1  19   2   14.33    0.77
   1  19  -2   13.06    0.69
   1  19  -2   13.13    0.76
  -1  19   2   15.09    0.82
  -1  19   3    2.58    0.36
  -1  19   3    2.45    0.38
   1  19  -3    2.00    0.34
   1  19  -3    2.06    0.32
  -1  19   3    3.18    0.43
   1  19  -4    3.55    0.43
   1  19  -4    3.89    0.48
  -1  19   4    4.17    0.51
  -1  19   5    0.83    0.37
   1  19  -5    1.04    0.33
  -1  19   6    2.00    0.46
   1  19  -7    0.00    0.30
  -1  19   7   -0.10    0.26
  -1  19   8    0.60    0.35
   1  19  -8    0.02    0.36
   1  19  -9    1.61    0.59
  -1  19   9    0.66    0.43
  -1  18  -8    0.96    0.53
  -1  18  -7    2.68    0.69
   1  18   6    0.37    0.28
  -1  18  -6    0.65    0.39
   1  18   5    0.44    0.24
  -1  18  -5    0.59    0.38
   1  18   4    0.60    0.22
  -1  18  -4    0.61    0.33
   1  18   3    0.95    0.23
   1  18   2    2.97    0.43
  -1  18  -2    3.09    0.30
   1  18   2    2.98    0.40
   1  18   2    3.06    0.29
   1  18   2    3.26    0.41
   1  18   1    2.23    0.21
  -1  18  -1    2.72    0.27
   1  18   1    2.89    0.39
   1  18   1    2.57    0.37
  -1  18  -1    2.92    0.18
   1  18   0    0.18    0.17
  -1  18   0    0.27    0.08
  -1  18   0    0.19    0.10
  -1  18   0    0.27    0.11
  -1  18   1   42.87    1.26
  -1  18   1   43.66    1.04
   1  18  -1   43.34    1.33
  -1  18   1   43.41    1.22
  -1  18   2   15.66    0.82
   1  18  -2   15.89    0.73
   1  18  -2   16.51    0.84
  -1  18   2   15.78    0.73
  -1  18   2   15.28    0.78
  -1  18   3    2.54    0.39
   1  18  -3    2.50    0.38
  -1  18   3    2.72    0.37
  -1  18   3    2.38    0.35
   1  18  -3    2.72    0.36
  -1  18   4   20.69    1.06
   1  18  -4   19.83    0.95
   1  18  -4   20.04    1.05
   1  18  -5    1.27    0.34
  -1  18   5    0.68    0.28
  -1  18   6    4.65    0.64
  -1  18   7    0.99    0.45
   1  18  -7    0.69    0.35
  -1  18   8    4.64    0.75
   1  18  -8    4.93    0.83
  -1  18   9    3.11    0.68
   1  18  -9    4.59    0.81
  -1  17  -8    2.73    0.73
   1  17   7    9.31    0.96
  -1  17  -7    9.08    1.03
   1  17   6    0.32    0.28
  -1  17  -6    0.31    0.32
  -1  17  -5    0.49    0.35
   1  17   5   -0.11    0.22
  -1  17  -4    7.13    0.70
   1  17   4    6.35    0.57
   1  17   3    0.37    0.18
   1  17   2   33.39    1.31
   1  17   2   33.24    1.27
   1  17   2   31.59    0.91
   1  17   2   32.80    1.28
  -1  17  -2   33.53    0.62
  -1  17  -2   31.78    0.90
  -1  17  -1    0.10    0.05
   1  17   1    0.01    0.16
  -1  17  -1    0.15    0.13
   1  17   1    0.37    0.25
   1  17   1    0.03    0.08
  -1  17   0    1.83    0.20
  -1  17   0    1.93    0.18
   1  17   0    1.36    0.26
  -1  17   0    1.64    0.22
  -1  17   1   55.00    1.39
   1  17  -1   54.63    1.46
  -1  17   1   53.53    1.13
   1  17  -2    3.91    0.41
   1  17  -2    4.07    0.37
  -1  17   2    4.16    0.38
  -1  17   2    4.28    0.43
  -1  17   2    4.27    0.42
   1  17  -3    0.51    0.21
  -1  17   3    0.36    0.17
  -1  17   3    0.47    0.23
  -1  17   3    0.50    0.19
   1  17  -3    0.84    0.24
   1  17  -4   29.01    1.13
  -1  17   4   28.97    1.23
   1  17  -4   29.94    1.25
   1  17  -5    0.14    0.18
  -1  17   5    1.17    0.35
  -1  17   6    4.30    0.62
  -1  17   7    0.09    0.27
   1  17  -7   -0.04    0.32
   1  17  -8    2.11    0.58
  -1  17   8    2.95    0.64
   1  17  -9    0.96    0.47
  -1  17   9   -0.19    0.31
  -1  16  -8   -0.09    0.35
  -1  16  -7    0.51    0.43
   1  16   7    0.59    0.38
  -1  16  -6    1.00    0.52
   1  16   6    1.61    0.44
   1  16   5    1.88    0.37
  -1  16  -5    1.86    0.46
   1  16   4    0.43    0.18
  -1  16  -4    0.03    0.26
   1  16   3    3.73    0.38
   1  16   2    1.53    0.32
  -1  16  -2    1.32    0.20
   1  16   2    1.80    0.34
  -1  16  -2    1.84    0.15
   1  16   2    1.85    0.23
   1  16   1  105.65    2.07
   1  16   1   98.68    1.30
  -1  16  -1  102.27    0.90
   1  16   1  101.52    2.07
  -1  16  -1  103.42    1.50
  -1  16   0    9.47    0.49
  -1  16   0   10.00    0.45
   1  16   0    9.54    0.61
  -1  16   0    9.35    0.35
   1  16  -1   26.05    0.97
  -1  16   1   26.34    0.77
  -1  16   1   26.73    0.95
   1  16  -2    1.87    0.27
   1  16  -2    1.82    0.30
  -1  16   2    1.62    0.27
  -1  16   2    1.36    0.25
  -1  16   2    1.63    0.24
   1  16  -3    2.64    0.34
  -1  16   3    2.38    0.35
  -1  16   3    2.52    0.37
   1  16  -3    2.82    0.37
  -1  16   3    2.07    0.33
  -1  16   4    1.45    0.33
   1  16  -4    0.58    0.18
   1  16  -4    0.87    0.27
  -1  16   5    3.45    0.52
  -1  16   6   14.43    1.06
   1  16  -7    0.37    0.34
  -1  16   7    0.30    0.30
   1  16  -8    7.17    0.92
  -1  16   8    7.42    0.93
  -1  16   9    1.36    0.54
   1  16  -9    0.93    0.49
  -1  15  -8   -1.37    0.61
   1  15   8   -0.47    0.37
  -1  15  -7    0.83    0.43
   1  15   7    1.00    0.39
  -1  15  -6    1.99    0.55
   1  15   6    1.85    0.42
  -1  15  -5   -0.38    0.42
   1  15   5   -0.27    0.28
  -1  15  -4    3.48    0.53
   1  15   4    4.11    0.46
  -1  15  -3    0.68    0.29
   1  15   3    0.48    0.19
  -1  15  -2    2.19    0.24
   1  15   2    1.96    0.24
   1  15   2    2.41    0.35
  -1  15  -2    2.53    0.17
   1  15   2    2.41    0.35
   1  15   1  171.73    2.61
   1  15   1  179.15    2.62
   1  15   1  172.57    1.66
  -1  15  -1  169.58    1.84
  -1  15  -1  172.01    1.09
  -1  15   0   58.35    1.14
  -1  15   0   59.04    0.83
   1  15   0   56.22    1.42
  -1  15   0   59.09    1.06
  -1  15   1    2.49    0.25
  -1  15   1    2.07    0.27
   1  15  -1    1.80    0.27
  -1  15   2   10.39    0.62
   1  15  -2    9.67    0.61
  -1  15   2   10.42    0.57
   1  15  -2    9.88    0.55
  -1  15   2   10.35    0.61
  -1  15   3   59.55    1.56
  -1  15   3   59.28    1.55
   1  15  -3   60.55    1.44
   1  15  -3   62.17    1.59
   1  15  -4    0.02    0.17
  -1  15   4   -0.11    0.20
   1  15  -4   -0.07    0.15
  -1  15   4   -0.03    0.20
   1  15  -5    0.28    0.21
  -1  15   5    0.52    0.21
  -1  15   6    6.40    0.72
  -1  15   7    9.30    0.94
   1  15  -7    9.10    0.95
   1  15  -8    1.41    0.51
  -1  15   8    0.83    0.37
   1  15  -9   -0.66    0.50
  -1  15   9    0.01    0.31
  -1  14  -8    2.09    0.51
   1  14   8    1.79    0.49
  -1  14  -7   -0.43    0.43
   1  14   7    0.31    0.31
  -1  14  -6   18.06    1.32
   1  14   6   19.80    1.26
  -1  14  -5    2.32    0.48
   1  14   5    2.03    0.39
   1  14   4    0.24    0.22
  -1  14  -4    0.36    0.29
  -1  14  -3    2.33    0.22
  -1  14  -3    2.15    0.39
   1  14   3    1.86    0.26
  -1  14  -2    0.06    0.08
  -1  14  -2    0.25    0.07
   1  14   2   -0.04    0.17
   1  14   2    0.01    0.08
   1  14   1  147.10    2.35
  -1  14  -1  145.35    1.62
  -1  14  -1  144.97    0.93
   1  14   1  152.23    2.35
   1  14   1  150.12    1.49
  -1  14   0   13.22    0.37
  -1  14   0   13.28    0.52
   1  14   0   13.49    0.68
  -1  14   0   13.21    0.50
   1  14  -1   10.05    0.58
  -1  14   1    9.41    0.54
  -1  14   1    9.55    0.44
  -1  14   2    3.05    0.33
   1  14  -2    3.54    0.37
  -1  14   2    2.95    0.31
  -1  14   2    2.91    0.33
   1  14  -2    3.04    0.32
  -1  14   3    1.51    0.27
  -1  14   3    1.23    0.24
   1  14  -3    1.15    0.24
   1  14  -3    1.24    0.26
   1  14  -4   15.48    0.86
   1  14  -4   13.79    0.76
  -1  14   4   14.36    0.84
  -1  14   4   13.95    0.86
  -1  14   5    3.88    0.52
   1  14  -5    2.82    0.38
  -1  14   6    0.26    0.25
  -1  14   7   -0.09    0.24
   1  14  -7    0.98    0.41
  -1  14   8    0.15    0.36
   1  14  -8    0.49    0.35
   1  14  -9    0.12    0.36
  -1  14   9    0.16    0.43
  -1  13  -8    2.88    0.69
   1  13   8    3.14    0.60
   1  13   7    0.06    0.27
  -1  13  -7    0.57    0.47
   1  13   6   16.57    1.15
  -1  13  -6   18.34    1.35
   1  13   5   28.38    1.34
  -1  13  -5   28.59    1.47
  -1  13  -4    9.60    0.80
   1  13   4    9.05    0.67
  -1  13  -3    4.88    0.34
   1  13   3    4.58    0.42
   1  13   3    5.14    0.52
  -1  13  -3    4.27    0.50
  -1  13  -2    1.62    0.19
   1  13   2    2.40    0.35
   1  13   2    2.06    0.23
  -1  13  -2    1.96    0.16
   1  13   1   -0.03    0.21
  -1  13  -1    0.06    0.03
   1  13   1    0.35    0.20
   1  13   1    0.02    0.07
  -1  13  -1    0.19    0.07
  -1  13   0    8.58    0.40
  -1  13   0    8.54    0.41
  -1  13   0    8.26    0.28
   1  13   0    7.61    0.50
  -1  13   1    0.08    0.13
  -1  13   1    0.33    0.12
   1  13  -1    0.24    0.15
  -1  13   1    0.23    0.11
  -1  13   2   24.74    0.88
   1  13  -2   25.61    0.85
  -1  13   2   25.20    0.90
   1  13  -2   25.98    0.93
  -1  13   2   24.42    0.83
  -1  13   3    4.71    0.45
   1  13  -3    6.14    0.47
   1  13  -3    5.62    0.48
  -1  13   3    5.21    0.45
  -1  13   4    2.97    0.42
   1  13  -4    2.74    0.34
  -1  13   4    3.18    0.42
   1  13  -4    3.03    0.38
  -1  13   5    2.24    0.39
   1  13  -5    1.83    0.33
  -1  13   6    4.83    0.63
  -1  13   7    0.53    0.34
   1  13  -7    0.71    0.38
   1  13  -8    7.71    0.91
  -1  13   8    7.35    0.91
   1  13  -9    0.61    0.30
  -1  13   9   -0.14    0.32
   1  12   8   -0.36    0.38
  -1  12  -8    0.03    0.42
   1  12   7   -0.39    0.26
  -1  12  -7    0.53    0.41
   1  12   6   50.55    2.00
  -1  12  -6   49.53    2.10
   1  12   5    1.42    0.38
  -1  12  -5    1.94    0.55
   1  12   4    1.68    0.33
  -1  12  -4    1.99    0.41
   1  12   3    2.24    0.30
   1  12   3    2.46    0.35
  -1  12  -3    2.97    0.27
  -1  12  -3    3.07    0.41
  -1  12  -2    0.05    0.07
   1  12   2    0.33    0.20
   1  12   2   -0.02    0.09
  -1  12  -2    0.11    0.07
  -1  12  -1   97.53    1.16
   1  12   1   97.78    1.80
   1  12   1   96.60    1.80
   1  12   1   95.76    1.15
   1  12   0    1.28    0.23
  -1  12   0    1.43    0.23
  -1  12   0    1.30    0.11
  -1  12   0    1.21    0.16
   1  12   0    1.25    0.22
  -1  12   0    1.22    0.16
  -1  12   1   11.17    0.44
   1  12  -1   11.10    0.57
  -1  12   1   10.85    0.55
  -1  12   1   10.90    0.53
   1  12  -2    0.75    0.14
  -1  12   2    1.69    0.27
  -1  12   2    1.22    0.26
  -1  12   2    1.01    0.18
   1  12  -2    1.26    0.21
  -1  12   3    4.69    0.43
  -1  12   3    4.90    0.43
   1  12  -3    4.59    0.39
   1  12  -3    4.23    0.41
  -1  12   4    6.78    0.59
   1  12  -4    8.01    0.43
  -1  12   4    7.78    0.63
   1  12  -4    9.26    0.67
   1  12  -4    8.50    0.58
  -1  12   5    1.63    0.35
   1  12  -5    1.09    0.32
  -1  12   6   14.57    1.05
  -1  12   7    0.22    0.24
   1  12  -7   -0.16    0.33
  -1  12   8    0.31    0.35
   1  12  -8    0.06    0.39
  -1  12   9   -0.14    0.35
   1  12  -9   -0.16    0.39
  -1  11  -8    1.11    0.50
   1  11   8    1.37    0.48
   1  11   7    0.47    0.32
  -1  11  -7   -0.08    0.33
  -1  11  -6    0.47    0.35
   1  11   6   -0.09    0.26
  -1  11  -5    0.81    0.31
   1  11   5    0.69    0.28
  -1  11  -4    0.26    0.13
   1  11   4    0.26    0.15
  -1  11  -4    0.43    0.28
   1  11   3    6.76    0.57
   1  11   3    7.26    0.52
  -1  11  -3    7.19    0.41
  -1  11  -3    6.88    0.58
  -1  11  -2    0.01    0.17
   1  11   2    0.28    0.11
  -1  11  -2    0.16    0.08
  -1  11  -2    0.18    0.08
   1  11   2    0.16    0.16
   1  11   1    0.54    0.18
   1  11   1    0.48    0.14
   1  11   1    0.39    0.09
  -1  11  -1    1.23    0.18
   1  11   0    1.81    0.24
  -1  11   0    1.16    0.20
   1  11   0    1.45    0.22
  -1  11   0    1.33    0.18
  -1  11   0    1.17    0.10
  -1  11   0    1.18    0.14
  -1  11   1   16.55    0.65
  -1  11   1   15.16    0.50
   1  11  -1   14.45    0.63
  -1  11   1   14.92    0.59
   1  11  -2    6.51    0.43
  -1  11   2    4.79    0.38
  -1  11   2    5.31    0.38
   1  11  -2    7.21    0.50
  -1  11   3    8.96    0.60
  -1  11   3    8.20    0.55
   1  11  -3    7.34    0.53
   1  11  -3    7.78    0.48
  -1  11   4   29.91    1.20
  -1  11   4   27.96    1.14
   1  11  -4   27.99    0.81
   1  11  -4   27.62    1.13
   1  11  -4   28.07    1.06
  -1  11   5   52.04    1.72
   1  11  -5   51.60    1.61
  -1  11   6    1.22    0.37
  -1  11   7   -0.09    0.28
   1  11  -7    0.15    0.31
   1  11  -8    2.75    0.62
  -1  11   8    2.43    0.55
   1  11  -9    8.19    1.01
  -1  11   9    7.62    1.03
  -1  10  -8    0.57    0.35
   1  10   8    0.49    0.37
  -1  10  -7    7.50    0.92
   1  10   7    7.72    0.89
   1  10   6    2.24    0.50
  -1  10  -6    2.15    0.50
  -1  10  -5    9.72    0.85
   1  10   5    9.13    0.78
  -1  10  -4    9.54    0.58
   1  10   4    8.57    0.68
  -1  10  -4    9.08    0.76
   1  10   3   18.82    0.95
  -1  10  -3   19.46    0.97
   1  10   3   19.13    0.83
  -1  10  -3   19.71    0.70
   1  10   2    2.69    0.32
  -1  10  -2    2.36    0.31
  -1  10  -2    2.66    0.20
   1  10   2    2.28    0.25
   1  10   1    0.39    0.09
   1  10   1    0.30    0.16
   1  10   1    0.22    0.15
  -1  10  -1    0.20    0.06
   1  10   0   13.04    0.56
  -1  10   0   12.23    0.55
  -1  10   0   12.18    0.46
  -1  10   0   11.28    0.25
   1  10   0   16.85    0.66
  -1  10   0   11.70    0.39
  -1  10   1    0.06    0.12
  -1  10   1    0.11    0.08
  -1  10   1    0.08    0.10
   1  10  -1   -0.01    0.12
  -1  10   2    4.60    0.38
  -1  10   2    4.31    0.34
   1  10  -2    4.10    0.33
   1  10  -2    3.88    0.34
  -1  10   3    4.86    0.43
  -1  10   3    4.59    0.42
   1  10  -3    7.20    0.51
   1  10  -3    6.73    0.49
  -1  10   4    2.14    0.34
   1  10  -4    1.86    0.23
  -1  10   4    1.80    0.32
   1  10  -4    1.92    0.33
   1  10  -4    1.95    0.32
  -1  10   5  113.26    2.54
   1  10  -5  105.82    2.28
  -1  10   6   -0.47    0.38
   1  10  -7    0.23    0.28
  -1  10   7    0.18    0.29
   1  10  -8    0.99    0.40
  -1  10   8    0.61    0.43
  -1  10   9    0.56    0.45
   1  10  -9   -0.11    0.35
   1  10 -10    0.76    0.48
   1   9   8    0.00    0.30
  -1   9  -8   -0.01    0.38
   1   9   7    0.16    0.24
  -1   9  -7   -0.58    0.39
   1   9   6   11.02    0.94
  -1   9  -6   10.41    0.98
   1   9   5    4.52    0.57
  -1   9  -5    4.39    0.63
  -1   9  -4    0.69    0.20
  -1   9  -4    0.52    0.29
   1   9   4    0.82    0.30
  -1   9  -3   31.42    1.21
  -1   9  -3   33.71    0.91
   1   9   3   32.13    1.20
   1   9   3   33.65    1.10
  -1   9  -3   32.44    0.68
  -1   9  -2    0.06    0.16
   1   9   2   -0.19    0.15
   1   9   2    0.06    0.10
  -1   9  -2    0.06    0.07
   1   9   1   78.95    1.01
   1   9   1   74.71    1.46
  -1   9  -1   78.19    0.85
   1   9   0   90.40    1.48
   1   9   0   90.91    1.42
  -1   9   0   92.25    1.00
  -1   9   0   90.44    1.22
  -1   9   0   89.21    1.44
  -1   9   1    0.58    0.11
  -1   9   1    0.62    0.13
  -1   9   1    0.50    0.15
   1   9  -1    0.44    0.14
   1   9  -2   19.15    0.72
  -1   9   2   16.89    0.64
   1   9  -2   19.55    0.69
  -1   9   2   17.32    0.69
  -1   9   3   18.89    0.80
  -1   9   3   19.82    0.83
   1   9  -3   21.17    0.81
   1   9  -3   20.07    0.83
   1   9  -4   39.66    1.24
  -1   9   4   39.14    1.34
   1   9  -4   38.93    0.98
  -1   9   4   37.78    1.32
   1   9  -5   66.79    1.46
   1   9  -5   68.88    1.84
  -1   9   5   69.91    2.00
  -1   9   5   68.77    1.63
  -1   9   6    3.01    0.49
  -1   9   6    3.52    0.42
   1   9  -6    2.65    0.48
  -1   9   7    1.12    0.35
   1   9  -7    1.68    0.44
  -1   9   8    1.01    0.44
   1   9  -8    0.89    0.40
  -1   9   9   12.09    1.24
   1   9  -9   10.40    1.10
   1   9 -10    3.86    0.76
   1   8   9   -0.51    0.48
   1   8   8   -0.35    0.42
  -1   8  -8    0.29    0.32
   1   8   7    0.02    0.28
  -1   8  -7    0.35    0.38
  -1   8  -6    3.57    0.60
   1   8   6    4.22    0.63
   1   8   5    3.78    0.52
  -1   8  -5    3.90    0.54
  -1   8  -4    6.04    0.61
   1   8   4    5.72    0.55
  -1   8  -4    5.78    0.47
   1   8   3    3.56    0.41
  -1   8  -3    4.07    0.26
  -1   8  -3    3.43    0.41
  -1   8  -3    3.69    0.31
   1   8   3    3.30    0.36
  -1   8  -2   10.05    0.32
   1   8   2   10.80    0.51
  -1   8  -2   11.70    0.63
   1   8   2   11.34    0.63
  -1   8  -2   10.96    0.41
  -1   8  -1    2.87    0.12
  -1   8  -1    2.57    0.15
  -1   8  -1    2.71    0.28
   1   8   1    3.00    0.20
  -1   8   0  957.50    2.91
   1   8   0  924.45    4.49
  -1   8   0  931.12    4.46
   1   8   0  986.17    4.41
  -1   8   0  976.60    3.92
   1   8  -1    2.38    0.24
  -1   8   1    2.10    0.20
  -1   8   1    2.04    0.18
  -1   8   1    1.94    0.22
   1   8  -2   46.20    1.03
   1   8  -2   46.36    1.08
  -1   8   2   44.04    1.01
  -1   8   2   46.72    1.09
   1   8  -3    6.04    0.43
   1   8  -3    6.30    0.47
  -1   8   3    7.38    0.50
  -1   8   3    6.44    0.46
   1   8  -4   -0.07    0.12
   1   8  -4    0.10    0.17
  -1   8   4    0.10    0.12
  -1   8   4   -0.09    0.16
  -1   8   4   -0.10    0.17
   1   8  -5    9.43    0.68
   1   8  -5    9.62    0.58
  -1   8   5   10.40    0.80
  -1   8   5   10.69    0.64
  -1   8   6    4.20    0.59
   1   8  -6    3.57    0.52
  -1   8   6    3.88    0.44
   1   8  -7    4.65    0.63
  -1   8   7    3.89    0.67
  -1   8   8    0.72    0.46
   1   8  -8    0.58    0.40
   1   8  -9    0.65    0.33
  -1   8   9    1.57    0.59
   1   7   9    3.80    0.75
   1   7   8    5.31    0.84
  -1   7  -8    4.91    0.79
  -1   7  -7    0.95    0.52
   1   7   7    0.76    0.40
  -1   7  -6    0.82    0.33
   1   7   6    0.95    0.33
   1   7   5    3.33    0.50
  -1   7  -5    2.24    0.34
  -1   7  -5    2.29    0.46
   1   7   4    5.31    0.54
  -1   7  -4    5.35    0.46
  -1   7  -4    5.80    0.61
   1   7   3    1.20    0.25
  -1   7  -3    1.10    0.25
  -1   7  -3    0.94    0.17
  -1   7  -3    1.04    0.17
   1   7   3    1.21    0.23
   1   7   2   66.45    1.28
   1   7   2   65.57    1.47
  -1   7  -2   65.29    1.04
  -1   7  -2   65.16    0.86
  -1   7  -2   66.60    1.48
  -1   7  -1    1.46    0.10
  -1   7  -1    1.08    0.19
   1   7   1    1.26    0.14
  -1   7   0  854.00    3.62
   1   7   0  855.96    3.87
  -1   7   0  871.88    3.38
   1   7   0  802.01    4.01
  -1   7   0  816.68    4.04
  -1   7   1   11.42    0.41
   1   7  -1   10.92    0.47
  -1   7   1   11.43    0.38
  -1   7   1   11.67    0.49
   1   7  -2   14.55    0.57
   1   7  -2   14.42    0.59
  -1   7   2   12.53    0.54
  -1   7   2   12.85    0.57
  -1   7   3   22.44    0.86
   1   7  -3   22.43    0.81
  -1   7   3   26.89    1.00
  -1   7   3   22.86    0.78
   1   7  -3   22.99    0.87
   1   7  -4    1.26    0.25
  -1   7   4    1.16    0.21
   1   7  -4    1.25    0.21
  -1   7   4    1.43    0.26
  -1   7   4    1.03    0.23
  -1   7   5    9.94    0.63
   1   7  -5   10.63    0.73
   1   7  -5   11.37    0.63
  -1   7   5   11.00    0.80
  -1   7   6    0.61    0.31
  -1   7   6    0.62    0.20
   1   7  -6    0.25    0.22
   1   7  -7   -0.05    0.25
  -1   7   7   -0.42    0.35
  -1   7   8    0.93    0.40
   1   7  -8    1.29    0.42
   1   7  -9    0.67    0.43
  -1   7   9    0.10    0.34
  -1   6  -9    1.31    0.58
   1   6   9    0.77    0.47
   1   6   8   -0.37    0.41
  -1   6  -8   -0.27    0.39
   1   6   7    6.87    0.86
  -1   6  -7    5.42    0.75
  -1   6  -6    0.50    0.34
   1   6   6   -0.15    0.23
  -1   6  -5   24.18    1.30
   1   6   5   24.55    1.26
  -1   6  -5   24.54    1.13
  -1   6  -4    0.01    0.12
  -1   6  -4    0.08    0.16
  -1   6  -4    0.04    0.20
   1   6   4   -0.27    0.20
   1   6   4   -0.53    0.24
   1   6   3    4.56    0.44
  -1   6  -3    4.62    0.37
  -1   6  -3    4.06    0.44
   1   6   3    4.87    0.46
  -1   6  -3    4.59    0.32
   1   6   2   70.70    1.31
  -1   6  -2   68.44    1.08
   1   6   2   67.28    1.45
  -1   6  -2   62.67    1.42
  -1   6  -2   68.40    0.95
  -1   6  -1   16.31    0.34
  -1   6  -1   18.14    0.63
   1   6   1   16.06    0.47
   1   6   0  254.98    1.96
  -1   6   0  263.34    1.80
  -1   6   0  258.32    1.95
   1   6   0  251.15    2.12
  -1   6   0  254.61    2.16
  -1   6   1    3.22    0.26
   1   6  -1    3.03    0.25
  -1   6   1    3.20    0.20
  -1   6   1    2.84    0.20
  -1   6   2   18.83    0.64
  -1   6   2   18.53    0.67
   1   6  -2   19.19    0.65
   1   6  -2   19.83    0.69
   1   6  -3    8.73    0.54
  -1   6   3    7.70    0.51
  -1   6   3    7.92    0.47
   1   6  -3    8.23    0.50
  -1   6   3    8.75    0.60
  -1   6   4   -0.05    0.16
   1   6  -4    0.22    0.14
  -1   6   4    0.05    0.13
   1   6  -4    0.19    0.14
  -1   6   4   -0.02    0.12
  -1   6   5   18.99    1.04
  -1   6   5   18.20    0.84
   1   6  -5   19.22    0.98
   1   6  -5   19.24    0.84
   1   6  -6    0.24    0.18
  -1   6   6    0.76    0.24
   1   6  -6    0.33    0.25
  -1   6   6    0.54    0.30
  -1   6   7    0.02    0.24
   1   6  -7    0.11    0.24
  -1   6   8    0.84    0.44
   1   6  -8    0.50    0.31
  -1   6   9    0.55    0.43
   1   6  -9    0.00    0.38
   1   5   9    0.30    0.34
  -1   5  -9   -0.49    0.42
   1   5   8    0.47    0.35
  -1   5  -8    1.65    0.53
  -1   5  -7   11.02    1.08
   1   5   7   11.56    1.10
  -1   5  -6    0.54    0.36
   1   5   6    0.26    0.26
   1   5   5   46.93    1.75
  -1   5  -5   47.21    1.77
   1   5   4    5.74    0.56
  -1   5  -4    5.57    0.42
  -1   5  -4    6.19    0.51
  -1   5  -4    5.98    0.60
   1   5   4    6.49    0.58
  -1   5  -3    2.76    0.36
  -1   5  -3    2.76    0.30
   1   5   3    2.97    0.37
  -1   5  -3    3.11    0.28
   1   5   3    2.52    0.33
   1   5   2   23.70    0.84
  -1   5  -2   23.09    0.64
  -1   5  -2   22.23    0.57
  -1   5  -2   24.06    0.87
  -1   5  -1  144.95    1.74
   1   5   0   36.53    0.70
  -1   5   0   37.70    0.66
  -1   5   0   38.46    0.81
  -1   5   0   37.80    0.75
   1   5   0   36.39    0.76
  -1   5   1    1.05    0.12
   1   5  -1    0.93    0.15
  -1   5   1    1.36    0.14
  -1   5   1    1.44    0.17
   1   5  -2    4.25    0.31
  -1   5   2    3.75    0.30
  -1   5   2    4.03    0.32
  -1   5   2    3.85    0.29
   1   5  -2    4.38    0.33
  -1   5   3  115.60    1.94
   1   5  -3  123.65    1.89
  -1   5   3  118.32    1.71
  -1   5   3  119.55    1.92
   1   5  -3  119.56    1.93
   1   5  -4   14.00    0.65
  -1   5   4   14.14    0.79
   1   5  -4   13.38    0.72
  -1   5   4   13.78    0.67
  -1   5   4   13.77    0.77
  -1   5   5    0.17    0.15
  -1   5   5   -0.08    0.25
   1   5  -5    0.05    0.18
   1   5  -5    0.25    0.17
  -1   5   6   16.30    1.08
   1   5  -6   14.65    0.92
   1   5  -6   15.39    0.85
  -1   5   6   16.40    0.87
   1   5  -7    0.16    0.30
  -1   5   7   -0.17    0.28
  -1   5   8    0.74    0.47
   1   5  -8    0.19    0.30
  -1   5   9   -0.33    0.41
   1   5  -9   -0.21    0.30
  -1   4  -9    1.47    0.55
   1   4   9    1.78    0.59
   1   4   8    0.36    0.29
  -1   4  -8    0.66    0.39
  -1   4  -7    1.50    0.51
   1   4   7    2.18    0.52
   1   4   6    7.88    0.82
  -1   4  -6    7.80    0.83
  -1   4  -5   41.81    1.66
   1   4   5   39.80    1.62
  -1   4  -4    4.36    0.51
  -1   4  -4    5.05    0.41
   1   4   4    5.31    0.54
   1   4   4    4.81    0.50
  -1   4  -4    4.12    0.42
   1   4   3   26.09    0.49
  -1   4  -3   27.96    0.82
  -1   4  -3   28.23    1.08
  -1   4  -3   28.35    0.91
   1   4   3   29.79    1.07
   1   4   2   43.06    1.11
  -1   4  -2   44.06    1.16
  -1   4  -2   41.11    0.82
  -1   4  -2   43.44    0.91
  -1   4  -1    0.75    0.11
   1   4   1    0.85    0.16
  -1   4  -1    0.93    0.16
  -1   4   0   49.84    0.88
  -1   4   0   48.10    0.86
  -1   4   0   49.58    0.83
   1   4   0   47.73    0.81
   1   4   0   48.17    0.75
  -1   4   0   50.12    0.75
   1   4  -1   56.24    0.93
   1   4  -1   57.96    0.93
  -1   4   1   58.10    0.82
  -1   4   1   57.76    0.94
  -1   4   1   56.77    0.80
  -1   4   2   30.89    0.83
  -1   4   2   31.45    0.50
   1   4  -2   29.36    0.81
  -1   4   2   31.48    0.78
  -1   4   2   31.30    0.81
   1   4  -2   29.33    0.78
  -1   4   3   52.92    1.27
   1   4  -3   54.70    1.10
   1   4  -3   56.96    1.28
  -1   4   3   51.73    1.28
  -1   4   3   50.83    1.12
  -1   4   4    0.29    0.21
   1   4  -4    0.65    0.18
   1   4  -4    0.40    0.21
  -1   4   4    0.31    0.13
  -1   4   4    0.36    0.18
  -1   4   5   -0.06    0.25
   1   4  -5    0.15    0.14
   1   4  -5    0.17    0.17
  -1   4   5    0.04    0.13
   1   4  -5    0.02    0.18
  -1   4   6    0.19    0.20
  -1   4   6    0.00    0.28
   1   4  -6    0.29    0.27
   1   4  -6    0.18    0.20
  -1   4   7    0.74    0.33
   1   4  -7    0.58    0.29
   1   4  -8    5.00    0.70
  -1   4   8    4.50    0.73
   1   4  -9    0.78    0.37
  -1   4   9    0.64    0.37
   1   3   9    3.04    0.74
  -1   3  -9    5.53    0.92
  -1   3  -8   -0.38    0.35
   1   3   8   -0.52    0.38
   1   3   7   -0.01    0.30
  -1   3  -7    0.14    0.29
  -1   3  -6    6.26    0.74
   1   3   6    5.96    0.73
  -1   3  -5    0.48    0.29
   1   3   5   -0.40    0.30
  -1   3  -5   -0.09    0.14
   1   3   5    0.20    0.17
  -1   3  -4    0.25    0.13
   1   3   4    0.15    0.14
  -1   3  -4    0.19    0.14
  -1   3  -4    0.12    0.21
   1   3   4    0.03    0.20
   1   3   3    0.20    0.07
  -1   3  -3    0.26    0.16
  -1   3  -3    0.29    0.13
  -1   3  -3    0.14    0.12
   1   3   3    0.30    0.13
   1   3   2  174.17    2.18
  -1   3  -2  175.25    1.77
  -1   3  -2  176.30    1.88
  -1   3  -2  166.18    2.24
   1   3   1   24.43    0.68
  -1   3  -1   27.45    0.74
  -1   3  -1   24.67    0.54
   1   3   0    3.57    0.22
  -1   3   0    3.38    0.23
  -1   3   0    3.13    0.20
   1   3   0    3.76    0.21
  -1   3   0    2.99    0.22
  -1   3   0    3.05    0.22
   1   3  -1   20.84    0.55
  -1   3   1   22.25    0.50
   1   3  -1   19.70    0.55
  -1   3   1   22.52    0.51
  -1   3   1   22.30    0.56
  -1   3   1   22.46    0.56
  -1   3   2   86.52    1.35
   1   3  -2   87.69    1.38
  -1   3   2   84.97    1.26
   1   3  -2   88.62    1.34
  -1   3   2   83.82    1.30
   1   3  -3   36.55    0.92
   1   3  -3   36.88    1.03
  -1   3   3   39.20    1.11
  -1   3   3   38.37    0.98
  -1   3   3   39.22    1.09
  -1   3   4   15.91    0.70
   1   3  -4   16.37    0.71
  -1   3   4   15.75    0.85
   1   3  -4   17.12    0.82
  -1   3   4   15.86    0.81
   1   3  -5    0.22    0.18
   1   3  -5    0.23    0.18
  -1   3   5    0.08    0.15
   1   3  -5    0.20    0.19
  -1   3   5    0.13    0.23
   1   3  -6   37.20    1.44
  -1   3   6   38.55    1.65
   1   3  -6   35.40    1.33
  -1   3   6   36.83    1.31
   1   3  -7    1.83    0.42
  -1   3   7    2.21    0.50
   1   3  -8    3.25    0.54
  -1   3   8    2.73    0.64
   1   3  -9    0.53    0.37
  -1   3   9    0.16    0.32
   1   2   9    0.85    0.43
  -1   2  -9    0.98    0.54
  -1   2  -8   13.99    1.27
   1   2   8   13.57    1.30
   1   2   7    1.52    0.49
  -1   2  -7    0.86    0.41
  -1   2  -6    4.81    0.67
   1   2   6    5.04    0.68
   1   2   5    2.28    0.46
  -1   2  -5    2.35    0.45
  -1   2  -5    2.18    0.34
   1   2   5    2.42    0.33
  -1   2  -4    4.71    0.47
   1   2   4    5.66    0.33
  -1   2  -4    4.40    0.41
  -1   2  -4    4.26    0.50
   1   2   4    5.32    0.50
  -1   2  -3   -0.05    0.12
   1   2   3    0.09    0.06
  -1   2  -3    0.22    0.15
   1   2   3   -0.11    0.15
  -1   2  -3   -0.27    0.19
  -1   2  -2    0.99    0.18
  -1   2  -2    1.02    0.23
   1   2   2    0.89    0.18
  -1   2  -2    1.22    0.18
  -1   2  -1   76.07    1.23
   1   2   1   75.81    1.16
  -1   2  -1   75.23    1.13
  -1   2  -1   77.61    1.00
  -1   2   0    4.45    0.24
  -1   2   0    3.80    0.24
  -1   2   0    4.24    0.26
   1   2   0    3.84    0.21
  -1   2   1    2.07    0.19
   1   2  -1    1.83    0.18
  -1   2   1    2.32    0.17
  -1   2   1    2.19    0.19
   1   2  -1    1.78    0.19
  -1   2   1    1.83    0.17
  -1   2   2    3.57    0.29
  -1   2   2    3.86    0.30
   1   2  -2    3.36    0.27
  -1   2   2    3.51    0.27
   1   2  -2    3.28    0.29
  -1   2   3   58.41    1.35
  -1   2   3   58.43    1.31
   1   2  -3   57.80    1.17
   1   2  -3   58.56    1.31
  -1   2   3   57.42    1.21
   1   2  -4    0.21    0.16
  -1   2   4    0.43    0.15
  -1   2   4    0.52    0.21
  -1   2   4    0.70    0.19
   1   2  -4    0.09    0.13
   1   2  -5   19.85    0.90
  -1   2   5   21.33    1.09
   1   2  -5   20.66    1.03
  -1   2   5   18.95    0.87
   1   2  -5   21.50    0.95
  -1   2   6   84.20    1.98
   1   2  -6   76.11    1.97
   1   2  -6   75.58    2.03
  -1   2   6   84.09    2.42
   1   2  -7    4.61    0.54
  -1   2   7    5.52    0.72
   1   2  -7    5.12    0.62
  -1   2   8    8.17    0.96
   1   2  -8    9.99    0.92
  -1   2   9    2.23    0.58
   1   1   9   -0.24    0.45
  -1   1  -9   -0.86    0.44
   1   1   8    0.13    0.35
  -1   1  -8    0.98    0.43
  -1   1  -7    0.62    0.52
   1   1   7    0.23    0.26
  -1   1  -6    1.79    0.42
   1   1   6    1.25    0.41
   1   1   5    0.04    0.23
  -1   1  -5   -0.08    0.20
  -1   1  -5   -0.52    0.29
   1   1   5    0.08    0.17
  -1   1  -4    3.90    0.43
  -1   1  -4    4.10    0.49
   1   1   4    3.69    0.41
  -1   1  -4    4.08    0.42
   1   1   4    4.21    0.29
  -1   1  -3   48.98    1.19
  -1   1  -3   47.65    1.37
   1   1   3   49.10    1.30
  -1   1  -3   50.45    1.27
  -1   1  -2   59.86    1.17
  -1   1  -2   63.94    1.35
  -1   1  -2   60.73    1.13
   1   1   2   61.23    1.23
  -1   1  -1    5.92    0.31
   1   1   1    4.73    0.29
  -1   1  -1    5.07    0.33
  -1   1  -1    6.19    0.30
  -1   1   0   10.59    0.37
  -1   1   0   10.88    0.35
   1   1   0    9.35    0.29
  -1   1   0   10.43    0.37
   1   1  -1    0.70    0.15
  -1   1   1    0.29    0.11
  -1   1   1    0.24    0.11
   1   1  -1    0.41    0.12
  -1   1   1    0.37    0.10
  -1   1   1    0.23    0.11
  -1   1   2    9.45    0.42
  -1   1   2    9.54    0.44
  -1   1   2    9.58    0.45
  -1   1   2    9.54    0.29
   1   1  -2    9.37    0.44
   1   1  -3    6.16    0.43
  -1   1   3    4.88    0.37
  -1   1   3    4.90    0.41
  -1   1   3    5.32    0.41
   1   1  -3    5.56    0.38
   1   1  -4   34.95    1.08
   1   1  -4   37.08    1.20
  -1   1   4   35.46    1.25
  -1   1   4   36.51    1.20
  -1   1   4   35.90    1.08
   1   1  -5   22.21    1.06
  -1   1   5   22.53    0.96
  -1   1   5   23.07    1.14
  -1   1   5   22.91    1.09
   1   1  -5   22.90    0.98
   1   1  -5   22.32    0.97
   1   1  -6    1.21    0.37
  -1   1   6    1.65    0.29
  -1   1   6    1.30    0.36
   1   1  -6    0.62    0.21
  -1   1   7    0.33    0.30
   1   1  -7    0.12    0.23
   1   1  -7    0.53    0.30
  -1   1   8    2.56    0.60
   1   1  -8    2.52    0.53
  -1   1   9    0.26    0.45
   1   0   9   -0.53    0.47
  -1   0  -9    0.12    0.36
   1   0   8   -0.29    0.39
  -1   0  -8   -0.47    0.47
  -1   0  -7    7.62    0.85
   1   0   7    8.15    0.94
   1   0   6    0.06    0.25
  -1   0  -6   -0.01    0.24
   1   0   5   -0.12    0.22
  -1   0  -5   -0.11    0.20
   1   0   5    0.46    0.21
  -1   0  -5    0.23    0.19
  -1   0  -4   -0.04    0.17
  -1   0  -4   -0.02    0.17
   1   0   4    0.10    0.15
  -1   0  -4    0.17    0.16
   1   0   4   -0.06    0.14
   1   0   3  119.24    1.98
  -1   0  -3  118.06    2.01
  -1   0  -3  121.17    2.18
  -1   0  -3  117.23    1.89
  -1   0  -2    0.01    0.13
  -1   0  -2    0.09    0.10
   1   0   2    0.04    0.10
  -1   0  -2    0.05    0.11
  -1   0  -2   -0.06    0.12
   1   0   2    0.01    0.06
   1   0   1    0.95    0.13
  -1   0  -1    0.92    0.13
  -1   0  -1    1.01    0.17
  -1   0  -1    0.95    0.14
  -1   0   0    0.16    0.10
  -1   0   0    0.12    0.10
  -1   0   0    0.10    0.11
  -1   0   1  975.86    3.22
  -1   0   1  992.45    3.49
   1   0  -1  973.04    3.44
  -1   0   1  949.28    3.37
  -1   0   1 1000.00    3.22
   1   0  -1  995.65    3.42
  -1   0   2   -0.02    0.07
   1   0  -2   -0.01    0.12
  -1   0   2   -0.05    0.10
  -1   0   2    0.04    0.11
  -1   0   2   -0.05    0.12
  -1   0   3   62.30    0.79
  -1   0   3   60.27    1.25
   1   0  -3   63.57    1.36
  -1   0   3   61.95    1.38
   1   0  -3   61.22    1.25
  -1   0   3   62.76    1.34
  -1   0   4   -0.01    0.04
   1   0  -4    0.06    0.14
   1   0  -4    0.05    0.15
  -1   0   4   -0.05    0.15
  -1   0   4    0.12    0.13
   1   0  -4   -0.02    0.14
  -1   0   4    0.10    0.13
  -1   0   5    2.85    0.45
  -1   0   5    2.30    0.33
  -1   0   5    2.56    0.39
   1   0  -5    2.42    0.39
   1   0  -5    2.10    0.30
   1   0  -5    2.27    0.38
  -1   0   6   -0.27    0.32
   1   0  -6   -0.14    0.17
  -1   0   6    0.00    0.16
   1   0  -6    0.02    0.24
   1   0  -7    0.37    0.25
  -1   0   7   -0.05    0.23
   1   0  -7    0.06    0.21
  -1   0   7    0.03    0.29
  -1   0   8    0.08    0.37
   1   0  -8   -0.23    0.29
  -1   0   9    1.37    0.53
  -1  -1  -9    0.51    0.41
   1  -1   8    1.68    0.51
  -1  -1  -8   -0.18    0.31
  -1  -1  -7    0.32    0.31
   1  -1   7    0.63    0.36
  -1  -1  -6    1.33    0.36
   1  -1   6    1.59    0.45
  -1  -1  -6    2.55    0.51
   1  -1   5    0.18    0.16
  -1  -1  -5    0.17    0.23
  -1  -1  -5    0.24    0.19
  -1  -1  -4    4.40    0.47
   1  -1   4    3.88    0.39
  -1  -1  -4    3.89    0.43
  -1  -1  -4    3.66    0.45
   1  -1   4    4.22    0.44
  -1  -1  -3   47.92    1.36
   1  -1   3   48.44    1.24
  -1  -1  -3   50.48    1.33
  -1  -1  -3   50.30    1.28
  -1  -1  -2   62.84    1.34
   1  -1   2   61.11    1.18
   1  -1   2   61.11    0.87
  -1  -1  -2   60.46    1.03
  -1  -1  -2   62.64    1.23
  -1  -1  -2   62.33    1.24
   1  -1   1    5.58    0.28
  -1  -1  -1    4.69    0.32
  -1  -1  -1    5.52    0.29
  -1  -1  -1    5.14    0.31
  -1  -1   0    9.92    0.37
  -1  -1   0   11.01    0.37
  -1  -1   0   10.57    0.36
  -1  -1   1    0.38    0.12
   1  -1  -1    0.19    0.11
  -1  -1   1    0.43    0.11
  -1  -1   1    0.58    0.15
  -1  -1   1    0.43    0.13
  -1  -1   2    9.59    0.32
   1  -1  -2   10.05    0.45
  -1  -1   2    9.48    0.44
  -1  -1   2    9.59    0.44
  -1  -1   2    9.15    0.43
  -1  -1   3    6.78    0.29
   1  -1  -3    5.07    0.41
  -1  -1   3    6.51    0.46
   1  -1  -3    4.61    0.37
  -1  -1   3    5.85    0.43
  -1  -1   3    5.94    0.41
  -1  -1   4   35.45    0.67
  -1  -1   4   36.07    1.24
   1  -1  -4   37.07    1.20
   1  -1  -4   34.54    0.99
   1  -1  -4   36.10    1.12
  -1  -1   4   35.11    1.10
  -1  -1   4   35.90    1.18
  -1  -1   5   21.99    1.07
  -1  -1   5   23.28    1.15
   1  -1  -5   21.98    0.93
   1  -1  -5   21.90    1.00
  -1  -1   5   23.56    1.00
  -1  -1   6    1.47    0.33
   1  -1  -6    1.73    0.40
  -1  -1   6    0.53    0.29
   1  -1  -6    0.72    0.25
  -1  -1   7   -0.22    0.24
  -1  -1   7   -0.09    0.17
   1  -1  -7    0.05    0.21
   1  -1  -7    0.01    0.22
   1  -1  -8    2.42    0.46
  -1  -1   8    2.16    0.52
  -1  -1   9    0.03    0.39
  -1  -2  -9   -0.19    0.35
  -1  -2  -8   13.70    1.25
   1  -2   8   14.57    1.39
  -1  -2  -7    1.65    0.43
   1  -2   7    1.79    0.56
   1  -2   6    4.66    0.68
  -1  -2  -6    3.92    0.51
  -1  -2  -6    3.77    0.58
   1  -2   5    2.17    0.31
  -1  -2  -5    2.41    0.43
  -1  -2  -5    2.25    0.38
  -1  -2  -4    4.81    0.50
   1  -2   4    3.75    0.42
  -1  -2  -4    4.73    0.47
   1  -2   4    5.32    0.47
  -1  -2  -4    5.07    0.53
   1  -2   3    0.12    0.11
  -1  -2  -3    0.03    0.12
  -1  -2  -3    0.00    0.15
   1  -2   3   -0.03    0.13
  -1  -2  -3   -0.05    0.17
  -1  -2  -2    1.29    0.23
  -1  -2  -2    0.91    0.22
  -1  -2  -2    0.94    0.21
   1  -2   2    1.14    0.14
   1  -2   2    1.09    0.17
  -1  -2  -2    1.21    0.16
  -1  -2  -1   77.28    1.22
   1  -2   1   76.63    0.96
  -1  -2  -1   78.57    1.19
   1  -2   1   76.28    0.90
  -1  -2  -1   78.09    1.07
  -1  -2   0    4.27    0.25
  -1  -2   0    3.87    0.24
  -1  -2   1    1.88    0.15
  -1  -2   1    2.11    0.18
   1  -2  -1    2.54    0.20
   1  -2  -2    3.90    0.30
  -1  -2   2    3.41    0.21
   1  -2  -2    3.80    0.28
  -1  -2   2    3.09    0.27
  -1  -2   2    3.30    0.27
   1  -2  -3   59.57    1.33
  -1  -2   3   56.32    1.28
  -1  -2   3   56.79    1.31
   1  -2  -3   59.12    1.27
  -1  -2   4    0.11    0.18
   1  -2  -4    0.66    0.17
   1  -2  -4    0.38    0.18
  -1  -2   4    0.28    0.18
   1  -2  -4    0.91    0.23
  -1  -2   5   20.33    0.94
  -1  -2   5   19.95    1.02
   1  -2  -5   21.40    0.90
  -1  -2   5   20.43    1.09
   1  -2  -5   21.08    0.99
  -1  -2   6   80.08    2.36
   1  -2  -6   79.81    1.97
  -1  -2   6   81.20    2.04
   1  -2  -6   78.57    2.13
   1  -2  -7    5.61    0.65
   1  -2  -7    5.82    0.62
  -1  -2   7    5.25    0.70
  -1  -2   7    5.02    0.56
  -1  -2   8    8.41    0.97
   1  -2  -8    8.97    0.86
  -1  -2   9    2.63    0.69
  -1  -3  -8   -0.31    0.38
   1  -3   8    0.15    0.37
   1  -3   7    0.50    0.43
  -1  -3  -7   -0.29    0.30
   1  -3   6    5.76    0.74
  -1  -3  -6    5.88    0.70
  -1  -3  -6    6.21    0.67
  -1  -3  -5    0.18    0.21
  -1  -3  -5    0.26    0.26
   1  -3   5   -0.39    0.25
   1  -3   4    0.39    0.15
   1  -3   4    0.50    0.19
  -1  -3  -4    0.23    0.17
  -1  -3  -4    0.47    0.22
  -1  -3  -4    0.53    0.22
   1  -3   3    0.14    0.12
  -1  -3  -3    0.25    0.10
  -1  -3  -3    0.22    0.17
  -1  -3  -3    0.05    0.14
   1  -3   3    0.19    0.15
   1  -3   3    0.30    0.12
  -1  -3  -3    0.28    0.15
   1  -3   2  172.51    1.69
  -1  -3  -2  177.93    2.22
   1  -3   2  175.65    1.85
   1  -3   2  175.53    2.08
  -1  -3  -2  173.92    2.17
  -1  -3  -2  174.50    1.70
  -1  -3  -1   23.81    0.60
   1  -3   1   23.93    0.55
   1  -3   1   25.21    0.52
  -1  -3  -1   26.21    0.72
   1  -3   1   24.32    0.69
  -1  -3  -1   23.89    0.69
   1  -3   0    3.16    0.23
  -1  -3   0    3.33    0.23
  -1  -3   0    3.60    0.25
  -1  -3   1   20.90    0.53
   1  -3  -1   23.09    0.51
   1  -3  -1   22.98    0.45
  -1  -3   1   21.12    0.42
   1  -3  -2   86.83    1.33
  -1  -3   2   87.57    1.33
  -1  -3   2   87.60    1.28
   1  -3  -2   86.06    1.32
   1  -3  -3   38.43    1.06
   1  -3  -3   40.82    1.11
  -1  -3   3   36.62    1.05
  -1  -3   3   36.91    1.04
   1  -3  -3   39.28    0.82
   1  -3  -4   15.84    0.81
  -1  -3   4   15.48    0.83
   1  -3  -4   14.55    0.75
   1  -3  -4   16.27    0.66
  -1  -3   4   16.42    0.81
  -1  -3   5    0.03    0.22
  -1  -3   5    0.29    0.18
   1  -3  -5    0.01    0.13
   1  -3  -5    0.42    0.27
  -1  -3   5    0.05    0.16
  -1  -3   6   36.12    1.39
  -1  -3   6   35.17    1.60
   1  -3  -6   36.39    1.48
   1  -3  -6   37.41    1.36
  -1  -3   7    2.15    0.41
  -1  -3   7    2.07    0.49
   1  -3  -7    1.39    0.32
   1  -3  -7    1.92    0.41
  -1  -3   8    3.03    0.62
   1  -3  -8    3.87    0.66
  -1  -3   9    0.42    0.36
   1  -4   8    1.12    0.49
  -1  -4  -8    0.50    0.31
  -1  -4  -7    1.61    0.49
   1  -4   7    1.29    0.52
  -1  -4  -6    7.75    0.77
  -1  -4  -6    8.66    0.79
   1  -4   6    8.41    0.91
   1  -4   5   42.65    1.38
  -1  -4  -5   41.10    1.58
  -1  -4  -5   40.02    1.51
  -1  -4  -4    5.42    0.54
  -1  -4  -4    4.89    0.49
  -1  -4  -4    4.99    0.51
   1  -4   4    4.32    0.42
   1  -4   4    4.62    0.42
   1  -4   3   28.01    0.82
  -1  -4  -3   27.94    0.73
   1  -4   3   28.67    0.90
  -1  -4  -3   28.93    1.04
  -1  -4  -3   27.92    1.04
  -1  -4  -3   29.72    1.08
   1  -4   3   27.13    0.94
   1  -4   2   40.67    0.88
  -1  -4  -2   41.53    1.09
   1  -4   2   40.00    1.03
  -1  -4  -2   41.11    0.83
  -1  -4  -2   40.47    1.08
   1  -4   2   39.05    0.86
  -1  -4  -1    1.02    0.21
   1  -4   1    0.75    0.15
   1  -4   1    0.86    0.16
   1  -4   1    1.03    0.11
  -1  -4  -1    0.98    0.15
   1  -4   0   47.56    0.85
  -1  -4   0   48.98    0.85
  -1  -4   0   46.89    0.85
   1  -4  -1   57.06    0.80
   1  -4  -1   56.79    0.75
  -1  -4   1   58.14    0.93
   1  -4  -2   31.21    0.81
  -1  -4   2   29.37    0.78
   1  -4  -2   31.54    0.83
  -1  -4   2   29.43    0.75
   1  -4  -3   50.86    1.25
  -1  -4   3   55.88    1.30
  -1  -4   3   55.16    1.26
   1  -4  -3   52.63    0.92
   1  -4  -3   50.37    1.24
   1  -4  -4    0.25    0.13
   1  -4  -4    0.77    0.24
   1  -4  -4    0.36    0.19
  -1  -4   4    0.80    0.21
  -1  -4   4    0.67    0.18
   1  -4  -5    0.43    0.25
   1  -4  -5    0.04    0.15
  -1  -4   5    0.19    0.17
  -1  -4   5    0.04    0.19
  -1  -4   6    0.11    0.28
   1  -4  -6    0.36    0.30
   1  -4  -6    0.26    0.17
  -1  -4   6   -0.02    0.20
   1  -4  -7    0.90    0.29
   1  -4  -7    0.98    0.29
  -1  -4   7    0.68    0.28
  -1  -4   7    1.31    0.46
   1  -4  -8    4.74    0.69
  -1  -4   8    5.30    0.81
  -1  -4   9    1.32    0.56
   1  -5   8    1.54    0.61
  -1  -5  -8    0.52    0.38
  -1  -5  -7   10.82    0.97
  -1  -5  -7   11.55    1.00
   1  -5   7   11.31    1.16
  -1  -5  -6    0.07    0.23
  -1  -5  -6    0.30    0.27
  -1  -5  -5   44.06    1.64
  -1  -5  -5   45.98    1.67
   1  -5   5   49.22    1.47
  -1  -5  -4    6.00    0.57
   1  -5   4    5.81    0.49
   1  -5   4    5.93    0.49
  -1  -5  -4    5.96    0.56
  -1  -5  -4    5.80    0.54
   1  -5   3    3.65    0.32
  -1  -5  -3    2.89    0.24
   1  -5   3    3.28    0.31
  -1  -5  -3    2.85    0.36
  -1  -5  -3    2.39    0.32
  -1  -5  -3    3.00    0.37
   1  -5   3    3.40    0.35
   1  -5   2   23.06    0.64
   1  -5   2   22.72    0.78
  -1  -5  -2   23.47    0.85
   1  -5   2   20.67    0.66
  -1  -5  -2   22.76    0.62
  -1  -5  -2   24.85    0.84
  -1  -5  -1  141.33    1.50
   1  -5   1  143.75    1.08
  -1  -5  -1  141.02    1.78
   1  -5   1  140.19    1.72
   1  -5   1  142.69    1.55
  -1  -5   0   37.98    0.78
   1  -5   0   39.02    0.79
  -1  -5   0   36.76    0.76
   1  -5  -1    1.31    0.15
   1  -5  -1    1.25    0.14
  -1  -5   2    4.37    0.31
  -1  -5   2    4.32    0.32
   1  -5  -2    4.05    0.32
   1  -5  -2    4.13    0.32
   1  -5  -3  120.66    1.35
  -1  -5   3  119.58    1.90
   1  -5  -3  119.38    1.92
   1  -5  -3  122.24    1.95
  -1  -5   3  118.88    1.86
   1  -5  -4   13.55    0.77
  -1  -5   4   12.94    0.78
   1  -5  -4   14.00    0.59
   1  -5  -4   13.44    0.76
  -1  -5   4   14.35    0.75
  -1  -5   5    0.10    0.14
  -1  -5   5   -0.18    0.22
   1  -5  -5    0.17    0.15
   1  -5  -5    0.27    0.24
  -1  -5   6   14.83    1.06
   1  -5  -6   16.49    0.88
  -1  -5   6   16.22    0.97
   1  -5  -6   14.78    0.97
  -1  -5   7    0.51    0.32
   1  -5  -7   -0.04    0.28
  -1  -5   7    0.62    0.26
   1  -5  -7    0.17    0.24
   1  -5  -8    0.59    0.26
  -1  -5   8    0.43    0.33
  -1  -5   9    0.56    0.38
   1  -6   8    0.38    0.37
  -1  -6  -8    0.01    0.36
  -1  -6  -7    6.30    0.80
  -1  -6  -7    6.85    0.75
   1  -6   7    6.08    0.86
  -1  -6  -6    0.09    0.23
  -1  -6  -6    0.28    0.27
   1  -6   5   25.05    1.11
   1  -6   5   25.80    1.10
  -1  -6  -5   22.69    1.18
  -1  -6  -5   23.37    1.21
   1  -6   4    0.03    0.16
  -1  -6  -4   -0.03    0.18
  -1  -6  -4    0.40    0.22
   1  -6   4    0.00    0.11
  -1  -6  -3    3.66    0.38
   1  -6   3    4.25    0.39
   1  -6   3    3.54    0.32
   1  -6   3    4.28    0.35
  -1  -6  -3    4.82    0.47
  -1  -6  -3    4.46    0.29
   1  -6   2   67.81    1.36
   1  -6   2   68.92    1.26
  -1  -6  -2   66.05    1.37
   1  -6   2   66.45    1.05
  -1  -6  -2   67.74    1.08
  -1  -6  -2   67.51    1.47
   1  -6   1   16.30    0.34
   1  -6   1   14.97    0.55
  -1  -6  -1   15.60    0.62
   1  -6   1   16.02    0.60
  -1  -6  -1   16.27    0.53
   1  -6   0  253.97    2.12
  -1  -6   0  255.19    1.62
  -1  -6   0  255.02    2.11
  -1  -6   0  259.85    2.09
  -1  -6   1    3.44    0.26
   1  -6  -1    2.99    0.20
   1  -6  -1    3.45    0.22
   1  -6  -1    3.52    0.26
  -1  -6   2   19.13    0.66
  -1  -6   2   20.01    0.62
   1  -6  -2   19.26    0.68
   1  -6  -2   18.83    0.65
  -1  -6   3    8.66    0.51
   1  -6  -3    7.72    0.33
   1  -6  -3    6.48    0.48
  -1  -6   3    9.23    0.55
   1  -6  -3    7.49    0.50
  -1  -6   4    0.04    0.17
   1  -6  -4    0.16    0.15
   1  -6  -4    0.14    0.18
   1  -6  -4    0.10    0.11
  -1  -6   4    0.20    0.14
  -1  -6   5   19.29    1.06
  -1  -6   5   18.13    0.95
   1  -6  -5   18.20    0.80
   1  -6  -5   18.19    0.98
   1  -6  -6    0.19    0.22
  -1  -6   6    0.63    0.33
   1  -6  -6    0.46    0.20
   1  -6  -7    0.34    0.28
  -1  -6   7   -0.10    0.35
  -1  -6   7   -0.22    0.22
   1  -6  -8    0.83    0.39
  -1  -6   8    0.83    0.42
  -1  -6   9   -0.08    0.36
   1  -7   8    4.51    0.74
  -1  -7  -8    5.03    0.75
   1  -7   7    0.95    0.46
  -1  -7  -7    0.19    0.27
  -1  -7  -7    1.30    0.43
  -1  -7  -6    0.35    0.23
  -1  -7  -6    1.05    0.29
  -1  -7  -5    2.88    0.47
   1  -7   5    2.81    0.39
   1  -7   5    3.71    0.44
  -1  -7  -5    2.42    0.45
   1  -7   4    5.06    0.44
   1  -7   4    5.15    0.48
   1  -7   4    4.94    0.44
  -1  -7  -4    5.16    0.53
  -1  -7  -4    4.71    0.49
  -1  -7  -3    0.99    0.15
  -1  -7  -3    1.40    0.30
   1  -7   3    1.41    0.21
   1  -7   3    0.71    0.18
  -1  -7  -3    1.12    0.24
   1  -7   3    0.65    0.17
   1  -7   2   64.96    1.01
   1  -7   2   63.89    1.37
  -1  -7  -2   62.98    1.45
  -1  -7  -2   63.68    1.07
   1  -7   2   62.82    1.26
  -1  -7  -1    1.24    0.18
   1  -7   1    1.21    0.09
  -1  -7  -1    1.28    0.22
   1  -7   1    1.13    0.20
   1  -7   1    1.35    0.19
  -1  -7   0  855.14    3.20
  -1  -7   0  845.00    3.98
   1  -7   0  862.16    4.04
  -1  -7   0  861.76    3.98
  -1  -7   0  854.84    3.87
   1  -7  -1   11.55    0.42
   1  -7  -1   11.82    0.45
  -1  -7   1   11.30    0.46
   1  -7  -1   10.76    0.38
  -1  -7   2   13.98    0.57
   1  -7  -2   12.05    0.54
   1  -7  -2   12.82    0.57
   1  -7  -3   22.26    0.87
   1  -7  -3   23.08    0.56
   1  -7  -3   22.69    0.87
  -1  -7   3   22.54    0.82
   1  -7  -4    1.43    0.20
   1  -7  -4    0.87    0.19
  -1  -7   4    1.48    0.26
  -1  -7   4    1.19    0.28
   1  -7  -4    1.29    0.28
   1  -7  -5   11.46    0.63
   1  -7  -5   11.27    0.80
  -1  -7   5   10.81    0.80
  -1  -7   5   10.62    0.73
   1  -7  -6    0.70    0.21
  -1  -7   6    0.66    0.33
   1  -7  -6    0.72    0.30
   1  -7  -7    0.01    0.24
  -1  -7   7   -0.08    0.27
  -1  -7   7    0.13    0.27
  -1  -7   8    2.22    0.62
   1  -7  -8    1.74    0.51
   1  -7  -9    0.80    0.47
  -1  -7   9    0.01    0.37
   1  -8   8   -0.41    0.40
   1  -8   7    0.36    0.39
  -1  -8  -7    0.50    0.42
  -1  -8  -7   -0.24    0.31
  -1  -8  -6    3.88    0.57
  -1  -8  -6    3.46    0.53
  -1  -8  -5    4.03    0.53
  -1  -8  -5    4.16    0.56
   1  -8   5    4.13    0.45
   1  -8   5    3.55    0.42
  -1  -8  -4    6.38    0.60
   1  -8   4    4.95    0.43
  -1  -8  -4    5.86    0.55
   1  -8   4    6.01    0.52
   1  -8   4    5.12    0.46
  -1  -8  -3    3.32    0.27
   1  -8   3    3.83    0.37
  -1  -8  -3    3.26    0.41
   1  -8   3    3.50    0.37
   1  -8   3    3.72    0.31
  -1  -8  -2   11.17    0.65
   1  -8   2    9.75    0.53
   1  -8   2   10.31    0.58
   1  -8   2   10.70    0.40
  -1  -8  -2   10.68    0.46
  -1  -8  -1    2.88    0.31
  -1  -8  -1    2.95    0.25
   1  -8   1    3.01    0.30
  -1  -8  -1    3.01    0.16
   1  -8   1    2.48    0.28
   1  -8   1    2.21    0.12
  -1  -8   0  988.32    4.45
  -1  -8   0  946.35    4.37
   1  -8   0  993.11    4.53
  -1  -8   0  964.56    4.36
  -1  -8   0  976.67    3.64
   1  -8  -1    1.99    0.18
  -1  -8   1    2.51    0.25
   1  -8  -1    2.14    0.21
   1  -8  -2   44.15    1.07
   1  -8  -2   44.40    1.03
  -1  -8   2   43.86    1.09
  -1  -8   3    5.18    0.42
   1  -8  -3    7.27    0.30
   1  -8  -3    7.27    0.51
   1  -8  -3    6.83    0.51
   1  -8  -4   -0.03    0.16
  -1  -8   4    0.01    0.14
   1  -8  -4    0.00    0.10
  -1  -8   4    0.13    0.17
   1  -8  -4    0.30    0.23
   1  -8  -5   10.91    0.82
  -1  -8   5    9.32    0.68
  -1  -8   5    9.14    0.76
   1  -8  -5    9.97    0.59
   1  -8  -6    3.62    0.54
  -1  -8   6    3.51    0.56
   1  -8  -6    3.51    0.41
  -1  -8   7    4.34    0.66
   1  -8  -7    4.18    0.59
  -1  -8   7    4.36    0.57
   1  -8  -8    0.55    0.34
  -1  -8   8    0.84    0.43
  -1  -8   9    0.46    0.40
   1  -8  -9    0.72    0.35
   1  -9   8   -0.46    0.46
   1  -9   7   -0.37    0.36
  -1  -9  -7    0.51    0.39
  -1  -9  -6   11.33    0.92
  -1  -9  -6   11.14    0.95
  -1  -9  -5    3.86    0.54
   1  -9   5    3.73    0.46
  -1  -9  -5    4.22    0.55
   1  -9   4    0.40    0.14
  -1  -9  -4    1.04    0.29
  -1  -9  -4    0.72    0.29
   1  -9   4    0.66    0.22
   1  -9   4    0.70    0.24
   1  -9   3   32.26    1.05
   1  -9   3   30.05    0.86
  -1  -9  -3   31.98    1.21
  -1  -9  -3   32.13    0.80
   1  -9   3   32.22    1.11
  -1  -9  -2   -0.04    0.09
   1  -9   2    0.14    0.14
   1  -9   2    0.07    0.07
   1  -9   2    0.06    0.14
  -1  -9  -2    0.03    0.17
  -1  -9  -1   79.27    0.92
   1  -9   1   76.79    1.40
   1  -9   1   78.32    1.45
  -1  -9  -1   78.94    1.49
  -1  -9  -1   77.31    1.27
  -1  -9   0   91.31    1.19
   1  -9   0   89.24    1.01
  -1  -9   0   87.72    1.40
   1  -9   0   88.79    1.41
  -1  -9   0   91.05    1.40
  -1  -9   1    0.41    0.13
   1  -9  -1    0.73    0.16
   1  -9  -1    0.56    0.12
   1  -9  -2   16.87    0.68
   1  -9  -2   16.26    0.63
  -1  -9   2   18.77    0.73
  -1  -9   3   18.78    0.76
   1  -9  -3   20.00    0.83
   1  -9  -3   18.83    0.84
   1  -9  -4   36.80    1.30
   1  -9  -4   38.12    0.90
  -1  -9   4   39.25    1.25
   1  -9  -4   38.33    1.32
   1  -9  -5   67.17    1.96
  -1  -9   5   65.57    1.78
   1  -9  -5   65.23    1.44
  -1  -9   5   67.83    1.99
   1  -9  -6    3.40    0.40
   1  -9  -6    3.68    0.54
  -1  -9   6    3.27    0.51
   1  -9  -7    1.03    0.38
  -1  -9   7    0.79    0.34
   1  -9  -8    0.35    0.28
  -1  -9   8    1.04    0.42
  -1  -9   9   10.32    1.21
   1  -9  -9   12.66    1.21
  -1 -10  -8    0.49    0.36
   1 -10   8    0.74    0.44
   1 -10   7    7.87    1.01
  -1 -10  -7    8.43    0.93
  -1 -10  -6    1.96    0.49
  -1 -10  -5    9.70    0.83
   1 -10   5    9.65    0.72
   1 -10   4    8.40    0.55
   1 -10   4    9.11    0.65
  -1 -10  -4    9.30    0.74
   1 -10   4    9.72    0.67
  -1 -10  -3   17.64    0.61
   1 -10   3   19.03    0.83
   1 -10   3   19.27    0.68
  -1 -10  -3   19.02    0.96
   1 -10   3   19.12    0.86
   1 -10   2    2.05    0.28
  -1 -10  -2    2.49    0.34
  -1 -10  -2    2.59    0.16
  -1 -10  -2    2.73    0.26
   1 -10   2    2.13    0.29
   1 -10   2    2.54    0.19
  -1 -10  -1    0.36    0.10
  -1 -10  -1    0.28    0.12
  -1 -10  -1    0.70    0.23
   1 -10   1    0.23    0.20
   1 -10   1    0.12    0.14
  -1 -10   0   12.87    0.49
   1 -10   0   12.29    0.39
   1 -10   0   11.29    0.53
  -1 -10   0   12.87    0.57
  -1 -10   0   12.69    0.55
  -1 -10   1   -0.01    0.12
   1 -10  -1    0.10    0.09
  -1 -10   1   -0.01    0.10
   1 -10  -1   -0.17    0.10
   1 -10  -2    5.00    0.37
   1 -10  -2    5.06    0.40
  -1 -10   2    4.53    0.39
   1 -10  -3    4.92    0.44
  -1 -10   3    5.64    0.43
   1 -10  -3    4.98    0.47
   1 -10  -4    1.99    0.31
   1 -10  -4    1.88    0.22
  -1 -10   4    1.88    0.30
   1 -10  -4    1.68    0.31
  -1 -10   5  101.58    2.23
   1 -10  -5  112.71    1.85
  -1 -10   5  103.80    2.48
   1 -10  -5  110.77    2.53
   1 -10  -6    0.10    0.29
  -1 -10   6    0.05    0.28
   1 -10  -7    0.82    0.40
  -1 -10   7    0.06    0.31
  -1 -10   8   -0.26    0.43
   1 -10  -8    0.49    0.38
  -1 -10   9    0.35    0.47
   1 -10  -9   -0.30    0.33
  -1 -11  -8    2.73    0.70
   1 -11   8    0.91    0.43
  -1 -11  -7    0.77    0.37
   1 -11   7    0.16    0.34
  -1 -11  -6    0.05    0.31
   1 -11   5    0.87    0.28
  -1 -11  -5    1.00    0.37
   1 -11   4    0.38    0.14
  -1 -11  -4    0.52    0.27
   1 -11   4    0.18    0.17
   1 -11   4    0.47    0.22
   1 -11   3    7.07    0.53
   1 -11   3    6.87    0.40
   1 -11   3    6.09    0.51
  -1 -11  -3    6.80    0.61
  -1 -11  -3    7.17    0.40
  -1 -11  -2    0.23    0.10
  -1 -11  -2    0.12    0.07
   1 -11   2    0.34    0.09
  -1 -11  -2    0.17    0.17
   1 -11   2    0.17    0.16
   1 -11   2   -0.01    0.15
  -1 -11  -1    0.89    0.26
  -1 -11  -1    0.74    0.20
  -1 -11  -1    0.87    0.14
   1 -11   1    0.92    0.23
   1 -11   1    0.43    0.19
   1 -11   0    1.22    0.14
  -1 -11   0    1.36    0.22
   1 -11   0    1.00    0.22
  -1 -11   0    1.48    0.19
   1 -11   0    1.22    0.21
  -1 -11   0    1.63    0.23
  -1 -11   1   14.98    0.54
   1 -11  -1   15.22    0.57
   1 -11  -1   14.66    0.58
  -1 -11   1   15.30    0.62
   1 -11  -1   15.57    0.51
   1 -11  -2    5.29    0.42
   1 -11  -2    5.69    0.39
  -1 -11   2    6.00    0.44
  -1 -11   3    7.01    0.53
   1 -11  -3    8.29    0.56
  -1 -11   3    6.97    0.49
   1 -11  -3    8.14    0.57
   1 -11  -4   29.69    1.20
  -1 -11   4   28.52    1.06
   1 -11  -4   30.57    1.23
   1 -11  -5   52.46    1.27
  -1 -11   5   51.18    1.78
   1 -11  -5   53.28    1.79
  -1 -11   5   51.81    1.59
  -1 -11   6    1.53    0.39
   1 -11  -6    2.44    0.49
  -1 -11   7    0.18    0.26
   1 -11  -7   -0.17    0.29
  -1 -11   8    2.44    0.50
  -1 -11   8    1.28    0.47
   1 -11  -8    2.27    0.49
  -1 -11   9    7.12    1.02
   1 -11  -9    8.04    1.03
   1 -12   8   -0.30    0.42
  -1 -12  -8   -0.08    0.31
  -1 -12  -7    0.44    0.41
  -1 -12  -6   49.80    2.07
   1 -12   5    1.81    0.36
  -1 -12  -5    1.23    0.36
   1 -12   4    2.15    0.35
  -1 -12  -4    2.56    0.47
   1 -12   4    1.49    0.25
   1 -12   4    1.88    0.33
   1 -12   3    2.63    0.37
  -1 -12  -3    2.56    0.25
   1 -12   3    2.59    0.25
  -1 -12  -3    3.25    0.43
   1 -12   3    2.88    0.37
  -1 -12  -2    0.12    0.12
  -1 -12  -2    0.15    0.07
  -1 -12  -2   -0.02    0.16
   1 -12   2   -0.01    0.07
   1 -12   2    0.23    0.19
   1 -12   2    0.12    0.17
   1 -12   1   97.04    1.76
   1 -12   1   94.84    1.75
  -1 -12  -1   94.12    1.25
  -1 -12  -1   96.02    1.76
  -1 -12  -1   91.52    1.55
   1 -12   0    1.00    0.21
   1 -12   0    1.17    0.14
  -1 -12   0    1.03    0.18
  -1 -12   0    1.13    0.19
  -1 -12   0    1.31    0.20
  -1 -12   1   10.74    0.55
   1 -12  -1   10.67    0.52
  -1 -12   1   10.57    0.47
   1 -12  -1   10.75    0.50
   1 -12  -1   10.31    0.43
   1 -12  -2    1.08    0.21
  -1 -12   2    1.14    0.24
   1 -12  -2    0.74    0.20
   1 -12  -3    4.87    0.45
   1 -12  -3    4.66    0.43
  -1 -12   3    4.47    0.43
   1 -12  -4    7.39    0.61
  -1 -12   4    7.85    0.56
   1 -12  -4    6.44    0.59
   1 -12  -5    1.44    0.36
  -1 -12   5    0.82    0.25
   1 -12  -6   14.24    1.04
  -1 -12   6   13.22    1.03
  -1 -12   7   -0.25    0.38
   1 -12  -7    0.00    0.26
   1 -12  -8   -0.52    0.32
  -1 -12   8    0.44    0.32
  -1 -12   8   -0.08    0.37
  -1 -12   9   -0.36    0.41
   1 -12  -9    0.16    0.37
  -1 -13  -8    2.78    0.66
   1 -13   8    3.00    0.70
  -1 -13  -7    0.00    0.31
  -1 -13  -6   17.31    1.25
  -1 -13  -5   27.73    1.45
   1 -13   5   29.22    1.29
   1 -13   5   28.44    1.27
  -1 -13  -4    9.58    0.79
   1 -13   4    8.75    0.67
   1 -13   4    9.19    0.69
   1 -13   3    4.68    0.47
  -1 -13  -3    4.64    0.53
   1 -13   3    4.26    0.31
   1 -13   3    4.92    0.48
  -1 -13  -3    4.70    0.35
  -1 -13  -2    2.01    0.34
  -1 -13  -2    1.91    0.17
  -1 -13  -2    2.02    0.25
   1 -13   2    1.92    0.30
   1 -13   2    1.67    0.30
  -1 -13  -1   -0.24    0.18
   1 -13   1    0.72    0.28
  -1 -13  -1    0.62    0.29
   1 -13   1   -0.11    0.22
  -1 -13  -1    0.59    0.20
   1 -13   0    8.50    0.53
   1 -13   0    8.32    0.36
  -1 -13   0    7.53    0.43
  -1 -13   0    7.17    0.46
  -1 -13   0    8.09    0.53
   1 -13  -1    0.24    0.13
  -1 -13   1    0.27    0.12
  -1 -13   1    0.22    0.13
   1 -13  -1    0.08    0.11
   1 -13  -2   24.37    0.88
   1 -13  -2   25.13    0.84
  -1 -13   2   26.04    0.96
   1 -13  -3    5.01    0.45
  -1 -13   3    4.93    0.48
   1 -13  -3    5.33    0.49
   1 -13  -4    3.07    0.45
   1 -13  -4    2.47    0.38
  -1 -13   4    2.93    0.36
   1 -13  -5    2.17    0.46
  -1 -13   5    2.03    0.34
  -1 -13   6    3.76    0.59
   1 -13  -6    4.41    0.62
   1 -13  -7    1.12    0.40
  -1 -13   7    0.92    0.38
  -1 -13   8    7.92    0.99
   1 -13  -8    7.57    0.92
  -1 -13   8    8.36    0.86
   1 -13  -9    0.87    0.58
  -1 -13   9    0.32    0.39
   1 -14   8    1.55    0.59
  -1 -14  -8    1.26    0.51
  -1 -14  -7    0.26    0.34
  -1 -14  -6   20.43    1.39
   1 -14   5    3.13    0.46
  -1 -14  -5    2.57    0.54
   1 -14   5    2.15    0.42
   1 -14   4    0.14    0.22
  -1 -14  -4    0.37    0.28
   1 -14   4    0.37    0.22
   1 -14   3    1.87    0.21
   1 -14   3    2.19    0.35
  -1 -14  -3    1.75    0.23
  -1 -14  -3    2.08    0.39
   1 -14   3    1.84    0.32
  -1 -14  -2    0.28    0.14
  -1 -14  -2    0.19    0.15
  -1 -14  -2    0.12    0.09
   1 -14   2    0.37    0.17
   1 -14   2    0.20    0.20
   1 -14   1  141.59    2.27
   1 -14   1  146.53    2.29
  -1 -14  -1  150.18    2.30
  -1 -14  -1  147.71    1.75
  -1 -14   0   13.25    0.60
  -1 -14   0   12.79    0.66
  -1 -14   0   13.27    0.62
   1 -14   0   13.53    0.47
   1 -14   0   13.99    0.66
   1 -14   0   13.10    0.68
  -1 -14   1    9.89    0.46
   1 -14  -1    9.94    0.50
  -1 -14   1    9.35    0.54
   1 -14  -1    9.24    0.52
   1 -14  -2    2.75    0.30
  -1 -14   2    2.83    0.34
   1 -14  -2    2.70    0.32
  -1 -14   3    1.30    0.30
   1 -14  -3    1.07    0.24
   1 -14  -3    1.13    0.25
  -1 -14   4   14.62    0.77
   1 -14  -4   13.21    0.83
   1 -14  -4   14.30    0.87
  -1 -14   5    3.00    0.40
   1 -14  -5    3.03    0.45
   1 -14  -6   -0.15    0.26
  -1 -14   6   -0.02    0.24
   1 -14  -7    0.00    0.27
  -1 -14   7   -0.35    0.34
   1 -14  -8   -0.13    0.36
  -1 -14   8    0.28    0.32
   1 -14  -9   -0.08    0.32
  -1 -14   9    1.74    0.66
  -1 -15  -8    1.01    0.44
   1 -15   8    0.50    0.46
  -1 -15  -7    1.52    0.53
  -1 -15  -6    1.92    0.53
   1 -15   5   -0.13    0.21
   1 -15   5    0.08    0.24
  -1 -15  -5    0.13    0.27
   1 -15   4    3.95    0.50
   1 -15   4    3.87    0.49
  -1 -15  -4    4.46    0.58
  -1 -15  -3    0.80    0.19
  -1 -15  -3    0.35    0.21
   1 -15   3    0.56    0.20
   1 -15   3    0.96    0.15
   1 -15   3    0.64    0.23
  -1 -15  -2    2.29    0.23
   1 -15   2    2.36    0.36
  -1 -15  -2    1.92    0.34
   1 -15   2    2.40    0.34
  -1 -15  -2    2.22    0.27
  -1 -15  -1  171.75    2.53
  -1 -15  -1  175.79    2.01
   1 -15   1  172.78    2.58
  -1 -15   0   56.09    1.29
  -1 -15   0   55.05    1.40
   1 -15   0   57.84    1.00
   1 -15   0   55.80    1.32
  -1 -15   0   54.99    1.24
   1 -15   0   56.85    1.43
   1 -15  -1    1.95    0.25
  -1 -15   1    1.93    0.26
  -1 -15   1    1.68    0.27
   1 -15  -1    2.30    0.29
  -1 -15   1    2.19    0.25
   1 -15  -2    9.69    0.56
  -1 -15   2   10.10    0.63
   1 -15  -2   10.45    0.61
  -1 -15   3   61.31    1.68
   1 -15  -3   60.05    1.58
   1 -15  -3   61.78    1.67
   1 -15  -4    0.04    0.22
  -1 -15   4   -0.11    0.23
   1 -15  -5    0.91    0.36
  -1 -15   5    0.79    0.24
  -1 -15   6    5.99    0.73
   1 -15  -6    5.96    0.72
   1 -15  -7    9.40    0.97
  -1 -15   7    8.46    0.98
  -1 -15   8    0.94    0.36
   1 -15  -8    0.82    0.42
   1 -15  -9   -0.28    0.35
  -1 -15   9   -0.06    0.30
   1 -16   8    0.56    0.44
  -1 -16  -8    0.54    0.36
  -1 -16  -7    0.21    0.39
  -1 -16  -6    1.17    0.40
   1 -16   5    1.28    0.37
  -1 -16  -5    2.14    0.48
  -1 -16  -4    0.13    0.27
   1 -16   4    0.00    0.25
   1 -16   4    0.20    0.22
  -1 -16  -3    3.62    0.34
  -1 -16  -3    3.67    0.52
   1 -16   3    3.68    0.47
   1 -16   3    3.61    0.45
  -1 -16  -2    1.62    0.34
  -1 -16  -2    1.79    0.26
  -1 -16  -2    1.42    0.20
   1 -16   2    1.89    0.35
  -1 -16  -1  101.80    1.98
  -1 -16  -1  101.60    1.61
   1 -16   1  106.61    2.08
   1 -16   0    9.32    0.61
   1 -16   0   10.43    0.61
   1 -16   0    8.55    0.41
  -1 -16   0    9.43    0.55
  -1 -16   0    9.18    0.60
  -1 -16   0    9.23    0.55
  -1 -16   1   25.84    0.95
   1 -16  -1   25.63    0.85
  -1 -16   1   25.58    1.00
  -1 -16   1   25.97    0.79
   1 -16  -1   25.16    0.93
   1 -16  -2    1.51    0.24
   1 -16  -2    1.66    0.29
  -1 -16   2    2.26    0.33
   1 -16  -3    2.20    0.34
  -1 -16   3    2.47    0.43
   1 -16  -3    2.65    0.37
  -1 -16   4    0.58    0.31
   1 -16  -4    0.19    0.23
   1 -16  -5    2.97    0.54
   1 -16  -6   13.25    1.07
  -1 -16   6   12.33    1.05
   1 -16  -7    0.39    0.44
  -1 -16   7    0.33    0.25
  -1 -16   8    5.61    0.94
   1 -16  -8    7.79    0.95
   1 -16  -9    0.58    0.44
  -1 -16   9    0.30    0.35
   1 -17   8    1.74    0.53
  -1 -17  -8    2.21    0.64
  -1 -17  -7    9.34    1.07
  -1 -17  -6    0.41    0.32
  -1 -17  -5   -0.11    0.28
   1 -17   5    0.12    0.20
  -1 -17  -4    6.50    0.72
   1 -17   4    6.83    0.65
  -1 -17  -3    0.30    0.25
   1 -17   3    0.56    0.25
  -1 -17  -2   31.61    1.04
   1 -17   2   32.03    1.24
  -1 -17  -2   33.88    0.89
  -1 -17  -2   31.49    1.26
  -1 -17  -1    0.22    0.28
   1 -17   1    1.29    0.36
  -1 -17  -1    0.20    0.18
   1 -17   0    1.96    0.28
  -1 -17   0    1.74    0.27
  -1 -17   0    1.73    0.28
  -1 -17   0    1.72    0.25
   1 -17   0    2.12    0.34
   1 -17   0    1.81    0.20
   1 -17  -1   55.24    1.26
  -1 -17   1   55.45    1.19
  -1 -17   1   57.68    1.46
   1 -17  -1   54.21    1.40
  -1 -17   1   55.59    1.50
  -1 -17   2    3.82    0.43
   1 -17  -2    4.46    0.42
   1 -17  -3    0.34    0.15
   1 -17  -3    0.44    0.19
  -1 -17   3    0.90    0.28
  -1 -17   4   30.41    1.34
   1 -17  -4   29.02    1.32
   1 -17  -5    0.31    0.26
  -1 -17   6    5.28    0.68
   1 -17  -6    5.75    0.77
  -1 -17   7   -0.03    0.28
   1 -17  -7   -0.15    0.29
  -1 -17   8    2.59    0.66
   1 -17  -8    2.50    0.64
   1 -17  -9    0.21    0.36
  -1 -17   9    0.24    0.38
   1 -18   8    0.68    0.35
  -1 -18  -8    0.39    0.44
  -1 -18  -7    4.97    0.82
  -1 -18  -6    0.51    0.37
  -1 -18  -5    0.35    0.33
   1 -18   5    0.48    0.33
   1 -18   4    0.50    0.24
  -1 -18  -4   -0.12    0.26
  -1 -18  -3    1.17    0.37
   1 -18   3    1.07    0.31
  -1 -18  -2    3.42    0.46
  -1 -18  -2    3.37    0.32
  -1 -18  -2    2.79    0.33
   1 -18   2    2.95    0.44
  -1 -18  -1    2.75    0.31
   1 -18   1    2.35    0.37
   1 -18   1    2.14    0.14
  -1 -18  -1    2.82    0.40
  -1 -18   0    0.20    0.17
   1 -18   0    0.13    0.09
   1 -18   0    0.37    0.16
   1 -18   0    0.33    0.21
  -1 -18   0    0.15    0.16
  -1 -18   0    0.22    0.16
  -1 -18   1   46.39    1.35
  -1 -18   1   43.30    1.08
   1 -18  -1   42.84    1.14
   1 -18  -1   42.96    1.28
  -1 -18   1   43.34    1.37
   1 -18  -1   43.43    1.33
  -1 -18   2   16.25    0.87
   1 -18  -2   15.49    0.79
   1 -18  -3    2.16    0.35
  -1 -18   3    2.30    0.41
   1 -18  -3    2.53    0.38
  -1 -18   4   20.56    1.11
   1 -18  -4   21.98    1.18
   1 -18  -5    1.06    0.37
   1 -18  -6    5.41    0.74
  -1 -18   6    5.19    0.67
  -1 -18   7    0.47    0.36
   1 -18  -7    1.33    0.41
   1 -18  -8    4.28    0.76
  -1 -18   8    4.26    0.79
  -1 -18   9    2.21    0.71
   1 -18  -9    3.22    0.72
  -1 -19  -8    0.40    0.38
   1 -19   8   -0.05    0.36
  -1 -19  -7    5.64    0.93
  -1 -19  -6    0.09    0.35
   1 -19   5   -0.34    0.23
  -1 -19  -5    0.34    0.37
  -1 -19  -4   -0.25    0.29
   1 -19   4    0.59    0.31
   1 -19   3   21.50    1.13
  -1 -19  -3   21.34    1.18
  -1 -19  -2    0.99    0.28
  -1 -19  -2    1.33    0.22
   1 -19   2    1.21    0.29
  -1 -19  -2    1.02    0.25
  -1 -19  -1    0.61    0.21
   1 -19   1    0.39    0.06
   1 -19   1    0.70    0.28
  -1 -19  -1    0.66    0.21
   1 -19   0    0.47    0.13
   1 -19   0    0.60    0.20
  -1 -19   0    0.59    0.22
  -1 -19   0    0.51    0.20
   1 -19   0    0.67    0.23
  -1 -19   0    0.57    0.19
   1 -19  -1   97.13    2.04
  -1 -19   1  103.38    1.70
  -1 -19   1  103.13    2.17
   1 -19  -1  100.15    2.01
  -1 -19   1  102.66    2.07
   1 -19  -1   99.50    1.79
  -1 -19   2   13.44    0.81
   1 -19  -2   13.95    0.77
  -1 -19   3    2.21    0.40
   1 -19  -3    2.91    0.44
  -1 -19   4    3.87    0.56
   1 -19  -4    3.84    0.51
   1 -19  -5    1.17    0.40
   1 -19  -6    1.77    0.56
   1 -19  -7   -0.17    0.32
  -1 -19   7   -0.07    0.30
   1 -19  -8    0.55    0.41
  -1 -19   8   -0.20    0.31
  -1 -19   9    0.59    0.44
   1 -19  -9    0.43    0.57
   1 -20   8    3.44    0.81
  -1 -20  -8    3.16    0.74
  -1 -20  -7    7.66    1.04
  -1 -20  -6   10.40    1.07
  -1 -20  -5    1.57    0.45
   1 -20   5    1.16    0.38
   1 -20   4   12.49    0.95
  -1 -20  -4   10.31    0.92
  -1 -20  -3    5.75    0.66
   1 -20   3    7.40    0.70
  -1 -20  -2    5.21    0.47
  -1 -20  -2    5.71    0.60
   1 -20   2    5.52    0.56
  -1 -20  -2    5.64    0.43
   1 -20   1    1.79    0.37
  -1 -20  -1    1.33    0.27
  -1 -20  -1    1.45    0.29
  -1 -20   0    7.14    0.59
   1 -20   0    6.93    0.41
   1 -20   0    7.12    0.57
   1 -20   0    7.49    0.60
  -1 -20   0    7.84    0.57
  -1 -20   0    6.83    0.52
   1 -20  -1    0.95    0.21
   1 -20  -1    1.01    0.34
  -1 -20   1    1.30    0.32
  -1 -20   1    0.78    0.27
   1 -20  -1    1.37    0.29
  -1 -20   1    0.71    0.25
   1 -20  -2    0.56    0.22
  -1 -20   2    0.92    0.33
  -1 -20   3    4.51    0.54
   1 -20  -3    4.34    0.51
   1 -20  -4    8.63    0.76
  -1 -20   4    8.69    0.77
   1 -20  -5    0.66    0.34
   1 -20  -6    0.36    0.34
  -1 -20   7   13.62    1.23
   1 -20  -7   14.21    1.24
  -1 -20   8    0.49    0.35
   1 -20  -8   -0.69    0.52
  -1 -20   9    1.00    0.47
   1 -20  -9    0.65    0.44
  -1 -21  -8   -0.91    0.53
  -1 -21  -7   -0.70    0.51
  -1 -21  -6    6.66    0.91
  -1 -21  -5    1.00    0.45
   1 -21   5    1.27    0.41
  -1 -21  -4   17.70    1.21
   1 -21   4   17.35    1.12
  -1 -21  -3    4.71    0.57
   1 -21   3    6.10    0.64
  -1 -21  -2   -0.06    0.28
  -1 -21  -2    0.83    0.20
  -1 -21  -2    0.61    0.22
   1 -21   2    1.06    0.35
  -1 -21  -1   10.12    0.63
  -1 -21  -1   11.25    0.74
   1 -21   1   11.85    0.82
   1 -21   0    1.41    0.31
  -1 -21   0    1.47    0.27
   1 -21   0    1.65    0.30
  -1 -21   0    1.77    0.33
  -1 -21   0    1.52    0.30
   1 -21   0    1.57    0.22
   1 -21  -1   17.58    0.79
   1 -21  -1   18.14    0.94
  -1 -21   1   17.86    0.96
  -1 -21   1   18.66    0.94
  -1 -21   1   18.94    0.77
   1 -21  -1   17.54    0.90
   1 -21  -2   16.60    0.86
  -1 -21   2   18.50    0.98
  -1 -21   3    0.71    0.30
   1 -21  -3    0.77    0.28
   1 -21  -4    3.34    0.54
  -1 -21   4    2.15    0.42
   1 -21  -5   -0.10    0.31
   1 -21  -6    0.23    0.29
  -1 -21   7    1.90    0.57
   1 -21  -7    2.07    0.59
  -1 -21   8   -1.19    0.57
   1 -21  -8    0.54    0.40
  -1 -21   9    0.12    0.31
  -1 -22  -7    0.70    0.47
  -1 -22  -6    4.82    0.79
   1 -22   5   -0.39    0.27
  -1 -22  -5    0.14    0.35
  -1 -22  -4    3.36    0.57
   1 -22   4    3.47    0.54
   1 -22   3    2.87    0.44
  -1 -22  -3    1.81    0.42
  -1 -22  -2   19.10    0.94
  -1 -22  -2   19.33    0.83
   1 -22   2   19.24    1.07
  -1 -22  -2   19.62    1.09
   1 -22   1    0.05    0.22
  -1 -22  -1    0.21    0.16
  -1 -22  -1    0.19    0.22
   1 -22   0    1.75    0.23
  -1 -22   0    1.77    0.34
   1 -22   0    1.70    0.31
   1 -22   0    1.68    0.33
  -1 -22   0    1.39    0.29
  -1 -22   0    1.59    0.31
   1 -22  -1    0.87    0.21
   1 -22  -1    1.29    0.33
   1 -22  -1    1.06    0.27
  -1 -22   1    1.47    0.34
  -1 -22   1    1.04    0.27
  -1 -22   1    1.34    0.26
  -1 -22   2   48.36    1.63
   1 -22  -2   48.67    1.51
   1 -22  -2   50.02    1.56
  -1 -22   3    5.82    0.64
   1 -22  -3    5.69    0.59
   1 -22  -4    0.39    0.30
  -1 -22   4   -0.13    0.32
   1 -22  -5    0.63    0.37
   1 -22  -6    7.64    0.89
  -1 -22   7    0.11    0.28
   1 -22  -7    0.11    0.38
   1 -22  -8    2.84    0.70
  -1 -22   8    2.48    0.66
  -1 -23  -7   -1.16    0.54
  -1 -23  -6    5.87    0.87
  -1 -23  -5    0.40    0.34
   1 -23   5   -0.14    0.32
   1 -23   4    0.19    0.24
  -1 -23  -4    0.04    0.27
  -1 -23  -3   -0.08    0.28
   1 -23   3   -0.12    0.22
  -1 -23  -2    0.42    0.19
  -1 -23  -2    0.28    0.26
   1 -23   2    0.34    0.36
  -1 -23  -1    2.45    0.35
   1 -23   1    2.88    0.46
  -1 -23  -1    1.87    0.35
   1 -23   0    4.40    0.36
   1 -23   0    4.36    0.50
  -1 -23   0    5.61    0.50
  -1 -23   0    4.79    0.49
   1 -23   0    3.90    0.45
   1 -23  -1    0.50    0.19
  -1 -23   1    0.41    0.24
   1 -23  -1    0.08    0.21
  -1 -23   1    0.47    0.16
   1 -23  -1    0.05    0.17
   1 -23  -2    0.70    0.30
   1 -23  -2    0.46    0.24
  -1 -23   2    0.62    0.29
  -1 -23   3    5.96    0.64
   1 -23  -3    5.30    0.61
   1 -23  -4   -0.11    0.27
  -1 -23   4    0.25    0.25
   1 -23  -5   -0.28    0.31
  -1 -23   5    0.03    0.31
   1 -23  -6    3.39    0.64
  -1 -23   7    2.88    0.64
   1 -23  -7    2.26    0.58
   1 -23  -8    1.23    0.53
  -1 -23   8    1.45    0.60
  -1 -24  -7   10.66    1.23
  -1 -24  -6    4.63    0.82
   1 -24   6    3.86    0.66
  -1 -24  -5    0.70    0.38
   1 -24   5    0.50    0.34
   1 -24   4    3.82    0.60
  -1 -24  -4    4.75    0.69
  -1 -24  -3    0.51    0.31
   1 -24   3    0.08    0.32
  -1 -24  -2   10.53    0.75
   1 -24   2   11.57    0.91
  -1 -24  -2   10.55    0.82
  -1 -24  -1    6.40    0.60
  -1 -24  -1    7.04    0.57
   1 -24   1    6.44    0.66
   1 -24   0    7.33    0.46
   1 -24   0    7.81    0.69
  -1 -24   0    7.23    0.59
  -1 -24   0    6.87    0.60
  -1 -24   1   -0.06    0.23
   1 -24  -1    0.18    0.17
  -1 -24   1    0.34    0.17
   1 -24  -1    0.43    0.29
   1 -24  -2    1.14    0.29
   1 -24  -2    0.90    0.24
  -1 -24   2    1.25    0.34
   1 -24  -3   -0.01    0.21
  -1 -24   3   -0.21    0.26
   1 -24  -4    1.27    0.35
  -1 -24   4    0.81    0.38
   1 -24  -5    4.32    0.66
  -1 -24   5    5.26    0.67
   1 -24  -6    0.55    0.35
  -1 -24   7   19.46    1.47
   1 -24  -7   20.80    1.57
  -1 -24   8    1.76    0.55
   1 -24  -8    2.13    0.62
  -1 -25  -7    2.50    0.70
  -1 -25  -6   -0.21    0.43
   1 -25   6    0.78    0.39
   1 -25   5   -0.30    0.32
  -1 -25  -5    0.43    0.35
  -1 -25  -4    1.54    0.49
   1 -25   4    0.93    0.37
   1 -25   3    0.81    0.32
  -1 -25  -3    1.26    0.37
   1 -25   2   15.21    1.05
  -1 -25  -2   15.18    0.90
  -1 -25  -2   14.37    0.98
  -1 -25  -1    0.78    0.24
  -1 -25  -1    0.18    0.21
   1 -25   1    0.38    0.32
  -1 -25   0   -0.14    0.23
   1 -25   0    0.17    0.13
   1 -25   0    0.02    0.24
  -1 -25   0    0.41    0.20
  -1 -25   1    7.06    0.66
   1 -25  -1    6.86    0.65
   1 -25  -1    7.45    0.57
  -1 -25   1    7.50    0.55
  -1 -25   2   25.15    1.25
   1 -25  -2   25.06    1.20
   1 -25  -2   24.10    1.12
   1 -25  -3    2.84    0.46
   1 -25  -3    3.05    0.45
  -1 -25   3    3.61    0.55
  -1 -25   4   -0.03    0.28
   1 -25  -4   -0.24    0.26
  -1 -25   5   -0.16    0.34
   1 -25  -5   -0.33    0.41
   1 -25  -6    0.83    0.32
  -1 -25   7    0.38    0.34
   1 -25  -7   -0.06    0.39
   1 -25  -8    1.77    0.65
  -1 -25   8    0.96    0.46
  -1 -26  -7    4.30    0.79
  -1 -26  -6    2.64    0.63
   1 -26   6    3.52    0.67
  -1 -26  -5   -0.11    0.43
   1 -26   5   -0.26    0.35
  -1 -26  -4    3.65    0.64
   1 -26   4    4.35    0.62
  -1 -26  -3    4.10    0.64
   1 -26   3    3.81    0.58
  -1 -26  -2   11.20    0.88
   1 -26   2   10.46    0.88
  -1 -26  -1   -0.05    0.20
   1 -26   1    0.14    0.28
  -1 -26  -1    0.02    0.22
  -1 -26   0    0.65    0.27
  -1 -26   0    0.19    0.18
   1 -26   0    0.22    0.25
  -1 -26   1    4.99    0.59
   1 -26  -1    5.20    0.60
  -1 -26   1    4.88    0.45
   1 -26  -1    4.80    0.47
   1 -26  -2   11.28    0.82
   1 -26  -2   12.25    0.81
  -1 -26   2   12.61    0.93
  -1 -26   3    2.17    0.50
   1 -26  -3    1.62    0.37
   1 -26  -3    1.71    0.35
   1 -26  -4    8.53    0.73
   1 -26  -4    8.03    0.82
  -1 -26   4    8.68    0.88
   1 -26  -5    2.93    0.54
  -1 -26   5    2.28    0.54
   1 -26  -6    0.30    0.34
   1 -26  -7    0.50    0.36
  -1 -26   7    1.55    0.49
  -1 -26   8    0.37    0.41
   1 -26  -8    1.03    0.51
  -1 -27  -7   13.90    1.45
  -1 -27  -6    2.62    0.67
   1 -27   6    3.80    0.74
  -1 -27  -5    1.23    0.48
   1 -27   5    2.04    0.47
  -1 -27  -4    5.58    0.79
   1 -27   4    5.72    0.71
  -1 -27  -3    4.02    0.61
   1 -27   3    5.44    0.70
   1 -27   2    0.03    0.28
  -1 -27  -2   -0.11    0.26
   1 -27   1    1.86    0.46
  -1 -27  -1    1.57    0.32
  -1 -27  -1    1.16    0.32
  -1 -27   0    3.54    0.47
   1 -27   0    3.23    0.49
  -1 -27   0    3.14    0.42
  -1 -27   1    2.55    0.34
   1 -27  -1    3.08    0.39
   1 -27  -1    3.24    0.51
  -1 -27   1    2.99    0.48
  -1 -27   2   13.87    0.98
   1 -27  -2   12.80    0.89
   1 -27  -2   12.53    0.84
   1 -27  -3    2.20    0.41
   1 -27  -3    2.38    0.44
  -1 -27   3    3.32    0.57
   1 -27  -4   21.35    1.32
  -1 -27   4   22.38    1.37
   1 -27  -4   23.81    1.21
  -1 -27   5   -0.11    0.33
   1 -27  -5    0.21    0.31
   1 -27  -6    7.93    0.97
   1 -27  -7   -0.09    0.36
  -1 -27   7    0.62    0.38
   1 -27  -8    0.04    0.39
  -1 -27   8   -0.06    0.43
  -1 -28  -7    2.61    0.67
  -1 -28  -6    0.87    0.44
   1 -28   6    1.94    0.57
  -1 -28  -5    0.41    0.38
   1 -28   5    0.64    0.34
  -1 -28  -4    2.41    0.57
   1 -28   4    2.90    0.56
  -1 -28  -3    0.66    0.30
   1 -28   3    1.07    0.38
   1 -28   2    0.36    0.29
  -1 -28  -2    0.25    0.28
  -1 -28  -1   17.32    1.04
  -1 -28  -1   19.04    1.02
   1 -28   1   19.42    1.20
   1 -28   0    7.48    0.75
  -1 -28   0    5.55    0.59
  -1 -28   0    6.16    0.57
  -1 -28   1    8.25    0.79
   1 -28  -1    5.93    0.63
  -1 -28   1    6.26    0.53
   1 -28  -1    6.63    0.57
   1 -28  -2    7.90    0.68
   1 -28  -2    7.75    0.73
  -1 -28   2    7.88    0.77
   1 -28  -3    2.24    0.41
   1 -28  -3    2.31    0.46
  -1 -28   3    2.52    0.47
   1 -28  -4    0.57    0.28
  -1 -28   4    1.44    0.47
   1 -28  -4    0.91    0.36
  -1 -28   5    0.30    0.30
   1 -28  -5    1.27    0.44
   1 -28  -6    0.47    0.41
   1 -28  -7    1.06    0.44
  -1 -28   7   -0.40    0.29
  -1 -28   8    3.11    0.73
   1 -29   6    1.20    0.48
  -1 -29  -6    0.34    0.38
  -1 -29  -5   -0.12    0.39
   1 -29   5   -0.14    0.31
  -1 -29  -4    2.19    0.48
   1 -29   4    2.81    0.54
   1 -29   3    1.62    0.47
  -1 -29  -3    1.08    0.42
   1 -29   2   -0.41    0.39
  -1 -29  -2   -0.24    0.29
  -1 -29  -1   24.58    1.24
  -1 -29  -1   25.95    1.23
   1 -29   1   26.82    1.44
  -1 -29   0   -0.01    0.17
   1 -29   0   -0.17    0.27
  -1 -29   0   -0.17    0.22
   1 -29  -1    4.95    0.64
  -1 -29   1    5.54    0.64
   1 -29  -1    5.21    0.50
   1 -29  -2    0.90    0.33
  -1 -29   2    0.57    0.26
   1 -29  -2    1.47    0.36
   1 -29  -3    0.29    0.25
   1 -29  -3   -0.16    0.27
  -1 -29   3   -0.28    0.31
  -1 -29   4    2.63    0.56
   1 -29  -4    2.29    0.41
   1 -29  -4    2.13    0.47
   1 -29  -5    0.59    0.29
  -1 -29   5    0.06    0.29
   1 -29  -6    1.65    0.54
   1 -29  -7   -0.83    0.51
  -1 -29   7   -0.18    0.32
  -1 -30  -6    6.43    0.98
   1 -30   6    7.14    0.92
  -1 -30  -5    1.70    0.58
   1 -30   5    2.03    0.52
  -1 -30  -4   -0.54    0.42
   1 -30   4   -0.04    0.33
   1 -30   3    6.37    0.80
  -1 -30  -3    6.25    0.79
   1 -30   2    4.51    0.64
  -1 -30  -2    3.40    0.55
   1 -30   1   50.98    2.00
  -1 -30  -1   53.00    1.78
  -1 -30  -1   52.81    1.82
   1 -30   0    0.33    0.35
  -1 -30   0    0.07    0.16
  -1 -30   0   -0.14    0.29
   1 -30  -1    0.71    0.31
   1 -30  -1    0.84    0.27
  -1 -30   1    0.69    0.28
   1 -30  -2    2.96    0.45
  -1 -30   2    2.20    0.48
   1 -30  -2    2.44    0.49
   1 -30  -3    0.78    0.31
  -1 -30   3    0.94    0.41
   1 -30  -3    0.43    0.31
  -1 -30   4   18.71    1.32
   1 -30  -4   18.84    1.27
   1 -30  -4   19.54    1.16
  -1 -30   5    5.90    0.86
   1 -30  -5    5.09    0.71
   1 -30  -6    0.11    0.34
   1 -30  -7    0.10    0.42
  -1 -31  -6    5.80    0.97
   1 -31   6    6.29    0.94
   1 -31   5    2.30    0.58
  -1 -31  -5    3.77    0.74
   1 -31   4    5.51    0.80
  -1 -31  -4    4.29    0.71
  -1 -31  -3    0.19    0.29
   1 -31   3   -0.37    0.35
   1 -31   2    0.96    0.43
  -1 -31  -2    1.30    0.39
  -1 -31  -1    4.90    0.60
   1 -31   1    4.14    0.62
  -1 -31  -1    2.95    0.46
   1 -31   0    7.89    0.82
  -1 -31   0    8.27    0.70
  -1 -31   0    8.78    0.79
   1 -31  -1    0.79    0.35
  -1 -31   1    1.12    0.39
  -1 -31   2    4.52    0.64
   1 -31  -2    3.73    0.51
   1 -31  -2    3.96    0.60
   1 -31  -3    0.65    0.28
  -1 -31   3    1.35    0.48
   1 -31  -3    0.45    0.32
   1 -31  -4    6.16    0.79
  -1 -31   4    8.28    0.93
  -1 -31   5    0.98    0.45
   1 -31  -5   -0.14    0.31
   1 -31  -6    1.19    0.42
   1 -31  -7   -0.54    0.39
   1 -32   6   19.98    1.57
  -1 -32  -6   21.43    1.74
   1 -32   5    0.08    0.39
  -1 -32  -5    0.91    0.49
  -1 -32  -4    0.54    0.30
   1 -32   4    1.51    0.50
   1 -32   3    2.71    0.60
  -1 -32  -3    1.62    0.49
   1 -32   2    2.29    0.56
  -1 -32  -2    1.45    0.43
  -1 -32  -1   31.09    1.43
  -1 -32  -1   29.12    1.41
   1 -32   1   30.53    1.61
   1 -32   0    4.16    0.63
  -1 -32   0    4.85    0.61
  -1 -32   0    3.78    0.52
   1 -32  -1    3.12    0.54
  -1 -32   1    2.73    0.54
   1 -32  -2    2.26    0.42
   1 -32  -2    2.05    0.48
  -1 -32   2    1.67    0.41
   1 -32  -3    2.29    0.48
  -1 -32   3    2.71    0.57
   1 -32  -3    2.17    0.46
   1 -32  -4   19.35    1.34
  -1 -32   4   19.55    1.39
   1 -32  -5   -0.04    0.29
  -1 -32   5    0.06    0.40
   1 -32  -6    3.61    0.69
   1 -32  -7    0.29    0.38
   1 -33   6   -0.38    0.34
  -1 -33  -6   -0.70    0.48
   1 -33   5    6.64    0.88
  -1 -33  -5    7.60    1.02
   1 -33   4    0.02    0.34
  -1 -33  -4    0.21    0.30
  -1 -33  -3    0.54    0.30
   1 -33   3    0.34    0.31
   1 -33   2   -0.08    0.34
  -1 -33  -2    0.31    0.29
  -1 -33  -1    5.09    0.65
   1 -33   1    4.65    0.72
  -1 -33  -1    3.70    0.54
   1 -33   0    2.29    0.55
  -1 -33   0    0.82    0.33
   1 -33  -1    2.37    0.48
  -1 -33   1    2.75    0.54
   1 -33  -2    1.95    0.48
  -1 -33   2    1.54    0.42
   1 -33  -2    1.76    0.38
  -1 -33   3    1.19    0.45
   1 -33  -3    0.93    0.34
   1 -33  -3    1.22    0.41
   1 -33  -4    1.13    0.41
  -1 -33   4    0.97    0.40
  -1 -33   5   -0.17    0.33
   1 -33  -5    0.30    0.31
   1 -33  -6    0.07    0.40
   1 -33  -7    0.61    0.46
   1 -34   6    2.65    0.65
   1 -34   5    0.42    0.45
  -1 -34  -5    0.34    0.39
  -1 -34  -4    2.06    0.55
   1 -34   4    1.70    0.49
   1 -34   3    0.73    0.44
  -1 -34  -3    0.46    0.36
   1 -34   2   -0.12    0.33
  -1 -34  -2    0.04    0.23
  -1 -34  -2   -0.03    0.26
   1 -34   1   16.12    1.25
  -1 -34  -1   15.98    1.07
  -1 -34  -1   15.24    1.04
  -1 -34   0    0.49    0.29
   1 -34   0    0.53    0.36
   1 -34  -1    1.14    0.43
  -1 -34   1    0.54    0.36
  -1 -34   2    1.02    0.43
   1 -34  -2    1.42    0.40
   1 -34  -2    0.87    0.34
   1 -34  -3    1.31    0.37
   1 -34  -3    1.17    0.35
  -1 -34   3    1.76    0.50
   1 -34  -4   -0.10    0.30
  -1 -34   4    0.45    0.38
  -1 -34   5   27.79    1.79
   1 -34  -5   25.98    1.70
   1 -34  -6    1.40    0.51
   1 -35   6    2.98    0.69
  -1 -35  -5    1.24    0.59
   1 -35   5    0.29    0.48
   1 -35   4   -0.23    0.35
  -1 -35  -4   -0.34    0.37
   1 -35   3    1.32    0.43
  -1 -35  -3    0.73    0.39
   1 -35   2    3.17    0.62
  -1 -35  -2    2.78    0.57
  -1 -35  -1    0.23    0.23
  -1 -35  -1    0.14    0.29
   1 -35   1    0.61    0.38
   1 -35   0    0.78    0.37
  -1 -35   0    0.28    0.32
   1 -35  -1    0.53    0.30
  -1 -35   1    0.82    0.34
   1 -35  -2    0.69    0.35
  -1 -35   2    1.53    0.51
   1 -35  -3    2.22    0.52
   1 -35  -3    1.74    0.44
  -1 -35   3    1.53    0.43
  -1 -35   4    5.22    0.81
   1 -35  -4    5.00    0.74
  -1 -35   5    9.91    1.13
   1 -35  -5    7.28    0.97
   1 -35  -6    0.45    0.40
   1 -36   5    0.09    0.36
  -1 -36  -5   -0.83    0.44
   1 -36   4    2.66    0.60
  -1 -36  -4    1.80    0.53
  -1 -36  -3    0.08    0.35
   1 -36   3    0.31    0.38
   1 -36   2    0.93    0.50
  -1 -36  -2    0.99    0.40
  -1 -36  -1    2.61    0.48
   1 -36   1    3.25    0.64
  -1 -36   0   28.10    1.53
   1 -36   0   29.33    1.68
   1 -36  -1    0.32    0.34
  -1 -36   1   -0.11    0.26
   1 -36  -2   -0.41    0.30
  -1 -36   2    0.13    0.33
   1 -36  -3    0.55    0.34
  -1 -36   3    1.40    0.57
   1 -36  -3    0.73    0.36
   1 -36  -4    2.29    0.51
  -1 -36   4    3.06    0.66
   1 -36  -5    0.09    0.37
  -1 -36   5    1.10    0.55
   1 -36  -6    0.12    0.41
   1 -37   5    1.41    0.55
  -1 -37  -5    0.69    0.40
   1 -37   4    2.04    0.60
  -1 -37  -4    1.26    0.50
   1 -37   3    3.03    0.72
  -1 -37  -3    2.10    0.57
   1 -37   2    1.46    0.48
  -1 -37  -2    0.38    0.27
   1 -37   1    0.22    0.33
  -1 -37   0   23.75    1.43
   1 -37   0   24.27    1.57
   1 -37  -1    1.72    0.44
  -1 -37   1    1.93    0.52
   1 -37  -2    0.02    0.30
  -1 -37   2   -0.11    0.30
   1 -37  -3   -0.09    0.28
   1 -37  -3    0.37    0.35
  -1 -37   3    1.16    0.46
   1 -37  -4    0.61    0.38
  -1 -37   4   -0.19    0.38
   1 -37  -5    5.90    0.92
  -1 -37   5    7.73    1.00
   1 -37  -6   -0.36    0.43
   1 -38   5    2.13    0.67
  -1 -38  -5    2.99    0.76
   1 -38   4    0.25    0.36
  -1 -38  -4    1.27    0.52
  -1 -38  -3    1.08    0.45
   1 -38   3    0.40    0.33
  -1 -38  -2    7.08    0.90
   1 -38   2    7.61    0.96
   1 -38   1    0.37    0.39
   1 -38   0    7.99    0.94
  -1 -38   0    6.93    0.81
   1 -38  -1    7.13    0.89
  -1 -38   1    5.28    0.71
   1 -38  -2   -0.04    0.28
  -1 -38   2    0.15    0.30
   1 -38  -3    0.38    0.34
  -1 -38   3   -0.32    0.38
   1 -38  -4    2.49    0.61
  -1 -38   4    3.84    0.73
  -1 -38   5   11.56    1.28
   1 -38  -5    8.13    1.03
   1 -38  -6    3.25    0.75
   1 -39   4    0.45    0.42
  -1 -39  -4    1.14    0.51
   1 -39   3   -0.35    0.38
  -1 -39  -3    0.11    0.34
   1 -39   2   -0.69    0.44
  -1 -39  -2   -0.67    0.37
   1 -39   1    1.13    0.49
   1 -39   0    2.71    0.63
  -1 -39   0    3.60    0.59
   1 -39  -1    4.01    0.69
  -1 -39   1    2.57    0.59
   1 -39  -2   -0.32    0.35
  -1 -39   2    0.40    0.37
   1 -39  -3    1.34    0.47
  -1 -39   3    0.89    0.49
   1 -39  -4    0.16    0.33
  -1 -39   4    0.19    0.38
  -1 -39   5    3.08    0.72
   1 -39  -5    2.96    0.60
  -1 -40  -4    1.08    0.49
   1 -40   4    0.87    0.45
   1 -40   3    0.07    0.33
  -1 -40  -3   -0.45    0.37
   1 -40   2    2.49    0.67
   1 -40   1    2.47    0.51
   1 -40   0    3.86    0.70
  -1 -40   0    3.23    0.63
   1 -40  -1    0.10    0.39
  -1 -40   1   -0.32    0.34
   1 -40  -2   -0.25    0.40
  -1 -40   2    0.88    0.43
  -1 -40   3    2.61    0.69
   1 -40  -4   -0.59    0.34
  -1 -40   4   -0.28    0.46
   1 -40  -5    2.48    0.62
  -1 -40   5    3.33    0.67
  -1 -41  -4    2.05    0.62
   1 -41   3    0.39    0.39
  -1 -41  -3    0.87    0.49
   1 -41   2    4.68    0.83
   1 -41   1    0.69    0.48
   1 -41   0    0.24    0.34
  -1 -41   0    0.58    0.31
   1 -41  -1    0.45    0.39
  -1 -41   1   -0.34    0.36
   1 -41  -2    6.35    0.85
  -1 -41   2    6.01    0.91
  -1 -41   3    0.34    0.31
  -1 -41   4   -0.01    0.37
   1 -41  -5    0.28    0.35
  -1 -42  -4   -0.02    0.38
  -1 -42  -3    1.23    0.51
   1 -42   3    1.25    0.59
   1 -42   2    0.36    0.48
   1 -42   1    0.51    0.47
  -1 -42   0    0.91    0.37
   1 -42   0    0.10    0.41
   1 -42  -1    1.48    0.50
  -1 -42   1   -0.31    0.36
   1 -42  -2   -0.06    0.33
  -1 -42   2    0.30    0.35
  -1 -42   3   -0.74    0.47
  -1 -42   4    2.89    0.68
   1 -42  -5    2.10    0.60
   1 -43   3    9.54    1.18
   1 -43   2    2.58    0.64
   1 -43   1    2.03    0.63
   1 -43   0    3.67    0.70
  -1 -43   0    4.81    0.74
   1 -43  -1    0.95    0.51
  -1 -43   1    0.46    0.34
  -1 -43   2   -0.03    0.35
   1 -43  -2    0.33    0.33
  -1 -43   3    3.89    0.76
  -1 -43   4    0.94    0.53
   1 -44   2    1.18    0.53
   1 -44   1    1.34    0.47
   1 -44   0   -1.06    0.51
  -1 -44   1   13.79    1.29
   1 -44  -1   12.82    1.26
  -1 -44   2   -0.73    0.52
   1 -44  -2    0.35    0.43
  -1 -44   3   -0.27    0.38
   1 -45   1    1.70    0.56
   1 -45   0    0.34    0.41
  -1 -45   1   -0.42    0.43
   1 -45  -1    1.46    0.53
   1 -45  -2    5.84    0.87
  -1 -45   2    4.75    0.82
  -1 -45   3    0.43    0.48
   1 -46   1    3.60    0.85
   1 -46   0    3.07    0.70
   1 -46  -1   -0.08    0.36
  -1 -46   1   -0.07    0.34
  -1 -46   2    0.50    0.47
   1 -46  -2   -0.41    0.46
   1 -47   0    0.10    0.39
   1 -47  -1    2.27    0.67
  -1 -47   1    2.24    0.65
   1 -47  -2    3.19    0.75
   2  46  -1    0.70    0.43
   2  46  -2    0.07    0.37
   2  45   0    0.81    0.45
   2  45  -1    0.50    0.42
   2  45  -2    2.34    0.61
   2  45  -3   -0.04    0.42
   2  44   1    0.27    0.45
   2  44   0    1.67    0.54
   2  44  -1    0.49    0.38
   2  44  -2    3.18    0.66
   2  44  -3    0.66    0.42
   2  43   2    1.75    0.59
   2  43   1    2.46    0.69
   2  43   0    0.59    0.48
   2  43  -1    0.16    0.35
   2  43  -2   -0.67    0.51
   2  43  -3    0.72    0.43
   2  42   2   -0.26    0.34
   2  42   1   -0.30    0.35
   2  42   0    0.66    0.48
   2  42  -1   -0.16    0.35
   2  42  -2   -0.53    0.46
   2  42  -3    0.54    0.44
  -2  42   5    1.35    0.49
   2  41   2    0.44    0.39
   2  41   1    1.43    0.43
   2  41   0    1.20    0.53
   2  41  -1    1.34    0.50
   2  41  -2    2.23    0.56
   2  41  -3    5.75    0.83
   2  41  -4    2.66    0.67
  -2  41   5    0.29    0.36
   2  40   3    1.57    0.61
   2  40   2   -0.53    0.39
   2  40   1    0.47    0.32
   2  40   0    0.01    0.35
   2  40  -1    3.03    0.61
   2  40  -2    0.35    0.44
   2  40  -3    3.98    0.71
   2  40  -4    1.00    0.43
  -2  40   4    1.89    0.55
  -2  40   5    0.52    0.39
   2  39   3    0.08    0.33
   2  39   2   -0.57    0.46
   2  39   1    1.50    0.53
   2  39   0    0.72    0.41
   2  39  -1   -0.06    0.30
   2  39  -2    1.73    0.57
   2  39  -3    1.86    0.58
  -2  39   4    2.68    0.60
   2  39  -4    2.93    0.65
  -2  39   5    0.20    0.31
  -2  39   6   -0.28    0.44
   2  38   4    1.84    0.58
  -2  38  -4    2.01    0.59
   2  38   3    1.63    0.52
   2  38   2    1.10    0.50
   2  38   1   10.59    1.11
   2  38   0    0.25    0.32
   2  38  -1    1.87    0.56
   2  38  -2    1.11    0.50
   2  38  -3    0.71    0.42
  -2  38   4    0.66    0.38
   2  38  -4    0.33    0.34
  -2  38   5   -0.03    0.28
  -2  38   6    0.75    0.35
  -2  37  -4   -0.14    0.34
   2  37   4    0.09    0.40
   2  37   3    2.28    0.63
   2  37   2   -0.18    0.42
   2  37   1    0.02    0.29
   2  37   0    1.31    0.42
   2  37  -1    1.11    0.46
   2  37  -2   -0.10    0.28
  -2  37   3    0.44    0.26
   2  37  -3    0.85    0.39
  -2  37   3    0.36    0.26
   2  37  -4    0.31    0.30
  -2  37   4    0.58    0.35
   2  37  -5    0.93    0.43
  -2  37   5    1.63    0.49
  -2  37   6    1.23    0.47
   2  36   4    0.60    0.41
  -2  36  -4   -0.02    0.33
   2  36   3    9.56    1.12
  -2  36  -3    8.31    0.94
   2  36   2    0.48    0.32
   2  36   1    4.57    0.74
   2  36   0   -0.01    0.31
   2  36  -1    6.73    0.84
   2  36  -2    7.45    0.90
  -2  36   3   -0.27    0.29
  -2  36   3    0.42    0.33
   2  36  -3    0.32    0.34
  -2  36   4    0.15    0.28
   2  36  -4    0.74    0.39
  -2  36   4    0.60    0.27
  -2  36   5    3.07    0.65
   2  36  -5    2.28    0.55
  -2  35  -5    0.80    0.33
  -2  35  -4    3.29    0.63
   2  35   4    4.83    0.83
  -2  35  -3   -0.03    0.33
   2  35   3    0.90    0.43
   2  35   2    0.43    0.31
   2  35   1    0.65    0.35
   2  35   0    3.91    0.66
   2  35  -1    0.10    0.27
   2  35  -2    1.64    0.45
  -2  35   3    0.00    0.29
   2  35  -3    0.19    0.35
  -2  35   3   -0.25    0.25
   2  35  -4    3.94    0.66
  -2  35   4    4.75    0.73
  -2  35   4    4.54    0.69
  -2  35   5    4.67    0.78
  -2  35   5    3.34    0.63
   2  35  -5    4.45    0.75
   2  34   5    0.87    0.43
  -2  34  -5    0.80    0.45
  -2  34  -4    0.53    0.40
   2  34   4    0.56    0.30
   2  34   3    0.97    0.42
  -2  34  -3    0.33    0.34
   2  34   2    0.16    0.35
   2  34   1    0.86    0.38
   2  34   0   -0.14    0.27
   2  34  -1    0.32    0.28
   2  34  -2    5.97    0.76
  -2  34   3   -0.10    0.29
  -2  34   3    0.57    0.35
   2  34  -3    0.31    0.32
  -2  34   4    0.30    0.25
  -2  34   4    0.79    0.37
   2  34  -4    0.43    0.33
  -2  34   5    4.05    0.67
   2  34  -5    2.81    0.59
  -2  34   6    7.95    0.95
   2  33   5    6.54    1.01
  -2  33  -5    6.22    0.93
  -2  33  -4    4.19    0.76
   2  33   4    4.44    0.79
  -2  33  -3    2.70    0.60
   2  33   3    2.85    0.63
  -2  33  -2    0.34    0.26
   2  33   2    0.15    0.40
   2  33   1    2.34    0.59
   2  33   0    2.31    0.46
   2  33  -1    6.60    0.81
   2  33  -2    2.16    0.49
  -2  33   2    1.57    0.43
  -2  33   3    0.25    0.27
   2  33  -3    0.07    0.29
  -2  33   3    0.11    0.25
  -2  33   4    2.08    0.46
   2  33  -4    2.33    0.56
  -2  33   4    2.23    0.55
   2  33  -5    0.25    0.34
  -2  33   5    0.18    0.28
  -2  33   6   -0.33    0.35
   2  32   5    4.90    0.83
  -2  32  -5    5.06    0.82
  -2  32  -4    3.51    0.67
   2  32   4    5.02    0.83
   2  32   3   -0.39    0.28
  -2  32  -3    0.31    0.34
  -2  32  -2    0.29    0.28
   2  32   2    0.06    0.28
   2  32   1    1.59    0.47
   2  32   0    1.11    0.39
   2  32  -1    0.11    0.28
  -2  32   2    2.40    0.48
  -2  32   2    1.91    0.37
   2  32  -2    1.95    0.50
   2  32  -3    0.33    0.30
  -2  32   3    0.05    0.24
  -2  32   3   -0.71    0.34
   2  32  -4    0.11    0.33
  -2  32   4    0.58    0.35
  -2  32   5    7.37    0.84
   2  32  -5    6.78    0.84
   2  32  -6    0.31    0.34
  -2  32   6    0.25    0.30
  -2  32   7    0.61    0.45
  -2  31  -5    1.75    0.50
   2  31   5    3.02    0.73
  -2  31  -4   -0.22    0.42
   2  31   4    0.43    0.30
  -2  31  -3    0.50    0.32
   2  31   3    0.31    0.33
   2  31   2    0.78    0.31
  -2  31  -2    0.72    0.36
   2  31   1    7.49    0.84
   2  31   0    0.17    0.34
   2  31  -1    3.02    0.51
  -2  31   2    2.12    0.47
  -2  31   2    2.95    0.47
   2  31  -2    2.39    0.52
  -2  31   3    0.45    0.25
  -2  31   3    0.16    0.25
   2  31  -3    0.01    0.24
  -2  31   4    0.48    0.28
   2  31  -4    0.55    0.31
  -2  31   5    8.08    0.90
   2  31  -5   10.48    1.02
  -2  31   6    0.58    0.31
   2  31  -6    0.30    0.41
  -2  31   7    4.53    0.80
  -2  31   8    2.07    0.60
   2  30   6    0.06    0.36
  -2  30  -6   -0.27    0.36
  -2  30  -5    1.80    0.63
   2  30   5    2.18    0.57
   2  30   4   -0.50    0.46
  -2  30  -4   -0.11    0.41
  -2  30  -3    1.15    0.48
   2  30   3    1.01    0.36
  -2  30  -2    6.78    0.74
   2  30   2    8.63    0.95
  -2  30  -1    6.80    0.66
   2  30   1    7.37    0.83
   2  30   0   38.06    1.78
   2  30  -1    8.76    0.84
  -2  30   2    3.94    0.53
  -2  30   2    3.58    0.58
   2  30  -2    2.76    0.51
  -2  30   3   -0.04    0.23
  -2  30   3   -0.17    0.25
   2  30  -3   -0.07    0.26
  -2  30   4    1.06    0.37
   2  30  -4    1.45    0.42
  -2  30   5   16.36    1.23
   2  30  -5   17.69    1.27
  -2  30   6   10.97    1.05
   2  30  -6    9.82    1.01
  -2  30   7    0.06    0.34
  -2  30   8    0.76    0.44
   2  29   6    5.67    0.93
  -2  29  -6    5.31    0.89
   2  29   5    1.06    0.45
  -2  29  -5    1.09    0.47
  -2  29  -4    3.05    0.63
   2  29   4    2.96    0.63
  -2  29  -3    1.36    0.46
   2  29   3    2.32    0.55
  -2  29  -2    1.06    0.40
   2  29   2    1.20    0.39
  -2  29  -1    2.41    0.45
   2  29   1    1.73    0.43
   2  29   0   30.11    1.57
   2  29  -1    6.12    0.70
  -2  29   2    5.63    0.65
  -2  29   2    6.10    0.63
   2  29  -2    6.07    0.71
  -2  29   3    2.73    0.49
   2  29  -3    2.52    0.50
  -2  29   4    2.00    0.47
   2  29  -4    1.79    0.48
  -2  29   5    2.22    0.47
   2  29  -5    2.24    0.53
  -2  29   6   -0.30    0.40
   2  29  -6   -0.17    0.34
  -2  29   7    0.78    0.47
  -2  29   8    1.42    0.52
   2  28   6    0.40    0.29
  -2  28  -6    1.75    0.68
   2  28   5   -0.46    0.45
  -2  28  -5    0.64    0.42
  -2  28  -4    7.36    0.87
   2  28   4    8.83    0.98
  -2  28  -3    4.01    0.62
   2  28   3    4.35    0.69
  -2  28  -2    3.82    0.57
   2  28   2    4.39    0.68
   2  28   1    0.04    0.27
  -2  28  -1    0.59    0.30
   2  28   0   16.64    1.15
   2  28  -1    2.75    0.50
   2  28  -2    5.65    0.66
  -2  28   2    5.78    0.64
  -2  28   2    5.95    0.59
  -2  28   3   -0.15    0.26
   2  28  -3    0.15    0.23
  -2  28   4    8.20    0.80
   2  28  -4    7.95    0.81
  -2  28   5   16.80    1.21
   2  28  -5   18.44    1.29
   2  28  -6    1.54    0.46
  -2  28   6    1.80    0.54
  -2  28   7    3.23    0.64
  -2  28   8   -0.44    0.38
  -2  27  -6   12.95    1.33
   2  27   6   15.17    1.43
   2  27   5    0.82    0.35
  -2  27  -5    1.07    0.42
   2  27   4    1.41    0.45
  -2  27  -4    1.49    0.45
  -2  27  -3    1.65    0.44
   2  27   3    1.58    0.43
  -2  27  -2   11.75    0.92
   2  27   2   13.27    1.07
   2  27   1    2.47    0.48
  -2  27  -1    2.49    0.42
   2  27   0    0.02    0.24
   2  27  -1    2.95    0.50
  -2  27   1    2.63    0.36
  -2  27   2    0.90    0.27
   2  27  -2    1.19    0.38
  -2  27   2    1.49    0.36
  -2  27   3    4.38    0.58
   2  27  -3    4.49    0.62
  -2  27   4    1.28    0.34
   2  27  -4    1.18    0.43
  -2  27   5   25.87    1.48
   2  27  -5   25.74    1.49
   2  27  -6    0.06    0.23
  -2  27   6    0.19    0.27
  -2  27   7    1.61    0.53
  -2  27   8    0.23    0.40
   2  26   6    0.56    0.41
  -2  26  -6    0.27    0.36
   2  26   5    3.10    0.66
  -2  26  -5    2.01    0.53
   2  26   4    0.91    0.40
  -2  26  -4    0.65    0.27
   2  26   3   -0.08    0.28
  -2  26  -3    0.21    0.31
  -2  26  -2    1.13    0.41
   2  26   2   -0.33    0.34
  -2  26  -1    9.84    0.78
   2  26   1   10.09    0.89
   2  26   0    0.21    0.25
   2  26  -1    3.65    0.54
  -2  26   1    3.94    0.43
   2  26  -2    4.97    0.61
  -2  26   2    5.59    0.60
  -2  26   2    5.28    0.54
  -2  26   3    3.24    0.50
   2  26  -3    3.23    0.53
  -2  26   4    8.15    0.80
   2  26  -4    6.95    0.74
  -2  26   5   17.64    1.23
   2  26  -5   18.94    1.28
   2  26  -6    3.05    0.56
  -2  26   6    3.44    0.63
  -2  26   7   -0.04    0.37
  -2  26   8   -0.04    0.39
   2  25   6    6.16    0.90
  -2  25  -6    6.62    0.92
   2  25   5    1.29    0.50
  -2  25  -5    0.87    0.53
  -2  25  -4    0.24    0.31
   2  25   4   -0.13    0.24
  -2  25  -3    0.56    0.35
   2  25   3    1.02    0.40
  -2  25  -2   11.79    0.88
   2  25   2   13.02    1.02
  -2  25  -1   38.68    1.45
   2  25   1   44.97    1.80
   2  25   0    7.14    0.74
   2  25  -1    0.35    0.25
  -2  25   1    0.09    0.22
  -2  25   1    0.18    0.15
  -2  25   2    4.44    0.53
   2  25  -2    4.61    0.58
  -2  25   2    4.61    0.51
  -2  25   3    2.18    0.40
   2  25  -3    2.33    0.42
  -2  25   4   11.94    0.94
   2  25  -4   10.80    0.94
  -2  25   5    5.39    0.69
   2  25  -5    4.69    0.66
  -2  25   6    0.62    0.31
   2  25  -6    0.46    0.35
  -2  25   7   -0.02    0.29
  -2  25   8    1.60    0.53
   2  24   7    0.80    0.43
  -2  24  -6   24.65    1.75
   2  24   6   26.33    1.78
   2  24   5    0.00    0.25
  -2  24  -5    0.68    0.48
   2  24   4    1.70    0.50
  -2  24  -4    1.14    0.42
   2  24   3    0.74    0.32
  -2  24  -3    0.34    0.29
  -2  24  -2    1.71    0.41
   2  24   2    2.32    0.48
  -2  24  -1    0.46    0.26
   2  24   1    0.24    0.23
   2  24   0   19.20    1.14
  -2  24   1    3.70    0.51
   2  24  -1    2.84    0.44
  -2  24   1    3.02    0.35
  -2  24   1    3.53    0.39
  -2  24   2    1.55    0.35
   2  24  -2    1.11    0.33
  -2  24   3    2.89    0.48
   2  24  -3    3.72    0.59
  -2  24   4   69.40    2.20
   2  24  -4   69.21    2.20
  -2  24   5    2.56    0.52
   2  24  -5    2.25    0.51
  -2  24   6    3.53    0.62
   2  24  -6    3.10    0.59
  -2  24   7    1.38    0.48
  -2  24   8    9.70    1.08
  -2  24   9    0.29    0.42
   2  23   7    0.39    0.32
   2  23   6    6.09    0.88
  -2  23  -6    5.49    0.94
   2  23   5   -0.06    0.27
  -2  23  -5    0.32    0.39
   2  23   4    3.17    0.55
  -2  23  -4    3.01    0.55
   2  23   3   -0.34    0.34
  -2  23  -3    0.21    0.28
  -2  23  -2    8.56    0.73
   2  23   2    8.71    0.84
  -2  23  -1    9.18    0.79
   2  23   1   13.05    0.99
   2  23   0    1.94    0.43
  -2  23   1    4.57    0.52
  -2  23   1    3.33    0.37
   2  23  -1    4.66    0.56
  -2  23   1    4.50    0.42
   2  23  -2    0.47    0.30
  -2  23   2    0.14    0.20
  -2  23   3    2.05    0.32
   2  23  -3    2.64    0.44
  -2  23   3    2.23    0.41
   2  23  -4   28.81    1.41
  -2  23   4   25.87    1.35
  -2  23   5   14.60    1.07
   2  23  -5   13.88    1.05
  -2  23   6    0.44    0.32
   2  23  -6    0.12    0.24
  -2  23   7    1.01    0.37
  -2  23   8    0.20    0.31
  -2  23   9    0.04    0.40
   2  23  -9    0.00    0.39
   2  22   7    1.22    0.43
  -2  22  -7    0.14    0.35
   2  22   6   -0.03    0.35
  -2  22  -6    0.52    0.44
  -2  22  -5    7.12    0.91
   2  22   5    8.10    0.94
   2  22   4    1.49    0.38
  -2  22  -4    0.96    0.36
   2  22   3    4.65    0.62
  -2  22  -3    4.38    0.61
  -2  22  -2    1.76    0.40
   2  22   2    1.59    0.38
  -2  22  -1  288.87    3.70
   2  22   1  306.38    4.46
  -2  22   0   17.20    0.80
   2  22   0   16.28    0.99
  -2  22   1    0.79    0.19
   2  22  -1    1.22    0.32
  -2  22   1    0.51    0.20
  -2  22   1    0.92    0.22
   2  22  -2    1.88    0.38
  -2  22   2    0.78    0.21
  -2  22   3    5.89    0.60
  -2  22   3    5.83    0.52
   2  22  -3    5.28    0.58
  -2  22   4    7.32    0.74
   2  22  -4    7.72    0.73
  -2  22   5    5.59    0.68
   2  22  -5    5.72    0.67
  -2  22   6    0.06    0.24
   2  22  -6    0.04    0.29
  -2  22   7    5.18    0.76
  -2  22   8    0.39    0.36
   2  22  -9    1.93    0.60
  -2  22   9    0.44    0.36
   2  21   7    4.42    0.75
  -2  21  -7    5.99    1.00
  -2  21  -6    7.87    1.02
   2  21   6    8.54    0.98
   2  21   5   -0.18    0.25
  -2  21  -5   -0.26    0.30
   2  21   4    2.35    0.51
  -2  21  -4    1.76    0.46
   2  21   3    2.32    0.45
  -2  21  -3    2.44    0.49
   2  21   2    0.32    0.24
  -2  21  -2    0.54    0.23
  -2  21  -1   10.68    0.92
   2  21   1   11.60    0.90
  -2  21   0   15.65    0.75
  -2  21   0   17.35    0.79
   2  21   0   15.85    0.97
   2  21  -1    1.45    0.33
  -2  21   1    2.13    0.38
  -2  21   1    1.67    0.27
  -2  21   1    2.22    0.31
  -2  21   2    4.95    0.67
  -2  21   2    0.89    0.18
   2  21  -2    1.01    0.35
  -2  21   3    1.40    0.34
  -2  21   3    0.65    0.23
  -2  21   3    1.28    0.27
   2  21  -3    0.97    0.31
  -2  21   4    3.87    0.52
   2  21  -4    5.03    0.63
  -2  21   5    0.85    0.36
   2  21  -5    0.16    0.31
   2  21  -6    2.69    0.55
  -2  21   6    2.21    0.50
  -2  21   7    0.21    0.34
  -2  21   8    0.21    0.34
  -2  21   9    8.96    1.11
   2  21  -9    9.30    1.11
  -2  20  -7   11.99    1.32
   2  20   7   12.86    1.30
  -2  20  -6   12.23    1.23
   2  20   6   11.32    1.12
  -2  20  -5   10.75    1.04
   2  20   5   11.37    1.04
   2  20   4    0.51    0.29
  -2  20  -4    0.29    0.26
   2  20   3   -0.01    0.23
  -2  20  -3    0.53    0.34
  -2  20  -2    0.43    0.24
   2  20   2    0.28    0.22
   2  20   1    0.88    0.32
  -2  20  -1    0.81    0.28
   2  20   0    2.91    0.41
  -2  20   0    2.21    0.28
  -2  20   0    2.82    0.35
   2  20  -1    3.39    0.44
  -2  20   1    3.34    0.35
  -2  20   1    3.66    0.45
  -2  20   1    3.97    0.37
  -2  20   2    3.47    0.46
  -2  20   2    3.92    0.36
   2  20  -2    3.62    0.47
  -2  20   3    0.28    0.19
   2  20  -3   -0.19    0.24
  -2  20   3   -0.14    0.23
   2  20  -3    0.26    0.19
  -2  20   3    0.05    0.24
  -2  20   4   23.15    1.21
   2  20  -4   26.84    1.31
   2  20  -5    0.41    0.29
  -2  20   5    0.45    0.30
   2  20  -6    1.00    0.44
  -2  20   6    0.74    0.32
  -2  20   7    0.51    0.35
  -2  20   8    1.98    0.54
   2  20  -9    6.81    0.95
  -2  20   9    6.96    0.97
  -2  19  -7   12.60    1.34
   2  19   7   15.06    1.35
  -2  19  -6   20.15    1.53
   2  19   6   18.44    1.43
   2  19   5    1.34    0.43
  -2  19  -5    1.45    0.50
   2  19   4    0.25    0.31
  -2  19  -4    0.13    0.31
   2  19   3    0.07    0.24
  -2  19  -3   -0.12    0.23
   2  19   2    0.44    0.24
  -2  19  -2    0.70    0.32
   2  19   1   20.57    1.10
  -2  19  -1   21.20    0.96
  -2  19   0    0.23    0.11
  -2  19   0    0.04    0.12
  -2  19   0    0.54    0.17
   2  19   0    0.29    0.23
  -2  19   1    0.54    0.14
  -2  19   1    0.74    0.25
  -2  19   1    0.77    0.14
  -2  19   1    0.75    0.21
  -2  19   1    0.29    0.13
   2  19  -1    0.66    0.26
   2  19  -2   28.31    1.22
  -2  19   2   25.81    0.87
  -2  19   2   25.08    1.11
  -2  19   3    3.51    0.41
  -2  19   3    4.32    0.51
   2  19  -3    3.98    0.48
   2  19  -3    4.22    0.52
  -2  19   3    3.93    0.42
  -2  19   4   71.42    2.06
   2  19  -4   70.87    2.08
   2  19  -5    6.34    0.70
  -2  19   5    6.48    0.70
   2  19  -6    8.55    0.84
  -2  19   6    7.55    0.84
  -2  19   7    0.16    0.31
  -2  19   8    2.00    0.59
   2  19  -9   -0.15    0.45
  -2  19   9    0.63    0.44
   2  18   7    0.74    0.30
  -2  18  -7    1.41    0.43
  -2  18  -6    1.16    0.46
   2  18   5    4.55    0.68
  -2  18  -5    4.29    0.70
   2  18   4    1.72    0.40
  -2  18  -4    1.37    0.43
   2  18   3    2.06    0.43
  -2  18  -3    1.28    0.36
   2  18   2   41.79    1.59
  -2  18  -2   39.88    1.48
   2  18   1    1.75    0.36
   2  18   1    1.57    0.30
  -2  18  -1    1.01    0.27
  -2  18   0   -0.01    0.09
  -2  18   0   -0.01    0.11
  -2  18   0   -0.03    0.13
   2  18   0    0.06    0.18
  -2  18   1    2.65    0.38
  -2  18   1    2.07    0.23
  -2  18   1    2.12    0.28
   2  18  -1    2.35    0.36
  -2  18   1    2.16    0.20
  -2  18   2   42.90    1.11
   2  18  -2   44.21    1.49
  -2  18   2   43.87    1.45
  -2  18   3    1.78    0.30
  -2  18   3    2.09    0.30
  -2  18   3    1.96    0.35
   2  18  -3    1.59    0.31
   2  18  -3    1.69    0.33
   2  18  -4    0.65    0.37
  -2  18   4    0.97    0.33
  -2  18   4    0.62    0.26
  -2  18   5   72.58    2.22
   2  18  -5   72.32    2.23
  -2  18   6   -0.50    0.38
  -2  18   7    1.01    0.35
  -2  18   8    3.46    0.69
  -2  18   9    4.03    0.76
   2  18  -9    4.01    0.75
  -2  17  -7    1.13    0.55
  -2  17  -6    9.52    1.08
  -2  17  -5    2.89    0.62
   2  17   4    2.81    0.49
  -2  17  -4    3.11    0.57
   2  17   3    0.10    0.23
  -2  17  -3    0.16    0.26
  -2  17  -2   45.32    1.56
   2  17   2   49.04    1.68
   2  17   1    0.49    0.21
   2  17   1    0.69    0.25
  -2  17  -1    0.43    0.22
  -2  17   0    0.76    0.20
  -2  17   0    0.84    0.15
  -2  17   0    0.67    0.21
   2  17   0    0.60    0.27
  -2  17   1    6.24    0.55
  -2  17   1    5.79    0.35
  -2  17   1    5.58    0.30
   2  17  -1    5.96    0.54
   2  17  -2    1.14    0.27
  -2  17   2    0.88    0.26
  -2  17   2    0.50    0.13
  -2  17   3    0.07    0.16
   2  17  -3    0.31    0.26
  -2  17   3    0.13    0.18
  -2  17   3   -0.08    0.20
   2  17  -3    0.21    0.20
  -2  17   4   -0.13    0.22
   2  17  -4   -0.35    0.29
  -2  17   4    0.08    0.14
  -2  17   4    0.23    0.15
   2  17  -4    0.29    0.23
  -2  17   5   46.15    1.76
   2  17  -5   46.65    1.82
  -2  17   6    3.70    0.56
  -2  17   7    7.98    0.89
  -2  17   8    0.73    0.45
  -2  17   9    7.15    0.99
   2  17  -9    6.60    0.93
  -2  16  -7   10.47    1.18
  -2  16  -6    2.18    0.69
  -2  16  -5    6.92    0.84
  -2  16  -4    2.01    0.51
   2  16   3    3.30    0.37
  -2  16  -3    2.82    0.44
   2  16   3    4.29    0.54
   2  16   2    0.83    0.30
   2  16   2    0.97    0.20
  -2  16  -2    0.77    0.38
  -2  16  -1   23.22    0.98
   2  16   1   24.99    1.12
   2  16   1   24.48    1.06
   2  16   0   83.92    1.97
  -2  16   0   79.66    1.54
  -2  16   0   84.45    1.67
  -2  16   0   88.45    1.23
  -2  16   1    3.41    0.27
  -2  16   1    3.43    0.24
  -2  16   1    3.46    0.41
   2  16  -1    3.81    0.43
   2  16  -2    1.41    0.31
  -2  16   2    1.59    0.30
  -2  16   2    1.00    0.18
  -2  16   2    1.16    0.23
  -2  16   3   24.48    0.96
  -2  16   3   25.83    1.13
  -2  16   3   24.68    0.99
   2  16  -3   23.49    1.02
   2  16  -3   24.83    1.13
  -2  16   4   21.47    1.10
  -2  16   4   20.53    1.00
   2  16  -4   21.10    1.02
   2  16  -4   20.16    1.08
   2  16  -5   45.34    1.77
  -2  16   5   45.10    1.74
  -2  16   6    4.29    0.63
  -2  16   7   17.06    1.27
  -2  16   8    0.41    0.42
   2  16  -8    0.24    0.30
   2  16  -9    0.87    0.40
  -2  16   9    1.23    0.57
  -2  15  -7    0.21    0.42
  -2  15  -6    2.21    0.61
  -2  15  -5    1.72    0.50
   2  15   4   10.22    0.74
  -2  15  -4   12.02    0.97
   2  15   3    0.74    0.27
   2  15   3    0.95    0.22
  -2  15  -3    1.38    0.35
   2  15   2   20.00    1.02
  -2  15  -2   18.97    0.98
   2  15   2   18.34    0.69
   2  15   2   20.03    1.02
   2  15   1    1.71    0.29
   2  15   1    2.02    0.16
  -2  15  -1    2.73    0.34
   2  15   1    2.23    0.38
  -2  15   0  212.43    2.65
  -2  15   0  210.58    2.46
   2  15   0  219.03    3.09
   2  15   0  220.85    2.92
  -2  15   0  219.77    1.83
  -2  15   1    0.19    0.08
  -2  15   1    0.39    0.19
  -2  15   1    0.08    0.10
   2  15  -1    0.40    0.16
  -2  15   2   23.40    0.78
  -2  15   2   25.49    1.05
  -2  15   2   25.46    0.89
   2  15  -2   23.00    1.00
   2  15  -3    2.63    0.40
  -2  15   3    2.11    0.35
  -2  15   3    1.94    0.28
   2  15  -3    2.68    0.39
  -2  15   3    1.79    0.28
  -2  15   4   -0.03    0.20
   2  15  -4    0.21    0.23
  -2  15   4    0.07    0.16
   2  15  -4    0.16    0.19
  -2  15   5    0.46    0.27
   2  15  -5    1.54    0.47
  -2  15   6    8.94    0.84
  -2  15   7    3.71    0.66
  -2  15   8    0.52    0.31
   2  15  -8    1.35    0.47
  -2  15   9    1.22    0.46
   2  15  -9    2.65    0.64
  -2  14  -7    1.25    0.46
  -2  14  -6    0.62    0.40
  -2  14  -5    1.89    0.50
   2  14   5    1.66    0.39
   2  14   4    9.56    0.71
  -2  14  -4   10.30    0.92
   2  14   3    0.65    0.22
   2  14   3    0.62    0.18
  -2  14  -3    0.61    0.27
   2  14   2   14.61    0.62
  -2  14  -2   13.21    0.83
   2  14   2   16.08    0.90
   2  14   1   14.27    0.80
  -2  14  -1   14.40    0.75
   2  14   1   12.36    0.39
   2  14   1   13.05    0.74
  -2  14   0  133.40    2.06
   2  14   0  133.51    2.21
  -2  14   0  133.83    1.92
  -2  14   0  133.07    1.33
   2  14   0  130.76    2.32
  -2  14   1    0.20    0.18
   2  14  -1    0.11    0.15
  -2  14   1    0.27    0.08
  -2  14   1    0.15    0.07
  -2  14   2    0.20    0.13
  -2  14   2    0.29    0.12
  -2  14   2    0.17    0.16
   2  14  -2    0.14    0.17
  -2  14   3   30.25    1.18
  -2  14   3   29.85    1.04
   2  14  -3   32.16    1.15
   2  14  -3   29.37    1.18
  -2  14   3   32.10    1.07
  -2  14   4    0.81    0.29
   2  14  -4    0.58    0.21
  -2  14   4    0.61    0.24
   2  14  -4    0.50    0.22
  -2  14   5   17.16    1.04
   2  14  -5   18.63    1.08
  -2  14   6   -0.38    0.35
  -2  14   7    0.18    0.28
  -2  14   8    0.24    0.33
   2  14  -8    0.21    0.28
  -2  14   9   -0.07    0.33
   2  14  -9    0.58    0.44
   2  14 -10    0.51    0.43
  -2  13  -7    0.25    0.36
   2  13   6    0.40    0.29
  -2  13  -6    0.44    0.46
   2  13   5   13.79    0.98
  -2  13  -5   13.60    1.13
  -2  13  -4    3.68    0.63
   2  13   4    4.66    0.52
   2  13   3    1.75    0.36
   2  13   3    1.83    0.30
  -2  13  -3    1.61    0.38
   2  13   2    0.61    0.23
   2  13   2    0.62    0.24
   2  13   2    0.69    0.16
  -2  13  -2    0.74    0.25
   2  13   1   10.59    0.38
  -2  13  -1   10.73    0.65
   2  13   1   11.69    0.68
   2  13   1   11.50    0.71
   2  13   0    0.63    0.23
   2  13   0    1.08    0.25
  -2  13   0    0.59    0.15
  -2  13   0    0.67    0.19
  -2  13   0    0.44    0.10
   2  13  -1    0.81    0.23
  -2  13   1    0.60    0.11
  -2  13   1    1.56    0.34
  -2  13   1    1.59    0.20
   2  13  -2    2.50    0.32
  -2  13   2    2.98    0.29
  -2  13   2    2.51    0.26
  -2  13   2    2.43    0.33
  -2  13   3    2.65    0.39
   2  13  -3    2.29    0.32
  -2  13   3    2.56    0.32
  -2  13   3    2.56    0.32
   2  13  -3    2.20    0.34
  -2  13   4   -0.23    0.24
  -2  13   4    0.25    0.17
   2  13  -4    0.06    0.16
   2  13  -4    0.06    0.18
  -2  13   5   12.30    0.87
   2  13  -5   12.88    0.91
  -2  13   6    2.60    0.52
  -2  13   7    4.24    0.66
   2  13  -8    0.45    0.29
  -2  13   8    0.99    0.44
  -2  13   9   -0.59    0.42
   2  13  -9    0.05    0.29
   2  13 -10   -0.11    0.41
  -2  12  -7    3.03    0.69
   2  12   6    4.32    0.60
  -2  12  -6    4.10    0.67
   2  12   5   13.95    0.99
  -2  12  -5   15.09    1.19
   2  12   4    7.70    0.65
  -2  12  -4    6.77    0.73
   2  12   3   12.37    0.71
  -2  12  -3   11.38    0.86
   2  12   2    0.05    0.15
   2  12   2    0.00    0.19
   2  12   2   -0.02    0.10
  -2  12  -2    0.12    0.19
   2  12   1   20.01    0.53
  -2  12  -1   20.38    0.86
   2  12   1   21.44    0.91
   2  12   1   20.55    0.91
   2  12   0    2.18    0.28
  -2  12   0    2.79    0.33
  -2  12   0    2.94    0.17
  -2  12   0    2.51    0.27
   2  12   0    2.32    0.32
   2  12  -1  136.93    2.22
  -2  12   1  137.70    1.46
  -2  12   1  138.60    1.36
  -2  12   1  138.00    2.23
  -2  12   2    3.75    0.43
  -2  12   2    3.51    0.31
   2  12  -2    3.42    0.37
   2  12  -2    3.31    0.38
  -2  12   2    3.54    0.31
  -2  12   3    0.25    0.13
  -2  12   3    0.24    0.16
   2  12  -3    0.12    0.15
   2  12  -3    0.09    0.17
   2  12  -4    3.07    0.42
  -2  12   4    4.11    0.45
  -2  12   4    3.66    0.45
   2  12  -4    4.04    0.44
   2  12  -5    1.64    0.36
  -2  12   5    1.67    0.38
  -2  12   6    2.38    0.50
  -2  12   7    0.73    0.39
  -2  12   8    0.25    0.30
   2  12  -8    0.92    0.38
  -2  12   9    0.38    0.41
   2  12  -9    1.17    0.49
  -2  11  -7    1.12    0.42
   2  11   7    1.01    0.36
   2  11   6    1.44    0.42
  -2  11  -6    0.70    0.45
  -2  11  -5    8.23    0.88
   2  11   5    7.45    0.73
   2  11   4    0.07    0.17
  -2  11  -4    0.13    0.32
   2  11   3    1.13    0.28
  -2  11  -3    1.02    0.31
   2  11   2   12.30    0.58
   2  11   2   13.33    0.77
   2  11   2   13.14    0.80
  -2  11  -2   12.92    0.79
  -2  11  -1   12.41    0.67
   2  11   1   10.41    0.40
   2  11   1   10.41    0.62
   2  11   1   10.45    0.64
   2  11   0   27.56    0.91
  -2  11   0   28.45    0.84
  -2  11   0   26.92    0.92
   2  11   0   28.02    0.99
  -2  11   0   27.20    0.46
  -2  11   1   84.42    1.71
  -2  11   1   85.80    1.12
  -2  11   1   81.96    1.05
   2  11  -1   86.12    1.71
  -2  11   2   22.41    0.71
  -2  11   2   22.04    0.91
   2  11  -2   22.13    0.90
  -2  11   2   21.19    0.72
   2  11  -2   23.23    0.90
  -2  11   3   11.85    0.71
  -2  11   3   11.94    0.64
   2  11  -3   11.14    0.66
   2  11  -3    9.22    0.64
   2  11  -4    0.40    0.20
  -2  11   4    0.52    0.20
  -2  11   4    0.47    0.20
   2  11  -4    0.52    0.22
   2  11  -5    3.03    0.48
  -2  11   5    3.21    0.49
  -2  11   6    1.94    0.39
  -2  11   7   -0.10    0.26
  -2  11   8    8.01    0.92
   2  11  -8    7.04    0.82
  -2  11   9    1.99    0.65
   2  11  -9    1.25    0.47
  -2  10  -8    4.78    0.82
  -2  10  -7    1.26    0.52
   2  10   7    0.38    0.30
   2  10   6    2.97    0.57
  -2  10  -6    3.11    0.62
   2  10   5    0.06    0.20
  -2  10  -5   -0.09    0.30
   2  10   4   16.47    0.95
  -2  10  -4   14.12    1.01
   2  10   3    4.39    0.45
  -2  10  -3    3.63    0.50
   2  10   2    1.31    0.25
   2  10   2    1.40    0.21
  -2  10  -2    1.25    0.26
   2  10   2    1.33    0.27
   2  10   1    8.30    0.54
   2  10   1    7.89    0.36
  -2  10  -1    7.95    0.55
   2  10   1    8.66    0.56
   2  10   0    6.02    0.42
  -2  10   0    5.26    0.37
  -2  10   0    4.94    0.40
   2  10   0    6.34    0.47
  -2  10   1  134.06    1.38
  -2  10   1  131.81    2.10
  -2  10   1  135.57    1.36
   2  10  -1  132.11    2.06
   2  10  -2   34.23    1.10
  -2  10   2   34.29    1.11
  -2  10   2   35.20    0.85
   2  10  -2   35.94    1.10
  -2  10   2   35.48    0.91
  -2  10   3   15.31    0.80
  -2  10   3   16.28    0.75
   2  10  -3   15.94    0.77
   2  10  -3   16.12    0.81
  -2  10   4    4.41    0.49
  -2  10   4    4.37    0.46
   2  10  -4    5.00    0.48
   2  10  -4    4.08    0.49
  -2  10   5    3.90    0.51
   2  10  -5    3.21    0.39
  -2  10   6   64.77    2.13
  -2  10   7    0.21    0.30
  -2  10   8    0.65    0.42
   2  10  -8    0.46    0.37
  -2  10   9   -0.04    0.35
   2  10  -9    0.14    0.39
  -2   9  -8   -0.59    0.50
   2   9   8    0.24    0.36
   2   9   7    1.09    0.43
  -2   9  -7    0.29    0.36
  -2   9  -6    1.44    0.49
   2   9   6    1.29    0.41
   2   9   5    1.46    0.37
  -2   9  -5    0.71    0.34
   2   9   4    0.13    0.18
  -2   9  -4   -0.09    0.31
   2   9   3   24.63    1.00
  -2   9  -3   21.10    1.10
  -2   9  -2   16.08    0.85
   2   9   2   16.63    0.86
   2   9   2   16.30    0.68
   2   9   2   15.57    0.78
  -2   9  -1   -0.05    0.15
   2   9   1    0.16    0.12
   2   9   0    1.86    0.25
  -2   9   0    1.72    0.21
  -2   9   0    1.37    0.22
   2   9   0    1.74    0.26
   2   9  -1   12.55    0.63
  -2   9   1   11.36    0.64
  -2   9   1   10.29    0.38
  -2   9   1   11.25    0.41
   2   9  -2    5.14    0.43
  -2   9   2    4.54    0.41
  -2   9   2    4.20    0.28
   2   9  -2    4.59    0.40
  -2   9   2    4.36    0.33
   2   9  -3    4.40    0.45
  -2   9   3    5.82    0.50
  -2   9   3    5.23    0.43
   2   9  -3    4.27    0.42
  -2   9   4    3.55    0.43
  -2   9   4    3.54    0.41
   2   9  -4    3.55    0.41
   2   9  -4    3.48    0.44
  -2   9   4    3.04    0.36
  -2   9   5   14.69    0.93
   2   9  -5   14.49    0.76
  -2   9   5   14.38    0.83
   2   9  -6   -0.08    0.20
  -2   9   6    1.02    0.43
  -2   9   6    0.30    0.24
  -2   9   7    0.22    0.35
  -2   9   7    0.70    0.30
  -2   9   8    0.10    0.32
   2   9  -8    1.12    0.40
  -2   9   9    1.94    0.53
   2   9  -9    1.60    0.47
  -2   9  10   -0.63    0.43
  -2   8  -8    0.92    0.56
   2   8   8   -0.23    0.39
   2   8   7    1.73    0.48
  -2   8  -7    1.31    0.46
   2   8   6   -0.14    0.24
  -2   8  -6   -0.12    0.30
   2   8   5    0.29    0.22
  -2   8  -5    0.12    0.31
   2   8   4    2.77    0.42
  -2   8  -4    2.86    0.53
   2   8   3   21.99    0.96
  -2   8  -3   21.24    1.09
   2   8   2    4.46    0.45
  -2   8  -2    4.01    0.46
   2   8   2    4.74    0.44
   2   8   1    1.05    0.22
  -2   8  -1    0.83    0.18
   2   8   0    0.70    0.16
  -2   8   0    0.26    0.12
  -2   8   0    0.61    0.21
   2   8   0    0.70    0.16
   2   8  -1   67.97    1.39
  -2   8   1   69.35    1.43
  -2   8   1   70.30    0.96
  -2   8   1   69.19    0.98
  -2   8   2   23.10    0.87
   2   8  -2   22.56    0.85
  -2   8   2   23.68    0.64
   2   8  -2   23.01    0.85
  -2   8   2   23.10    0.73
   2   8  -3   58.57    1.50
  -2   8   3   56.10    1.47
  -2   8   3   58.65    1.39
   2   8  -3   59.12    1.49
  -2   8   4    2.74    0.36
  -2   8   4    3.36    0.43
   2   8  -4    2.28    0.32
   2   8  -4    2.44    0.38
  -2   8   4    2.64    0.35
  -2   8   5   13.16    0.88
   2   8  -5   13.03    0.74
  -2   8   5   12.38    0.77
  -2   8   6   27.48    1.40
  -2   8   6   25.74    1.19
   2   8  -6   26.94    1.14
  -2   8   7    3.08    0.49
  -2   8   7    3.35    0.56
   2   8  -8    0.23    0.26
  -2   8   8    0.25    0.35
  -2   8   9    0.50    0.41
   2   8  -9    0.25    0.31
  -2   8  10   -0.46    0.52
  -2   7  -8   -0.22    0.38
   2   7   8    0.23    0.39
  -2   7  -7    2.18    0.57
   2   7   7    1.60    0.47
   2   7   6    1.61    0.42
  -2   7  -6    1.34    0.53
   2   7   5    0.37    0.24
  -2   7  -5    0.40    0.37
  -2   7  -4    0.52    0.31
   2   7   4    0.79    0.23
   2   7   3    4.68    0.49
  -2   7  -3    4.88    0.55
   2   7   3    4.45    0.45
  -2   7  -3    3.15    0.30
   2   7   2   18.84    0.88
  -2   7  -2   18.90    0.91
   2   7   2   19.00    0.82
   2   7   1    0.19    0.13
  -2   7  -1   -0.21    0.16
   2   7   0    1.39    0.19
   2   7   0    1.08    0.20
  -2   7   0    1.34    0.20
  -2   7   0    1.52    0.23
  -2   7   1    1.36    0.24
  -2   7   1    1.40    0.15
  -2   7   1    1.25    0.15
  -2   7   1    1.23    0.21
   2   7  -1    1.40    0.22
  -2   7   2   15.73    0.70
  -2   7   2   14.85    0.59
  -2   7   2   15.61    0.61
   2   7  -2   17.22    0.73
   2   7  -2   16.72    0.72
  -2   7   3    0.05    0.08
   2   7  -3   -0.17    0.19
  -2   7   3    0.09    0.14
  -2   7   3   -0.17    0.21
  -2   7   3    0.14    0.13
   2   7  -3    0.02    0.13
  -2   7   4   10.85    0.70
  -2   7   4   11.62    0.71
   2   7  -4   10.86    0.68
   2   7  -4   11.46    0.75
  -2   7   4   10.72    0.65
   2   7  -5    5.18    0.50
  -2   7   5    4.29    0.50
  -2   7   5    4.96    0.50
  -2   7   6   25.63    1.36
  -2   7   6   25.09    1.17
   2   7  -6   27.82    1.18
  -2   7   7    0.39    0.35
  -2   7   7    0.29    0.29
   2   7  -7    0.28    0.27
   2   7  -8   -0.42    0.33
  -2   7   8    0.37    0.42
  -2   7   9   -0.16    0.38
   2   7  -9    0.50    0.35
  -2   7  10    0.44    0.45
  -2   6  -8    8.07    1.08
   2   6   8    6.78    0.95
  -2   6  -7    0.11    0.44
   2   6   7    0.05    0.34
   2   6   6    0.68    0.39
  -2   6  -6    0.66    0.31
  -2   6  -5    2.66    0.57
   2   6   5    2.00    0.40
  -2   6  -4    9.05    0.83
   2   6   4    9.81    0.75
  -2   6  -3   11.64    0.82
   2   6   3   10.88    0.73
  -2   6  -3   12.66    0.62
   2   6   2   12.29    0.71
  -2   6  -2   12.03    0.73
  -2   6  -1    6.91    0.48
   2   6   1    6.76    0.44
  -2   6   0    2.84    0.31
  -2   6   0    2.63    0.30
   2   6   0    2.18    0.22
   2   6   0    2.66    0.28
  -2   6   0    2.35    0.25
  -2   6   1    9.48    0.51
  -2   6   1    8.93    0.37
  -2   6   1    9.10    0.49
   2   6  -1    9.26    0.49
  -2   6   2    5.73    0.41
  -2   6   2    5.54    0.37
   2   6  -2    5.60    0.42
   2   6  -2    5.56    0.42
  -2   6   2    5.34    0.36
  -2   6   3   50.78    0.98
  -2   6   3   50.78    1.35
  -2   6   3   50.19    1.27
   2   6  -3   51.71    1.32
   2   6  -3   51.56    1.39
  -2   6   3   51.69    1.32
  -2   6   4    0.09    0.06
  -2   6   4   -0.22    0.16
  -2   6   4   -0.10    0.18
   2   6  -4    0.43    0.20
   2   6  -4    0.14    0.16
  -2   6   4    0.15    0.16
   2   6  -5    0.27    0.19
  -2   6   5   -0.06    0.19
  -2   6   5   -0.29    0.22
  -2   6   6    4.56    0.60
   2   6  -6    5.27    0.55
  -2   6   6    4.29    0.52
  -2   6   7    9.49    0.92
   2   6  -7    9.00    0.78
  -2   6   7    8.93    0.76
  -2   6   8   17.84    1.37
   2   6  -8   18.66    1.23
  -2   6   9    0.09    0.33
  -2   6  10    0.61    0.44
  -2   5  -8    0.08    0.37
   2   5   8   -1.13    0.54
  -2   5  -7    1.36    0.53
   2   5   7    0.16    0.27
  -2   5  -6    1.58    0.50
   2   5   6    2.55    0.53
  -2   5  -5   15.33    1.13
   2   5   5   13.80    1.02
  -2   5  -4    2.63    0.52
   2   5   4    2.78    0.43
   2   5   3    3.02    0.39
  -2   5  -3    3.16    0.44
  -2   5  -3    3.53    0.36
   2   5   2   19.17    0.85
  -2   5  -2   18.32    0.89
  -2   5  -2   20.27    0.71
  -2   5  -1   10.04    0.57
  -2   5  -1   10.53    0.58
   2   5   1   11.00    0.53
   2   5   0    0.65    0.13
  -2   5   0    0.59    0.15
  -2   5   0    0.49    0.17
  -2   5   0    0.52    0.16
   2   5   0    0.64    0.14
  -2   5   1    8.60    0.46
  -2   5   1    7.65    0.45
   2   5  -1    6.83    0.41
  -2   5   2   -0.01    0.11
  -2   5   2   -0.03    0.13
   2   5  -2    0.06    0.11
  -2   5   2   -0.02    0.13
  -2   5   2    0.00    0.12
   2   5  -2    0.34    0.14
  -2   5   3   12.55    0.48
  -2   5   3   11.92    0.65
  -2   5   3   12.08    0.63
   2   5  -3   11.87    0.63
   2   5  -3   12.03    0.66
  -2   5   3   13.14    0.66
  -2   5   4   24.12    0.60
  -2   5   4   23.38    1.02
   2   5  -4   25.06    1.04
  -2   5   4   23.79    1.02
  -2   5   4   24.57    1.00
  -2   5   5    1.17    0.28
  -2   5   5    1.53    0.36
   2   5  -5    1.11    0.25
  -2   5   6    0.51    0.24
  -2   5   6    0.72    0.31
   2   5  -6    0.57    0.27
  -2   5   7    0.05    0.29
   2   5  -7    0.40    0.27
   2   5  -7   -0.03    0.22
  -2   5   7    0.17    0.21
  -2   5   8    2.22    0.53
   2   5  -8    1.76    0.42
  -2   5   9    1.39    0.49
  -2   5  10    1.06    0.55
  -2   4  -8    0.23    0.35
   2   4   8    0.24    0.37
  -2   4  -7    1.34    0.51
   2   4   7    1.26    0.52
   2   4   6    1.11    0.35
  -2   4  -6    0.65    0.37
  -2   4  -5    0.81    0.39
   2   4   5    0.87    0.33
  -2   4  -4    0.32    0.21
  -2   4  -4    0.33    0.35
  -2   4  -3   17.37    0.97
  -2   4  -3   16.21    0.74
   2   4   3   15.63    0.84
   2   4   2   49.95    1.35
  -2   4  -2   48.02    1.42
  -2   4  -2   46.72    1.12
   2   4   1    0.39    0.12
  -2   4  -1    0.18    0.16
  -2   4  -1    0.48    0.17
   2   4   0   23.03    0.60
  -2   4   0   21.14    0.77
  -2   4   0   22.71    0.71
  -2   4   0   22.23    0.77
   2   4   0   23.35    0.69
  -2   4   1    7.03    0.42
   2   4  -1    7.33    0.41
  -2   4   1    6.53    0.41
  -2   4   2   21.53    0.67
  -2   4   2   21.06    0.70
   2   4  -2   22.47    0.78
  -2   4   2   21.09    0.76
  -2   4   2   21.70    0.76
   2   4  -2   21.17    0.76
  -2   4   3   55.70    1.37
   2   4  -3   55.39    1.34
  -2   4   3   57.56    1.02
   2   4  -3   54.86    1.40
  -2   4   3   55.71    1.34
  -2   4   3   55.18    1.33
  -2   4   4    2.75    0.21
  -2   4   4    3.11    0.40
   2   4  -4    4.24    0.44
  -2   4   4    3.02    0.37
  -2   4   4    3.09    0.37
  -2   4   5    0.05    0.17
   2   4  -5   -0.21    0.23
  -2   4   5    0.16    0.20
  -2   4   6   -0.14    0.24
   2   4  -6   -0.01    0.20
  -2   4   6   -0.39    0.31
  -2   4   7   -0.01    0.21
   2   4  -7   -0.20    0.22
   2   4  -7   -0.01    0.25
  -2   4   7    0.45    0.37
  -2   4   8    6.25    0.82
   2   4  -8    4.73    0.60
  -2   4   9    3.42    0.73
  -2   4  10    0.80    0.53
  -2   3  -8    2.79    0.67
   2   3   8    4.34    0.87
  -2   3  -7    0.84    0.43
   2   3   7    1.31    0.43
  -2   3  -6   -0.12    0.33
   2   3   6   -0.14    0.27
  -2   3  -5    1.69    0.41
   2   3   5    2.06    0.47
   2   3   5    1.43    0.33
  -2   3  -4   -0.10    0.19
  -2   3  -4   -0.24    0.27
  -2   3  -3    9.27    0.71
   2   3   3    9.34    0.65
  -2   3  -3    8.32    0.56
  -2   3  -2   15.29    0.80
   2   3   2   13.90    0.69
  -2   3  -2   14.15    0.63
  -2   3  -1   25.40    0.88
  -2   3  -1   24.14    0.88
   2   3   1   25.90    0.74
  -2   3   0   64.04    1.31
  -2   3   0   65.86    1.31
  -2   3   0   64.08    1.19
   2   3   0   67.13    1.12
  -2   3   1   73.14    1.31
  -2   3   1   71.19    1.26
   2   3  -1   71.09    1.20
  -2   3   2    6.24    0.40
  -2   3   2    6.30    0.40
   2   3  -2    7.84    0.46
   2   3  -2    7.70    0.46
  -2   3   2    5.87    0.40
  -2   3   2    6.30    0.37
  -2   3   3   96.71    1.33
   2   3  -3   96.72    1.84
   2   3  -3   99.71    1.81
  -2   3   3   96.64    1.74
  -2   3   3   97.90    1.77
  -2   3   3   95.36    1.76
  -2   3   4    7.93    0.36
  -2   3   4    7.57    0.55
  -2   3   4    8.40    0.61
   2   3  -4    7.47    0.56
  -2   3   4    8.40    0.60
   2   3  -5    0.15    0.16
  -2   3   5    0.26    0.24
  -2   3   5    0.42    0.19
   2   3  -6   -0.12    0.27
  -2   3   6    0.30    0.27
  -2   3   6    0.11    0.20
  -2   3   7    1.12    0.33
  -2   3   7    1.38    0.35
   2   3  -7    1.43    0.34
   2   3  -7    1.81    0.40
  -2   3   8    3.67    0.55
   2   3  -8    3.03    0.48
  -2   3   8    3.55    0.67
  -2   3   9    4.02    0.72
  -2   3  10    2.01    0.61
  -2   2  -8    0.82    0.45
   2   2   8    0.47    0.40
   2   2   7    8.80    1.02
  -2   2  -7    8.16    0.96
  -2   2  -6   -0.06    0.32
   2   2   6   -0.25    0.33
  -2   2  -5   -0.24    0.37
   2   2   5    0.09    0.22
   2   2   5   -0.33    0.30
  -2   2  -4    3.94    0.58
  -2   2  -4    3.56    0.43
   2   2   3   24.54    1.04
  -2   2  -3   26.09    1.19
  -2   2  -3   27.60    1.02
  -2   2  -2    1.47    0.24
  -2   2  -2    1.61    0.24
   2   2   2    1.00    0.19
  -2   2  -2    1.01    0.25
  -2   2  -1    0.63    0.15
  -2   2  -1    0.74    0.21
  -2   2  -1    0.89    0.21
   2   2   1    0.85    0.15
  -2   2   0    0.16    0.16
  -2   2   0    0.15    0.14
  -2   2   0    0.18    0.15
   2   2   0    0.06    0.07
  -2   2   1    1.04    0.16
   2   2  -1    0.86    0.14
  -2   2   1    1.25    0.19
  -2   2   1    0.87    0.18
  -2   2   2   24.69    0.73
  -2   2   2   25.35    0.79
  -2   2   2   25.75    0.83
   2   2  -2   27.30    0.83
  -2   2   2   25.94    0.78
   2   2  -2   24.45    0.81
  -2   2   3   30.47    0.98
  -2   2   3   29.88    0.97
   2   2  -3   29.08    0.97
  -2   2   3   28.80    0.96
   2   2  -3   27.43    0.98
  -2   2   3   29.34    0.75
  -2   2   4   29.10    1.07
  -2   2   4   29.66    1.12
  -2   2   4   29.57    1.12
   2   2  -4   30.07    1.12
  -2   2   4   29.47    0.70
  -2   2   5    0.73    0.24
  -2   2   5    0.63    0.25
   2   2  -5    0.60    0.25
   2   2  -6    2.08    0.36
  -2   2   6    1.76    0.39
  -2   2   6    2.76    0.44
  -2   2   7    0.72    0.34
   2   2  -7    0.18    0.19
  -2   2   7    0.21    0.22
   2   2  -7    0.52    0.28
  -2   2   8    2.52    0.46
  -2   2   8    1.86    0.51
   2   2  -8    2.20    0.45
  -2   2   9    5.30    0.83
  -2   2  10    0.06    0.34
  -2   1  -8    2.19    0.69
   2   1   8    1.14    0.46
  -2   1  -7    2.90    0.65
   2   1   7    2.21    0.53
  -2   1  -6    2.85    0.61
   2   1   6    1.87    0.48
  -2   1  -5    0.19    0.30
   2   1   5    0.69    0.24
  -2   1  -4    0.95    0.32
  -2   1  -4    1.05    0.27
   2   1   3    3.58    0.40
  -2   1  -3    4.08    0.50
  -2   1  -3    3.72    0.40
   2   1   2   10.02    0.57
  -2   1  -2    9.24    0.64
  -2   1  -2    9.23    0.55
  -2   1  -2    9.92    0.57
  -2   1  -1   21.16    0.79
  -2   1  -1   22.51    0.83
  -2   1  -1   20.39    0.74
   2   1   1   21.99    0.61
  -2   1   0    4.15    0.34
  -2   1   0    3.54    0.31
   2   1   0    2.81    0.22
  -2   1   1    7.36    0.42
  -2   1   1    7.43    0.38
   2   1  -1    7.12    0.37
  -2   1   1    7.45    0.40
  -2   1   2    2.49    0.24
  -2   1   2    2.45    0.26
   2   1  -2    4.39    0.34
  -2   1   2    2.74    0.27
   2   1  -2    3.71    0.33
  -2   1   2    2.94    0.29
  -2   1   3    8.75    0.41
  -2   1   3    9.48    0.55
   2   1  -3    8.60    0.54
  -2   1   3    9.03    0.55
  -2   1   3    7.75    0.52
  -2   1   4    5.12    0.31
  -2   1   4    5.20    0.49
   2   1  -4    6.10    0.52
  -2   1   4    5.56    0.48
  -2   1   4    5.30    0.46
  -2   1   5    5.38    0.57
   2   1  -5    5.57    0.52
  -2   1   5    5.40    0.54
  -2   1   6    0.57    0.27
   2   1  -6    0.59    0.27
  -2   1   6    0.76    0.34
   2   1  -6    0.70    0.19
   2   1  -7    6.99    0.64
  -2   1   7    7.06    0.70
  -2   1   7    4.97    0.66
   2   1  -7    6.44    0.67
  -2   1   8    0.37    0.25
   2   1  -8    0.53    0.33
  -2   1   8   -0.13    0.35
  -2   1   9   -0.14    0.36
  -2   1  10    0.20    0.32
  -2   0  -8    4.89    0.85
   2   0   8    3.31    0.73
  -2   0  -7    0.47    0.42
   2   0   7    0.54    0.45
  -2   0  -6    4.51    0.70
   2   0   6    4.58    0.69
  -2   0  -5   -0.02    0.24
   2   0   5   -0.22    0.23
  -2   0  -5   -0.04    0.23
  -2   0  -4    2.36    0.47
   2   0   4    2.49    0.37
   2   0   4    2.43    0.37
  -2   0  -4    2.46    0.38
   2   0   3   -0.01    0.14
  -2   0  -3    0.08    0.21
  -2   0  -3   -0.14    0.17
  -2   0  -2   66.42    1.44
   2   0   2   66.46    0.88
  -2   0  -2   70.99    1.69
   2   0   2   68.83    1.46
  -2   0  -2   68.34    1.51
  -2   0  -1   -0.06    0.13
  -2   0  -1    0.14    0.15
  -2   0  -1    0.02    0.13
   2   0   1   -0.02    0.07
  -2   0   0    8.11    0.48
  -2   0   0    8.23    0.47
   2   0   0    8.89    0.34
  -2   0   1    0.20    0.13
  -2   0   1    0.16    0.12
   2   0  -1    0.10    0.07
  -2   0   1    0.12    0.10
   2   0  -1   -0.03    0.11
  -2   0   2  277.78    2.43
  -2   0   2  277.67    2.47
  -2   0   2  278.23    2.60
   2   0  -2  280.01    2.62
  -2   0   2  277.05    2.65
   2   0  -2  280.63    2.61
  -2   0   3    0.09    0.15
   2   0  -3    0.25    0.18
  -2   0   3    0.13    0.20
  -2   0   3    0.08    0.14
  -2   0   3    0.07    0.09
  -2   0   4    3.63    0.43
   2   0  -4    4.00    0.41
   2   0  -4    3.75    0.40
  -2   0   4    3.64    0.41
  -2   0   4    3.71    0.27
  -2   0   4    4.03    0.41
   2   0  -5   -0.18    0.25
  -2   0   5   -0.01    0.07
  -2   0   5   -0.09    0.20
  -2   0   5    0.01    0.18
  -2   0   6    0.45    0.26
   2   0  -6   -0.03    0.24
  -2   0   6    0.06    0.23
   2   0  -6    0.27    0.21
  -2   0   7    0.36    0.25
   2   0  -7   -0.07    0.24
  -2   0   7   -1.02    0.48
   2   0  -7   -0.20    0.21
  -2   0   8    1.39    0.40
   2   0  -8    1.61    0.40
  -2   0   8    2.59    0.57
  -2   0   9   -0.44    0.43
  -2   0  10    1.05    0.55
   2  -1   8    1.51    0.56
  -2  -1  -8    1.80    0.59
  -2  -1  -7    1.95    0.54
   2  -1   7    1.46    0.47
  -2  -1  -6    2.45    0.55
   2  -1   6    2.19    0.49
  -2  -1  -5    0.75    0.39
   2  -1   5    0.49    0.22
  -2  -1  -5    0.56    0.21
   2  -1   4    0.80    0.21
  -2  -1  -4    1.56    0.36
   2  -1   4    1.15    0.31
  -2  -1  -4    1.58    0.32
  -2  -1  -3    4.36    0.40
   2  -1   3    3.51    0.38
  -2  -1  -3    3.75    0.40
  -2  -1  -3    3.63    0.48
  -2  -1  -2    9.79    0.55
   2  -1   2   10.42    0.39
  -2  -1  -2    8.43    0.59
   2  -1   2    9.30    0.52
  -2  -1  -2   10.12    0.60
  -2  -1  -1   22.22    0.83
  -2  -1  -1   21.49    0.79
   2  -1   1   21.59    0.53
  -2  -1  -1   20.79    0.77
   2  -1   0    4.04    0.21
  -2  -1   0    3.20    0.31
   2  -1  -1    6.89    0.37
  -2  -1   1    7.88    0.36
  -2  -1   1    7.61    0.39
   2  -1  -1    7.41    0.35
  -2  -1   1    7.76    0.44
  -2  -1   2    4.08    0.30
  -2  -1   2    4.42    0.32
   2  -1  -2    2.91    0.29
  -2  -1   2    4.20    0.34
  -2  -1   2    3.56    0.31
  -2  -1   3    9.06    0.45
   2  -1  -3    9.26    0.54
  -2  -1   3    9.49    0.54
  -2  -1   3    8.74    0.55
   2  -1  -3    8.63    0.27
  -2  -1   3    8.92    0.55
  -2  -1   4    6.12    0.36
  -2  -1   4    5.41    0.50
   2  -1  -4    5.96    0.52
   2  -1  -4    5.75    0.50
  -2  -1   4    6.09    0.52
  -2  -1   4    6.02    0.50
  -2  -1   5    5.43    0.33
  -2  -1   5    6.08    0.55
  -2  -1   5    5.46    0.56
   2  -1  -5    5.30    0.51
   2  -1  -6    0.78    0.28
   2  -1  -6    1.15    0.25
  -2  -1   6    1.11    0.33
  -2  -1   6    1.22    0.34
  -2  -1   7    7.22    0.81
   2  -1  -7    5.77    0.57
  -2  -1   7    4.88    0.61
   2  -1  -7    6.95    0.73
  -2  -1   8   -0.33    0.25
   2  -1  -8    0.42    0.28
  -2  -1   8   -0.33    0.31
  -2  -1   9    0.39    0.30
  -2  -1  10    0.17    0.42
  -2  -2  -8    0.47    0.45
   2  -2   8    0.66    0.33
   2  -2   7    9.02    1.05
  -2  -2  -7    8.10    0.96
  -2  -2  -6   -0.01    0.32
   2  -2   6    0.69    0.40
  -2  -2  -5    0.11    0.27
   2  -2   5    0.55    0.26
  -2  -2  -5   -0.02    0.20
   2  -2   4    3.19    0.39
  -2  -2  -4    3.30    0.53
  -2  -2  -4    3.03    0.44
   2  -2   4    3.63    0.46
  -2  -2  -3   26.50    0.94
   2  -2   3   26.62    0.71
  -2  -2  -3   26.15    1.15
   2  -2   3   26.51    0.98
   2  -2   3   27.76    1.11
  -2  -2  -3   25.61    1.06
   2  -2   2    1.46    0.16
  -2  -2  -2    1.28    0.23
  -2  -2  -2    1.19    0.26
   2  -2   2    1.28    0.19
  -2  -2  -2    1.16    0.26
  -2  -2  -1    0.84    0.20
   2  -2   1    0.90    0.16
  -2  -2  -1    0.94    0.23
  -2  -2  -1    0.92    0.22
   2  -2   1    0.75    0.10
   2  -2   0    0.05    0.05
  -2  -2   0    0.10    0.12
  -2  -2   0    0.08    0.08
  -2  -2   1    0.57    0.13
  -2  -2   1    0.61    0.16
  -2  -2   1    1.04    0.15
   2  -2  -1    0.85    0.13
  -2  -2   1    0.71    0.08
   2  -2  -1    0.93    0.15
  -2  -2   1    0.83    0.15
  -2  -2   2   25.74    0.83
  -2  -2   2   25.99    0.72
  -2  -2   2   25.48    0.77
   2  -2  -2   25.90    0.78
  -2  -2   2   25.43    0.81
  -2  -2   3   28.52    0.80
  -2  -2   3   27.90    0.90
   2  -2  -3   30.34    0.97
  -2  -2   3   28.56    0.98
   2  -2  -3   29.08    0.48
  -2  -2   3   28.40    0.97
  -2  -2   4   27.89    0.81
  -2  -2   4   29.43    1.10
  -2  -2   4   28.49    1.10
   2  -2  -4   30.80    1.12
   2  -2  -4   29.92    1.11
  -2  -2   4   29.02    1.11
   2  -2  -5    0.82    0.25
  -2  -2   5    0.55    0.14
  -2  -2   5    0.85    0.29
  -2  -2   5    0.96    0.28
   2  -2  -5    0.55    0.17
  -2  -2   6    2.02    0.40
   2  -2  -6    2.04    0.39
  -2  -2   6    2.40    0.43
   2  -2  -6    2.46    0.33
  -2  -2   7    0.39    0.26
   2  -2  -7   -0.05    0.27
  -2  -2   7    0.47    0.30
   2  -2  -7    0.63    0.25
   2  -2  -8    1.84    0.44
  -2  -2   8    2.80    0.60
  -2  -2   8    2.26    0.47
  -2  -2   9    5.64    0.88
  -2  -2  10    0.31    0.36
  -2  -3  -8    4.04    0.74
   2  -3   8    3.59    0.78
   2  -3   7    0.91    0.48
  -2  -3  -7    1.81    0.56
  -2  -3  -6   -0.49    0.41
  -2  -3  -5    1.22    0.38
   2  -3   5    2.17    0.40
  -2  -3  -5    1.93    0.42
  -2  -3  -4    0.12    0.23
   2  -3   4    0.01    0.14
   2  -3   4    0.13    0.20
  -2  -3  -4   -0.16    0.19
  -2  -3  -3    9.02    0.55
  -2  -3  -3    8.39    0.66
   2  -3   3    8.34    0.55
   2  -3   3    9.13    0.65
  -2  -3  -3    9.97    0.67
   2  -3   3    9.26    0.45
   2  -3   2   13.56    0.51
   2  -3   2   15.00    0.63
  -2  -3  -2   15.13    0.79
  -2  -3  -2   13.23    0.71
  -2  -3  -2   13.67    0.65
  -2  -3  -1   25.98    0.86
   2  -3   1   25.80    0.69
   2  -3   1   25.90    0.68
  -2  -3  -1   26.70    0.90
   2  -3   1   24.94    0.47
  -2  -3   0   68.03    1.32
  -2  -3   0   68.80    0.94
  -2  -3   1   72.60    1.33
  -2  -3   1   71.70    1.18
   2  -3  -1   74.07    1.11
  -2  -3   1   70.77    0.98
  -2  -3   1   70.81    0.83
  -2  -3   1   72.76    1.23
  -2  -3   2    7.61    0.43
  -2  -3   2    7.27    0.38
   2  -3  -2    6.11    0.38
   2  -3  -2    5.67    0.31
  -2  -3   2    7.92    0.46
  -2  -3   3   96.27    1.53
  -2  -3   3   96.96    1.69
   2  -3  -3   97.15    1.74
  -2  -3   3   98.94    1.81
   2  -3  -3   97.44    0.90
  -2  -3   3   96.22    1.80
  -2  -3   4    7.34    0.42
  -2  -3   4    7.61    0.58
  -2  -3   4    6.77    0.55
   2  -3  -4    7.55    0.58
   2  -3  -4    8.24    0.58
  -2  -3   4    6.86    0.54
   2  -3  -5    0.35    0.14
  -2  -3   5    0.26    0.13
   2  -3  -5    0.28    0.21
  -2  -3   5    0.50    0.24
  -2  -3   5    0.07    0.19
  -2  -3   6   -0.21    0.20
   2  -3  -6    0.29    0.15
   2  -3  -6    0.22    0.23
  -2  -3   6    0.44    0.21
   2  -3  -7    0.75    0.30
  -2  -3   7    1.21    0.35
  -2  -3   7    1.32    0.38
  -2  -3   8    3.83    0.58
   2  -3  -8    3.58    0.59
  -2  -3   8    3.79    0.70
   2  -3  -9    4.02    0.67
  -2  -3   9    3.35    0.73
  -2  -3  10    1.88    0.62
   2  -4   8   -0.42    0.34
  -2  -4  -7    1.01    0.44
   2  -4   7    1.97    0.61
  -2  -4  -6    1.55    0.46
  -2  -4  -6    1.53    0.39
  -2  -4  -5    1.26    0.39
   2  -4   5    0.37    0.27
  -2  -4  -5    0.88    0.31
  -2  -4  -4   -0.06    0.25
   2  -4   4   -0.12    0.16
   2  -4   4   -0.29    0.24
  -2  -4  -4    0.07    0.23
  -2  -4  -3   15.85    0.71
   2  -4   3   15.82    0.62
   2  -4   3   17.42    0.76
   2  -4   3   15.61    0.86
  -2  -4  -3   17.44    0.95
  -2  -4  -3   15.04    0.85
  -2  -4  -2   47.23    1.19
  -2  -4  -2   47.79    1.40
   2  -4   2   46.30    0.99
   2  -4   2   46.49    1.08
  -2  -4  -2   48.20    1.36
   2  -4   2   48.17    1.38
  -2  -4  -1    0.22    0.15
   2  -4   1    0.44    0.11
   2  -4   1    0.45    0.15
   2  -4   1    0.61    0.21
  -2  -4  -1    0.50    0.17
  -2  -4   0   22.23    0.54
  -2  -4   0   23.27    0.78
  -2  -4   0   21.59    0.78
  -2  -4   1    7.10    0.43
  -2  -4   1    7.45    0.30
  -2  -4   1    7.74    0.31
  -2  -4   1    7.78    0.40
   2  -4  -1    7.17    0.34
   2  -4  -1    6.79    0.39
  -2  -4   1    6.85    0.38
  -2  -4   2   21.72    0.75
  -2  -4   2   21.07    0.76
  -2  -4   2   21.27    0.63
   2  -4  -2   21.85    0.71
   2  -4  -2   21.14    0.59
  -2  -4   3   52.38    1.16
  -2  -4   3   54.21    1.25
   2  -4  -3   56.71    1.33
  -2  -4   3   53.81    1.36
   2  -4  -3   56.18    0.72
  -2  -4   3   54.57    1.38
  -2  -4   4    3.07    0.29
  -2  -4   4    3.11    0.38
   2  -4  -4    3.06    0.38
  -2  -4   4    3.08    0.38
  -2  -4   4    3.00    0.38
   2  -4  -4    2.78    0.36
  -2  -4   5   -0.03    0.11
  -2  -4   5    0.16    0.18
   2  -4  -5    0.09    0.19
  -2  -4   5    0.25    0.22
   2  -4  -5    0.18    0.11
   2  -4  -6   -0.14    0.23
  -2  -4   6    0.10    0.24
  -2  -4   6    0.08    0.23
   2  -4  -6    0.01    0.15
  -2  -4   7   -0.31    0.21
   2  -4  -7    0.01    0.25
  -2  -4   7    0.42    0.30
  -2  -4   8    5.10    0.67
  -2  -4   8    4.43    0.69
   2  -4  -8    6.00    0.76
   2  -4  -9    3.10    0.65
  -2  -4   9    3.47    0.71
  -2  -4  10    1.45    0.63
   2  -5   8    0.04    0.34
   2  -5   7    0.24    0.30
  -2  -5  -7    1.38    0.59
  -2  -5  -6    2.39    0.54
  -2  -5  -6    2.41    0.49
  -2  -5  -5   15.01    1.03
  -2  -5  -5   13.85    1.03
   2  -5   5   15.71    0.97
   2  -5   4    2.78    0.36
  -2  -5  -4    2.56    0.44
   2  -5   4    2.63    0.42
  -2  -5  -4    2.41    0.40
  -2  -5  -3    3.00    0.34
   2  -5   3    2.93    0.29
   2  -5   3    2.86    0.31
  -2  -5  -3    2.88    0.42
   2  -5   3    2.85    0.39
  -2  -5  -3    2.52    0.39
  -2  -5  -2   19.40    0.77
   2  -5   2   20.19    0.70
   2  -5   2   20.84    0.69
   2  -5   2   19.28    0.88
  -2  -5  -2   19.16    0.89
   2  -5   1   10.66    0.41
   2  -5   1   10.00    0.47
   2  -5   1   10.40    0.61
  -2  -5  -1   11.06    0.57
  -2  -5  -1   10.63    0.61
  -2  -5   0    0.61    0.11
  -2  -5   0    0.56    0.16
   2  -5   0    0.67    0.21
  -2  -5   0    0.69    0.18
  -2  -5   1    6.38    0.43
  -2  -5   1    6.98    0.39
  -2  -5   1    6.93    0.27
   2  -5  -1    7.79    0.35
  -2  -5   1    7.07    0.38
   2  -5  -1    8.28    0.44
  -2  -5   1    6.80    0.31
  -2  -5   2    0.11    0.10
   2  -5  -2   -0.05    0.12
  -2  -5   2    0.16    0.13
   2  -5  -2    0.03    0.09
  -2  -5   3   11.89    0.57
  -2  -5   3   11.82    0.58
   2  -5  -3   13.05    0.65
  -2  -5   3   11.00    0.61
   2  -5  -3   12.27    0.36
  -2  -5   4   24.67    0.82
  -2  -5   4   23.92    0.98
   2  -5  -4   24.39    1.03
   2  -5  -4   23.98    0.65
  -2  -5   4   24.20    1.02
   2  -5  -4   23.97    1.01
  -2  -5   5    1.45    0.34
   2  -5  -5    1.27    0.31
  -2  -5   5    1.51    0.22
  -2  -5   5    1.30    0.30
   2  -5  -5    1.38    0.22
   2  -5  -6   -0.12    0.26
  -2  -5   6    1.03    0.33
   2  -5  -6    0.74    0.20
  -2  -5   6    0.56    0.29
   2  -5  -7   -0.05    0.24
  -2  -5   7    0.00    0.34
  -2  -5   7   -0.25    0.23
  -2  -5   8    2.58    0.56
   2  -5  -8    2.96    0.58
  -2  -5   8    2.63    0.62
   2  -5  -9    1.18    0.45
  -2  -5   9    1.41    0.53
  -2  -5  10   -0.56    0.52
   2  -6   8    9.02    1.16
   2  -6   7   -0.03    0.32
  -2  -6  -6    1.14    0.47
  -2  -6  -6    1.24    0.41
  -2  -6  -5    2.53    0.54
   2  -6   5    2.02    0.40
  -2  -6  -5    1.93    0.43
   2  -6   4    8.01    0.58
   2  -6   4    9.13    0.72
  -2  -6  -4   10.04    0.82
  -2  -6  -4    8.68    0.73
  -2  -6  -3   12.15    0.63
   2  -6   3   13.65    0.63
   2  -6   3   12.06    0.61
  -2  -6  -3   11.50    0.76
   2  -6   3   12.67    0.78
  -2  -6  -3   11.48    0.80
  -2  -6  -2   12.03    0.61
   2  -6   2   11.71    0.56
   2  -6   2   12.02    0.51
   2  -6   2   12.34    0.71
  -2  -6  -2   12.48    0.74
  -2  -6  -1    6.10    0.43
   2  -6   1    6.24    0.30
   2  -6   1    6.61    0.49
  -2  -6  -1    6.98    0.50
   2  -6   1    6.41    0.40
  -2  -6   0    2.51    0.31
  -2  -6   0    2.18    0.28
   2  -6   0    2.68    0.17
  -2  -6   0    2.28    0.19
   2  -6   0    2.69    0.30
  -2  -6   1    9.19    0.52
   2  -6  -1    8.89    0.46
  -2  -6   1    9.12    0.39
  -2  -6   1    9.43    0.29
   2  -6  -1    9.74    0.38
  -2  -6   1    9.62    0.44
  -2  -6   2    5.62    0.41
  -2  -6   2    4.99    0.30
   2  -6  -2    5.92    0.38
   2  -6  -2    5.50    0.33
  -2  -6   3   52.02    1.21
  -2  -6   3   51.93    1.21
  -2  -6   3   51.50    1.34
   2  -6  -3   51.10    1.27
   2  -6  -3   49.77    1.32
  -2  -6   4    0.17    0.16
   2  -6  -4   -0.04    0.20
   2  -6  -4    0.02    0.08
   2  -6  -4    0.43    0.19
  -2  -6   4   -0.03    0.16
  -2  -6   4    0.19    0.15
   2  -6  -5    0.07    0.24
  -2  -6   5    0.03    0.21
   2  -6  -5    0.02    0.10
  -2  -6   5    0.14    0.12
  -2  -6   6    4.04    0.54
   2  -6  -6    5.05    0.61
  -2  -6   6    3.79    0.53
  -2  -6   7    7.99    0.86
   2  -6  -7    7.97    0.80
  -2  -6   7    9.02    0.83
  -2  -6   8   17.35    1.35
  -2  -6   8   17.28    1.21
   2  -6  -8   17.94    1.28
   2  -6  -9   -0.01    0.30
  -2  -6   9    0.58    0.42
  -2  -6  10    0.62    0.47
   2  -7   8   -0.66    0.51
   2  -7   7    1.82    0.56
  -2  -7  -6    1.55    0.44
  -2  -7  -5    0.11    0.28
   2  -7   5    0.30    0.26
  -2  -7  -5   -0.01    0.21
   2  -7   4    0.41    0.19
  -2  -7  -4    0.47    0.27
  -2  -7  -3    3.72    0.36
   2  -7   3    2.99    0.32
   2  -7   3    4.49    0.37
   2  -7   3    3.42    0.45
  -2  -7  -3    4.51    0.52
  -2  -7  -2   17.36    0.74
   2  -7   2   18.59    0.73
   2  -7   2   19.54    0.61
   2  -7   2   18.73    0.89
  -2  -7  -2   18.39    0.90
  -2  -7  -1   -0.02    0.13
   2  -7   1    0.06    0.11
   2  -7   1   -0.06    0.05
   2  -7   1    0.17    0.16
  -2  -7  -1    0.10    0.17
  -2  -7   0    1.38    0.16
  -2  -7   0    1.02    0.22
   2  -7   0    1.44    0.12
   2  -7   0    1.62    0.26
  -2  -7   0    1.25    0.22
  -2  -7   1    1.51    0.11
   2  -7  -1    1.18    0.14
  -2  -7   1    1.62    0.19
   2  -7  -1    0.94    0.19
  -2  -7   1    1.45    0.18
  -2  -7   1    1.85    0.26
   2  -7  -2   15.80    0.56
  -2  -7   2   16.09    0.52
   2  -7  -2   16.92    0.62
  -2  -7   2   16.72    0.70
  -2  -7   3   -0.03    0.15
   2  -7  -3   -0.09    0.17
  -2  -7   3    0.07    0.12
   2  -7  -3    0.14    0.15
  -2  -7   3    0.12    0.12
  -2  -7   4   10.96    0.59
  -2  -7   4   10.97    0.68
   2  -7  -4   11.25    0.70
   2  -7  -4   10.79    0.70
  -2  -7   4   10.43    0.70
   2  -7  -4   11.37    0.40
  -2  -7   5    4.84    0.41
  -2  -7   5    4.61    0.55
   2  -7  -5    5.37    0.36
   2  -7  -5    5.31    0.58
  -2  -7   6   25.87    1.34
   2  -7  -6   26.94    1.33
  -2  -7   6   27.33    1.32
   2  -7  -7    0.11    0.30
  -2  -7   7    0.22    0.27
  -2  -7   7    0.49    0.34
   2  -7  -8   -0.14    0.30
  -2  -7   8    1.00    0.36
  -2  -7   8    0.23    0.30
   2  -7  -9    0.39    0.44
  -2  -7   9   -0.27    0.32
  -2  -7  10    0.40    0.34
   2  -8   8   -1.41    0.55
   2  -8   7    1.72    0.55
  -2  -8  -6   -0.11    0.33
   2  -8   5    0.13    0.25
  -2  -8  -5    0.34    0.27
   2  -8   4    2.81    0.43
  -2  -8  -4    2.96    0.46
  -2  -8  -3   19.63    1.03
  -2  -8  -3   20.57    0.83
   2  -8   3   21.68    0.87
   2  -8   3   21.76    0.78
   2  -8   3   20.01    0.99
   2  -8   2    4.00    0.27
  -2  -8  -2    4.35    0.39
   2  -8   2    4.20    0.37
   2  -8   2    4.31    0.46
  -2  -8  -2    4.46    0.47
   2  -8   1    0.92    0.10
   2  -8   1    1.07    0.21
  -2  -8  -1    0.89    0.23
   2  -8   1    0.86    0.20
  -2  -8  -1    1.06    0.22
  -2  -8   0    0.69    0.20
  -2  -8   0    0.71    0.21
   2  -8   0    0.41    0.07
   2  -8   0    0.28    0.15
  -2  -8   1   67.39    1.42
  -2  -8   1   67.35    1.18
   2  -8  -1   69.69    0.97
   2  -8  -1   68.70    1.32
  -2  -8   1   67.76    1.12
   2  -8  -1   69.75    0.93
  -2  -8   2   22.56    0.61
   2  -8  -2   22.62    0.72
   2  -8  -2   22.98    0.69
  -2  -8   2   22.93    0.84
  -2  -8   3   56.87    1.24
   2  -8  -3   58.25    1.38
  -2  -8   3   56.92    1.35
   2  -8  -3   57.73    1.47
   2  -8  -4    2.86    0.38
  -2  -8   4    2.08    0.32
  -2  -8   4    2.39    0.32
   2  -8  -4    3.06    0.20
   2  -8  -4    2.65    0.37
  -2  -8   4    2.02    0.31
  -2  -8   5   12.51    0.67
  -2  -8   5   11.89    0.82
   2  -8  -5   13.23    0.87
  -2  -8   6   25.62    1.34
   2  -8  -6   25.03    1.28
   2  -8  -7    2.90    0.51
  -2  -8   7    2.17    0.44
  -2  -8   7    2.62    0.52
   2  -8  -8    0.33    0.38
  -2  -8   8    0.47    0.41
  -2  -8   8    0.50    0.33
   2  -8  -9    0.15    0.34
  -2  -8   9    0.43    0.47
  -2  -8  10   -0.45    0.45
   2  -9   8   -0.53    0.45
  -2  -9  -7    2.42    0.60
  -2  -9  -6    1.29    0.45
   2  -9   5    0.87    0.31
  -2  -9  -5    1.11    0.33
  -2  -9  -4    0.46    0.32
   2  -9   4    0.18    0.16
   2  -9   4    0.19    0.24
  -2  -9  -3   23.69    0.90
   2  -9   3   24.68    0.96
   2  -9   3   22.51    0.77
   2  -9   3   23.50    1.11
  -2  -9  -3   24.01    1.17
  -2  -9  -2   16.08    0.72
   2  -9   2   15.25    0.71
   2  -9   2   15.34    0.50
   2  -9   2   15.27    0.83
  -2  -9  -2   15.74    0.87
  -2  -9  -1    0.00    0.04
   2  -9   1    0.10    0.12
  -2  -9  -1    0.10    0.14
   2  -9   1    0.13    0.04
   2  -9   1    0.19    0.16
  -2  -9  -1   -0.11    0.14
   2  -9   0    1.11    0.09
  -2  -9   0    1.51    0.26
   2  -9   0    1.58    0.28
  -2  -9   0    1.37    0.24
  -2  -9   1   13.45    0.58
  -2  -9   1   12.81    0.66
   2  -9  -1   10.76    0.38
   2  -9  -1   10.54    0.54
  -2  -9   1   12.27    0.48
   2  -9  -1   11.46    0.42
  -2  -9   2    4.37    0.27
   2  -9  -2    3.73    0.32
   2  -9  -2    4.71    0.34
  -2  -9   2    4.50    0.39
  -2  -9   3    4.05    0.35
   2  -9  -3    5.37    0.44
  -2  -9   3    4.16    0.39
   2  -9  -3    4.91    0.46
  -2  -9   4    3.35    0.36
  -2  -9   4    3.16    0.38
   2  -9  -4    2.83    0.36
   2  -9  -4    4.48    0.50
  -2  -9   4    3.54    0.42
   2  -9  -4    3.26    0.18
  -2  -9   5   15.33    0.77
  -2  -9   5   13.05    0.87
   2  -9  -5   13.79    0.92
   2  -9  -6   -0.10    0.31
  -2  -9   6    0.32    0.32
  -2  -9   7    0.96    0.37
   2  -9  -7    0.33    0.31
  -2  -9   7    0.41    0.24
   2  -9  -8    0.23    0.29
  -2  -9   8    0.38    0.42
  -2  -9   8    0.54    0.43
   2  -9  -9    2.77    0.71
  -2  -9   9    2.05    0.55
   2  -9 -10   -0.13    0.53
  -2  -9  10   -0.20    0.46
   2 -10   8    4.21    0.81
  -2 -10  -7    0.33    0.32
  -2 -10  -6    3.32    0.58
   2 -10   5    0.41    0.23
  -2 -10  -5    0.26    0.25
   2 -10   4   13.58    0.76
   2 -10   4   13.67    0.91
  -2 -10  -4   15.31    1.04
   2 -10   3    3.42    0.30
   2 -10   3    2.95    0.38
   2 -10   3    3.55    0.45
  -2 -10  -3    4.28    0.40
  -2 -10  -3    3.46    0.49
   2 -10   2    1.14    0.23
   2 -10   2    1.18    0.14
   2 -10   2    1.10    0.26
  -2 -10  -2    1.39    0.25
  -2 -10  -2    1.22    0.28
  -2 -10  -1    7.63    0.52
   2 -10   1    7.87    0.52
   2 -10   1    8.53    0.59
  -2 -10  -1    8.31    0.60
   2 -10   0    4.94    0.44
  -2 -10   0    5.78    0.47
  -2 -10   0    5.53    0.43
  -2 -10   1  132.73    1.83
   2 -10  -1  133.89    1.33
   2 -10  -1  129.64    1.93
  -2 -10   1  138.59    1.52
   2 -10  -1  132.58    1.51
  -2 -10   1  136.81    2.11
  -2 -10   2   34.20    1.08
   2 -10  -2   34.65    1.03
  -2 -10   2   33.76    0.73
   2 -10  -2   33.86    0.90
   2 -10  -2   35.10    0.91
  -2 -10   3   15.81    0.76
  -2 -10   3   15.90    0.67
   2 -10  -3   16.38    0.75
   2 -10  -3   16.69    0.82
   2 -10  -4    4.79    0.51
  -2 -10   4    4.02    0.44
   2 -10  -4    4.56    0.47
  -2 -10   4    3.65    0.44
  -2 -10   5    3.25    0.44
  -2 -10   5    3.39    0.39
   2 -10  -5    2.94    0.47
  -2 -10   6   62.60    2.08
   2 -10  -6   62.34    2.10
  -2 -10   7    0.37    0.30
   2 -10  -7    0.24    0.26
  -2 -10   7    0.12    0.30
   2 -10  -8    0.21    0.35
  -2 -10   8    0.92    0.43
  -2 -10   8    0.64    0.40
   2 -10  -9    0.62    0.44
  -2 -10   9    0.77    0.37
  -2 -10   9    0.43    0.36
   2 -10 -10    2.08    0.58
  -2 -10  10    0.45    0.37
  -2 -11  -7    0.67    0.32
  -2 -11  -6    2.13    0.59
   2 -11   5    6.55    0.72
  -2 -11  -5    6.35    0.73
  -2 -11  -4   -0.11    0.26
   2 -11   4    0.00    0.20
   2 -11   4    0.31    0.24
  -2 -11  -3    0.67    0.19
   2 -11   3    0.90    0.30
   2 -11   3    0.97    0.25
  -2 -11  -3    0.96    0.29
  -2 -11  -2   12.60    0.66
   2 -11   2   13.16    0.71
  -2 -11  -2   13.48    0.84
   2 -11   2   12.35    0.39
   2 -11   2   12.70    0.79
  -2 -11  -1   11.04    0.62
   2 -11   1   10.87    0.62
   2 -11   1   10.98    0.68
  -2 -11  -1   10.92    0.70
   2 -11   0   28.06    1.00
  -2 -11   0   28.55    0.98
  -2 -11   0   27.13    0.97
   2 -11  -1   84.77    1.06
  -2 -11   1   86.39    1.55
   2 -11  -1   82.00    1.57
   2 -11  -1   81.45    1.28
  -2 -11   1   89.10    1.75
  -2 -11   2   21.72    0.89
  -2 -11   2   20.84    0.57
   2 -11  -2   19.91    0.71
   2 -11  -2   21.16    0.73
   2 -11  -2   21.84    0.83
  -2 -11   3    9.43    0.53
   2 -11  -3   11.97    0.66
   2 -11  -3   11.40    0.68
   2 -11  -4    0.46    0.23
  -2 -11   4    0.45    0.19
   2 -11  -4    0.28    0.16
  -2 -11   5    2.72    0.43
   2 -11  -5    3.41    0.48
   2 -11  -6    2.99    0.55
  -2 -11   6    2.10    0.49
  -2 -11   6    2.11    0.32
   2 -11  -7    0.31    0.29
  -2 -11   7    0.25    0.30
  -2 -11   8    7.51    0.85
  -2 -11   8    6.66    0.91
   2 -11  -8    6.57    0.83
   2 -11  -9    1.93    0.63
  -2 -11   9    1.55    0.48
  -2 -11   9    2.26    0.63
   2 -11 -10    6.10    0.98
  -2 -12  -7    2.77    0.60
  -2 -12  -6    4.54    0.72
  -2 -12  -5   14.46    1.12
   2 -12   5   14.72    1.04
   2 -12   4    7.08    0.61
   2 -12   4    7.55    0.69
  -2 -12  -4    6.58    0.71
  -2 -12  -3   13.23    0.68
   2 -12   3   11.54    0.73
   2 -12   3   12.38    0.84
  -2 -12  -3   12.61    0.89
  -2 -12  -2   -0.10    0.14
   2 -12   2    0.23    0.19
   2 -12   2    0.06    0.05
   2 -12   2    0.18    0.24
  -2 -12  -2    0.13    0.22
  -2 -12  -1   19.66    0.86
   2 -12   1   21.31    0.90
   2 -12   1   21.17    0.95
  -2 -12  -1   20.68    0.96
  -2 -12   0    2.16    0.30
   2 -12   0    2.22    0.30
  -2 -12   0    1.70    0.26
  -2 -12   1  137.50    2.22
  -2 -12   1  135.14    2.02
   2 -12  -1  139.75    1.38
   2 -12  -1  136.05    1.71
   2 -12  -1  137.65    2.09
   2 -12  -2    3.18    0.34
  -2 -12   2    3.52    0.39
  -2 -12   2    2.99    0.23
   2 -12  -2    3.24    0.30
   2 -12  -3    0.18    0.17
   2 -12  -3    0.21    0.17
  -2 -12   3   -0.02    0.09
   2 -12  -4    3.85    0.50
  -2 -12   4    3.01    0.39
   2 -12  -4    3.31    0.43
   2 -12  -5    1.97    0.41
  -2 -12   5    1.59    0.35
  -2 -12   6    2.15    0.46
  -2 -12   6    1.89    0.34
   2 -12  -6    2.13    0.48
   2 -12  -7    0.61    0.38
  -2 -12   7    0.70    0.38
  -2 -12   8    0.75    0.35
   2 -12  -8    0.97    0.48
  -2 -12   8    0.49    0.35
   2 -12  -9    0.18    0.38
  -2 -12   9    0.68    0.44
  -2 -12   9    1.10    0.52
   2 -12 -10    4.04    0.73
  -2 -13  -7   -0.46    0.50
  -2 -13  -6    0.50    0.35
   2 -13   5   13.44    0.99
  -2 -13  -5   14.50    1.13
  -2 -13  -4    3.39    0.54
   2 -13   4    4.46    0.52
   2 -13   4    4.50    0.57
  -2 -13  -3    2.17    0.30
   2 -13   3    2.55    0.37
   2 -13   3    2.36    0.43
  -2 -13  -3    2.53    0.47
   2 -13   2    0.73    0.24
   2 -13   2    0.50    0.07
   2 -13   2    0.65    0.24
  -2 -13  -2    0.71    0.19
  -2 -13  -2    0.49    0.23
   2 -13   1   13.39    0.74
   2 -13   1   11.79    0.73
  -2 -13  -1   10.72    0.64
  -2 -13  -1   11.60    0.74
  -2 -13   0    0.83    0.20
   2 -13   0    0.69    0.23
  -2 -13   0    0.36    0.25
   2 -13  -1    0.91    0.19
  -2 -13   1    1.00    0.23
  -2 -13   1    0.37    0.24
   2 -13  -1    1.20    0.14
   2 -13  -1    1.24    0.26
   2 -13  -1    1.55    0.23
  -2 -13   2    2.02    0.19
   2 -13  -2    2.63    0.28
   2 -13  -2    2.66    0.33
   2 -13  -3    2.37    0.35
   2 -13  -3    2.69    0.33
  -2 -13   3    2.19    0.27
   2 -13  -4    0.10    0.21
   2 -13  -4    0.10    0.16
  -2 -13   4   -0.09    0.17
  -2 -13   5   13.16    0.90
   2 -13  -5   14.45    0.97
   2 -13  -6    2.41    0.48
  -2 -13   6    1.85    0.46
   2 -13  -7    4.06    0.67
  -2 -13   7    4.19    0.66
   2 -13  -8    1.27    0.55
  -2 -13   8    1.56    0.47
  -2 -13   8    0.88    0.39
   2 -13  -9   -0.02    0.44
  -2 -13   9    0.35    0.34
  -2 -13   9    0.19    0.37
   2 -13 -10   -0.53    0.60
  -2 -14  -8    0.18    0.40
  -2 -14  -7    1.03    0.45
  -2 -14  -6    1.67    0.54
   2 -14   5    2.47    0.49
  -2 -14  -5    1.95    0.47
   2 -14   4    9.82    0.84
   2 -14   4    9.55    0.73
  -2 -14  -4    8.85    0.85
   2 -14   3    0.46    0.24
  -2 -14  -3    0.40    0.16
   2 -14   3    0.33    0.23
  -2 -14  -3    0.83    0.33
  -2 -14  -2   14.94    0.77
   2 -14   2   14.76    0.87
  -2 -14  -2   14.94    0.93
   2 -14   2   15.52    0.84
  -2 -14  -1   13.67    0.74
   2 -14   1   12.90    0.74
   2 -14   1   13.33    0.80
  -2 -14  -1   12.84    0.79
  -2 -14   0  131.48    1.80
  -2 -14   0  134.56    2.28
   2 -14   0  132.63    2.30
   2 -14   0  133.03    1.64
  -2 -14   0  132.17    2.27
  -2 -14   1    0.28    0.15
   2 -14  -1    0.23    0.16
   2 -14  -1    0.19    0.11
   2 -14  -1    0.17    0.08
   2 -14  -1    0.27    0.10
  -2 -14   1    0.54    0.19
  -2 -14   1    0.14    0.17
  -2 -14   1    0.48    0.17
   2 -14  -2    0.14    0.15
   2 -14  -2    0.06    0.09
  -2 -14   2    0.19    0.09
  -2 -14   2    0.33    0.09
   2 -14  -3   32.31    1.10
  -2 -14   3   29.48    0.92
   2 -14  -3   30.92    1.17
   2 -14  -4    0.40    0.24
   2 -14  -4    0.31    0.18
  -2 -14   4    0.48    0.19
  -2 -14   5   15.81    0.98
   2 -14  -5   16.79    1.06
   2 -14  -6    0.37    0.26
  -2 -14   6    0.25    0.24
   2 -14  -7   -0.08    0.30
  -2 -14   7    0.46    0.35
   2 -14  -8    0.49    0.44
  -2 -14   8    0.32    0.33
  -2 -14   8    0.53    0.41
   2 -14  -9   -0.10    0.37
  -2 -14   9    0.58    0.42
  -2 -14   9    0.38    0.40
  -2 -15  -8    0.00    0.35
  -2 -15  -7    0.55    0.44
  -2 -15  -6    2.36    0.57
   2 -15   5    1.90    0.49
  -2 -15  -5    1.37    0.45
   2 -15   4   10.52    0.87
   2 -15   4    9.17    0.74
  -2 -15  -4    9.74    0.90
   2 -15   3    0.95    0.28
   2 -15   3    1.04    0.28
  -2 -15  -3    0.90    0.33
  -2 -15  -2   18.73    0.87
   2 -15   2   18.68    0.96
   2 -15   2   19.90    1.04
  -2 -15  -2   17.90    1.02
  -2 -15  -1    1.74    0.20
  -2 -15  -1    1.66    0.30
   2 -15   1    1.88    0.32
   2 -15   1    2.19    0.37
  -2 -15  -1    2.21    0.36
  -2 -15   0  220.20    2.42
   2 -15   0  221.71    3.02
   2 -15   0  217.07    3.03
  -2 -15   0  221.96    2.99
  -2 -15   0  215.77    2.98
   2 -15   0  221.03    2.13
   2 -15  -1    0.15    0.15
  -2 -15   1    0.45    0.22
  -2 -15   1    0.61    0.19
  -2 -15   1    0.19    0.15
   2 -15  -1    0.13    0.08
   2 -15  -1    0.08    0.16
   2 -15  -1    0.21    0.12
  -2 -15   1    0.31    0.21
   2 -15  -2   23.67    0.81
  -2 -15   2   23.62    0.55
   2 -15  -2   25.65    0.97
  -2 -15   2   22.44    0.60
  -2 -15   3    2.22    0.28
   2 -15  -3    1.83    0.29
   2 -15  -3    2.00    0.33
  -2 -15   4    0.04    0.13
   2 -15  -4    0.80    0.33
   2 -15  -4   -0.02    0.17
   2 -15  -5    1.09    0.44
  -2 -15   5    0.87    0.34
  -2 -15   6    7.94    0.82
   2 -15  -6    8.82    0.86
   2 -15  -7    3.43    0.63
  -2 -15   7    4.06    0.64
  -2 -15   8    1.19    0.40
   2 -15  -8    1.61    0.52
  -2 -15   8    1.76    0.56
   2 -15  -9    1.59    0.50
  -2 -15   9    1.05    0.38
  -2 -15   9    1.91    0.60
  -2 -16  -7   10.55    1.19
  -2 -16  -6    2.82    0.61
   2 -16   5    6.42    0.73
  -2 -16  -5    6.90    0.85
  -2 -16  -4    2.30    0.51
   2 -16   4    2.61    0.49
   2 -16   4    3.21    0.45
   2 -16   3    3.50    0.49
   2 -16   3    3.06    0.50
  -2 -16  -3    3.24    0.53
  -2 -16  -2    0.64    0.21
   2 -16   2    1.15    0.32
   2 -16   2    0.93    0.31
  -2 -16  -2    0.83    0.38
  -2 -16  -1   25.08    0.73
  -2 -16  -1   23.60    1.00
   2 -16   1   24.89    1.10
   2 -16   1   22.10    0.54
   2 -16   1   24.36    1.11
  -2 -16  -1   25.53    1.12
  -2 -16   0   85.11    1.56
   2 -16   0   88.25    1.97
   2 -16   0   86.33    1.95
  -2 -16   0   80.57    1.85
   2 -16   0   83.05    1.33
  -2 -16   0   84.15    1.88
  -2 -16   1    3.80    0.38
  -2 -16   1    3.66    0.39
   2 -16  -1    3.45    0.33
   2 -16  -1    3.93    0.36
  -2 -16   1    3.49    0.37
  -2 -16   1    3.61    0.41
  -2 -16   2    1.45    0.31
   2 -16  -2    1.22    0.25
   2 -16  -2    0.98    0.19
  -2 -16   2    0.99    0.15
  -2 -16   2    1.18    0.12
  -2 -16   3   24.80    0.85
   2 -16  -3   24.58    0.98
   2 -16  -3   25.70    1.11
   2 -16  -4   20.48    1.08
   2 -16  -4   19.98    1.02
  -2 -16   4   19.22    0.92
  -2 -16   5   44.58    1.61
   2 -16  -5   44.35    1.73
   2 -16  -6    4.66    0.64
  -2 -16   6    3.28    0.54
  -2 -16   7   15.18    1.20
   2 -16  -7   17.78    1.30
   2 -16  -8    0.93    0.41
  -2 -16   8    0.29    0.39
  -2 -16   9    0.48    0.36
  -2 -16   9    0.94    0.49
   2 -16  -9   -0.22    0.43
  -2 -17  -7    2.64    0.64
  -2 -17  -6   11.93    1.16
   2 -17   5    2.73    0.53
  -2 -17  -5    3.26    0.61
  -2 -17  -4    2.66    0.56
   2 -17   4    3.53    0.52
   2 -17   4    3.75    0.57
   2 -17   3    0.04    0.27
   2 -17   3   -0.11    0.23
  -2 -17  -3   -0.41    0.28
  -2 -17  -2   47.81    1.43
   2 -17   2   45.99    1.56
  -2 -17  -2   48.09    1.70
   2 -17   2   45.70    1.62
  -2 -17  -1    0.16    0.19
   2 -17   1    0.82    0.29
   2 -17   1    0.99    0.28
  -2 -17  -1    0.63    0.14
  -2 -17  -1    0.64    0.32
  -2 -17   0    0.80    0.27
   2 -17   0    0.52    0.13
  -2 -17   0    0.68    0.24
   2 -17   0    1.29    0.34
  -2 -17   0    0.95    0.21
   2 -17   0    0.86    0.26
   2 -17   0    0.82    0.22
  -2 -17   1    5.89    0.54
  -2 -17   1    5.77    0.50
  -2 -17   1    5.70    0.48
   2 -17  -1    5.92    0.45
  -2 -17   1    6.13    0.50
   2 -17  -1    6.41    0.46
   2 -17  -2    0.77    0.20
  -2 -17   2    1.47    0.32
   2 -17  -2    0.82    0.19
  -2 -17   2    0.75    0.13
  -2 -17   2    0.89    0.10
   2 -17  -3    0.07    0.14
  -2 -17   3    0.24    0.14
   2 -17  -3    0.23    0.17
   2 -17  -4    0.13    0.22
   2 -17  -4    0.15    0.20
  -2 -17   4    0.07    0.14
  -2 -17   5   42.00    1.57
   2 -17  -5   43.99    1.75
   2 -17  -6    3.93    0.59
  -2 -17   6    3.12    0.53
  -2 -17   7    9.43    0.96
   2 -17  -7    8.32    0.92
  -2 -17   8    0.66    0.42
   2 -17  -8    0.67    0.42
  -2 -17   9    7.94    1.01
   2 -17  -9    6.42    0.93
  -2 -17   9    5.52    0.87
  -2 -18  -7    0.39    0.37
  -2 -18  -6    2.27    0.62
   2 -18   5    3.83    0.59
  -2 -18  -5    4.11    0.74
   2 -18   4    1.31    0.35
   2 -18   4    1.66    0.40
  -2 -18  -4    1.74    0.48
   2 -18   3    1.64    0.33
   2 -18   3    2.48    0.49
  -2 -18  -3    2.21    0.45
  -2 -18  -2   42.14    1.38
  -2 -18  -2   41.34    1.61
   2 -18   2   38.45    1.46
   2 -18   2   40.85    1.55
  -2 -18  -1    0.97    0.23
  -2 -18  -1    1.45    0.21
   2 -18   1    1.16    0.33
   2 -18   1    1.70    0.35
  -2 -18  -1    1.84    0.35
   2 -18   0    0.17    0.13
   2 -18   0    0.13    0.11
   2 -18   0    0.29    0.22
   2 -18   0    0.48    0.29
  -2 -18   0    0.10    0.17
  -2 -18   0    0.00    0.14
  -2 -18   0    0.30    0.20
  -2 -18   1    1.99    0.29
   2 -18  -1    1.97    0.29
   2 -18  -1    2.32    0.28
  -2 -18   1    1.96    0.30
  -2 -18   1    2.23    0.34
  -2 -18   2   44.73    1.44
   2 -18  -2   43.51    1.12
  -2 -18   2   43.87    1.43
   2 -18  -2   44.65    1.34
   2 -18  -3    1.33    0.28
   2 -18  -3    1.27    0.25
  -2 -18   3    1.51    0.24
   2 -18  -4    0.62    0.34
  -2 -18   4    0.61    0.27
   2 -18  -5   72.51    2.29
  -2 -18   5   67.72    2.00
  -2 -18   6   -0.03    0.23
   2 -18  -6    0.21    0.32
   2 -18  -7    0.67    0.39
  -2 -18   7    1.20    0.43
   2 -18  -8    5.08    0.83
  -2 -18   8    3.25    0.64
   2 -18  -9    3.53    0.74
  -2 -18   9    2.35    0.59
  -2 -18   9    2.45    0.60
  -2 -19  -7   13.05    1.31
  -2 -19  -6   19.30    1.52
   2 -19   5    1.62    0.41
   2 -19   5    1.06    0.36
  -2 -19  -5    1.71    0.53
   2 -19   4    0.24    0.26
   2 -19   4    0.16    0.27
  -2 -19  -4   -0.27    0.28
   2 -19   3    0.01    0.21
   2 -19   3   -0.37    0.29
  -2 -19  -3   -0.13    0.26
  -2 -19  -2    0.26    0.19
   2 -19   2   -0.02    0.21
   2 -19   2    0.08    0.26
  -2 -19  -2    0.15    0.29
  -2 -19  -1   21.85    1.02
   2 -19   1   21.83    1.10
   2 -19   1   20.27    1.07
  -2 -19  -1   20.49    1.07
  -2 -19   0    0.28    0.17
   2 -19   0   -0.15    0.19
   2 -19   0    0.27    0.11
  -2 -19   0   -0.02    0.14
   2 -19   0    0.09    0.14
  -2 -19   0    0.27    0.19
   2 -19  -1    0.49    0.15
  -2 -19   1    0.54    0.22
   2 -19  -1    0.58    0.20
  -2 -19   1    0.62    0.23
  -2 -19   1    0.42    0.20
   2 -19  -2   25.92    0.88
  -2 -19   2   28.55    1.18
   2 -19  -2   26.80    1.05
  -2 -19   2   28.83    1.19
   2 -19  -3    3.57    0.39
  -2 -19   3    4.07    0.36
  -2 -19   3    3.73    0.50
   2 -19  -3    3.98    0.48
  -2 -19   4   68.52    1.73
   2 -19  -4   72.02    2.10
  -2 -19   5    6.06    0.66
   2 -19  -5    6.41    0.73
  -2 -19   6    6.54    0.76
   2 -19  -6    7.93    0.84
   2 -19  -7    0.23    0.32
  -2 -19   7    0.03    0.26
   2 -19  -8    0.71    0.44
  -2 -19   8   -0.08    0.27
   2 -19  -9   -0.10    0.43
  -2 -19   9    0.17    0.39
  -2 -19   9   -0.56    0.36
  -2 -20  -7   11.39    1.28
  -2 -20  -6   11.56    1.21
   2 -20   5   12.83    1.00
  -2 -20  -5   11.46    1.10
   2 -20   4   -0.05    0.27
   2 -20   4    0.03    0.24
  -2 -20  -4   -0.01    0.31
   2 -20   3    0.25    0.21
   2 -20   3   -0.18    0.29
  -2 -20  -3   -0.27    0.34
  -2 -20  -2    0.28    0.22
   2 -20   2   -0.03    0.25
   2 -20   2    0.64    0.31
  -2 -20  -2   -0.13    0.28
  -2 -20  -1    0.94    0.32
   2 -20   1    0.96    0.34
  -2 -20  -1    0.67    0.26
   2 -20   0    2.82    0.26
   2 -20   0    3.12    0.48
   2 -20   0    2.37    0.34
  -2 -20   0    3.37    0.49
  -2 -20   0    2.57    0.32
  -2 -20   0    2.97    0.45
  -2 -20   1    3.23    0.42
  -2 -20   1    3.39    0.39
   2 -20  -1    3.38    0.38
  -2 -20   1    3.41    0.39
   2 -20  -1    3.70    0.36
  -2 -20   2    4.40    0.51
  -2 -20   2    2.68    0.38
   2 -20  -2    3.73    0.41
  -2 -20   3    0.26    0.23
   2 -20  -3    0.31    0.22
   2 -20  -3    0.12    0.13
  -2 -20   4   24.71    1.05
   2 -20  -4   23.74    1.22
   2 -20  -5    0.19    0.31
  -2 -20   5   -0.03    0.18
   2 -20  -6    0.53    0.27
  -2 -20   6    0.84    0.29
   2 -20  -7    0.88    0.44
  -2 -20   7    0.55    0.25
   2 -20  -8    2.26    0.58
  -2 -20   8    2.60    0.61
   2 -20  -9    6.26    1.02
  -2 -20   9    6.47    1.00
  -2 -20   9    6.02    0.94
  -2 -21  -7    4.78    0.87
  -2 -21  -6    9.64    1.12
   2 -21   5    0.74    0.37
  -2 -21  -5    0.70    0.46
   2 -21   4    2.05    0.44
  -2 -21  -4    1.84    0.50
   2 -21   3    2.43    0.48
  -2 -21  -3    2.02    0.47
   2 -21   3    2.59    0.47
  -2 -21  -2    0.71    0.29
   2 -21   2    0.62    0.26
  -2 -21  -2    0.45    0.29
  -2 -21  -1    9.71    0.76
   2 -21   1   12.20    0.98
  -2 -21  -1   12.26    0.97
  -2 -21   0   15.50    0.78
  -2 -21   0   15.22    0.92
   2 -21   0   17.62    1.01
   2 -21   0   16.71    0.88
  -2 -21   0   14.88    0.88
   2 -21   0   16.82    0.64
   2 -21  -1    1.80    0.27
  -2 -21   1    1.62    0.35
  -2 -21   1    1.62    0.32
   2 -21  -1    1.50    0.34
   2 -21  -1    1.63    0.30
  -2 -21   1    1.29    0.31
   2 -21  -2    0.90    0.27
  -2 -21   2    1.03    0.31
   2 -21  -3    1.04    0.28
  -2 -21   3    1.05    0.35
   2 -21  -3    1.40    0.28
  -2 -21   4    3.56    0.45
   2 -21  -4    4.16    0.56
   2 -21  -5    0.58    0.34
  -2 -21   5   -0.05    0.23
   2 -21  -6    2.69    0.55
  -2 -21   6    2.32    0.49
   2 -21  -7    0.54    0.43
  -2 -21   7    0.34    0.24
   2 -21  -8    0.19    0.34
  -2 -21   8    0.16    0.35
   2 -21  -9    9.24    1.15
  -2 -21   9    8.38    1.09
  -2 -21   9   10.88    1.21
  -2 -22  -7    2.08    0.66
  -2 -22  -6   -0.25    0.41
   2 -22   5    8.11    0.85
  -2 -22  -5    7.97    0.95
   2 -22   4    1.11    0.37
  -2 -22  -4    1.69    0.56
   2 -22   3    5.12    0.64
  -2 -22  -3    4.67    0.68
  -2 -22  -2    0.89    0.29
   2 -22   2    1.68    0.42
  -2 -22  -2    1.43    0.44
  -2 -22  -1  298.35    3.98
   2 -22   1  303.18    4.29
  -2 -22  -1  303.30    4.23
  -2 -22   0   17.06    0.99
  -2 -22   0   16.62    0.83
   2 -22   0   17.15    1.01
  -2 -22   0   17.23    0.96
   2 -22   0   15.39    0.87
   2 -22  -1    0.67    0.19
  -2 -22   1    0.92    0.25
   2 -22  -1    0.99    0.35
  -2 -22   1    0.60    0.22
   2 -22  -1    0.51    0.14
   2 -22  -2    1.12    0.28
  -2 -22   2    1.70    0.34
  -2 -22   3    5.41    0.60
   2 -22  -3    5.09    0.49
   2 -22  -3    5.52    0.58
   2 -22  -4    5.81    0.67
   2 -22  -5    4.78    0.66
  -2 -22   5    3.56    0.50
   2 -22  -6    0.29    0.32
  -2 -22   6    0.46    0.25
   2 -22  -7    5.17    0.83
  -2 -22   7    4.05    0.67
   2 -22  -8    0.64    0.42
  -2 -22   8    0.30    0.35
   2 -22  -9    2.25    0.72
  -2 -22   9    1.52    0.58
  -2 -23  -7    0.04    0.42
  -2 -23  -6    5.40    0.87
   2 -23   5    0.37    0.35
  -2 -23  -5    0.11    0.35
   2 -23   4    3.78    0.59
  -2 -23  -4    4.60    0.73
   2 -23   3   -0.02    0.25
  -2 -23  -3    0.02    0.31
   2 -23   2    8.33    0.78
  -2 -23  -2    8.38    0.70
  -2 -23  -2    8.76    0.83
   2 -23   1   16.72    1.16
  -2 -23  -1   14.58    1.04
  -2 -23  -1   11.64    0.92
   2 -23   0    2.97    0.51
  -2 -23   0    1.56    0.37
  -2 -23   0    1.50    0.29
   2 -23   0    2.30    0.38
  -2 -23   0    2.07    0.39
  -2 -23   1    4.16    0.47
   2 -23  -1    4.83    0.58
  -2 -23   1    4.15    0.47
   2 -23  -1    3.83    0.46
   2 -23  -1    3.38    0.37
   2 -23  -2   -0.23    0.23
  -2 -23   2    0.17    0.24
   2 -23  -3    2.32    0.39
  -2 -23   3    2.07    0.43
   2 -23  -4   26.31    1.35
   2 -23  -5   15.37    1.15
   2 -23  -6    0.07    0.33
  -2 -23   6    0.13    0.27
   2 -23  -7    1.88    0.58
  -2 -23   7    0.55    0.32
   2 -23  -8    0.11    0.40
  -2 -23   8    0.27    0.32
  -2 -23   9    0.92    0.46
  -2 -24  -6   26.40    1.86
   2 -24   5    0.60    0.37
  -2 -24  -5    0.65    0.42
   2 -24   4    1.04    0.38
  -2 -24  -4    1.56    0.45
  -2 -24  -3    0.49    0.36
   2 -24   3    0.34    0.23
  -2 -24  -2    1.50    0.38
   2 -24   2    1.70    0.44
  -2 -24  -2    1.87    0.44
  -2 -24  -1    0.90    0.36
   2 -24   1   -0.33    0.28
  -2 -24  -1    0.81    0.33
  -2 -24   0   19.06    1.09
   2 -24   0   19.69    1.15
  -2 -24   0   19.36    0.95
  -2 -24   0   18.25    1.02
   2 -24  -1    2.68    0.45
   2 -24  -1    2.53    0.38
  -2 -24   1    3.08    0.44
  -2 -24   1    3.13    0.42
   2 -24  -1    2.68    0.34
  -2 -24   2    1.48    0.33
   2 -24  -2    1.43    0.29
   2 -24  -3    2.64    0.45
  -2 -24   3    2.24    0.43
   2 -24  -4   72.10    2.25
   2 -24  -5    2.91    0.57
   2 -24  -6    4.01    0.71
   2 -24  -7    0.46    0.36
  -2 -24   7    0.72    0.44
  -2 -24   8    8.32    0.97
   2 -24  -8   10.17    1.17
  -2 -24   9    0.08    0.32
  -2 -25  -6    5.18    0.95
   2 -25   5    0.90    0.37
  -2 -25  -5    1.26    0.53
   2 -25   4   -0.01    0.27
  -2 -25  -4    0.54    0.36
   2 -25   3    0.64    0.29
  -2 -25  -3    0.28    0.30
  -2 -25  -2   12.36    0.86
   2 -25   2   13.60    1.02
  -2 -25  -2   13.65    1.05
  -2 -25  -1   41.86    1.61
   2 -25   1   41.96    1.71
  -2 -25  -1   42.77    1.67
  -2 -25   0    7.82    0.76
  -2 -25   0    7.29    0.60
   2 -25   0    6.51    0.70
  -2 -25   0    6.54    0.63
   2 -25  -1    0.38    0.19
   2 -25  -1    0.24    0.26
  -2 -25   1    0.17    0.26
  -2 -25   1   -0.07    0.20
  -2 -25   2    4.64    0.58
   2 -25  -2    4.75    0.60
   2 -25  -2    5.01    0.52
   2 -25  -3    2.78    0.45
  -2 -25   3    1.77    0.40
   2 -25  -4   11.96    0.95
   2 -25  -5    6.00    0.78
   2 -25  -6    0.89    0.44
   2 -25  -7    0.72    0.41
   2 -25  -8    2.19    0.65
  -2 -26  -6    0.74    0.52
   2 -26   5    2.27    0.51
  -2 -26  -5    2.57    0.62
   2 -26   4    0.46    0.33
  -2 -26  -4    0.14    0.34
   2 -26   3    0.70    0.40
  -2 -26  -3    0.19    0.30
   2 -26   2    0.39    0.35
  -2 -26  -2    0.55    0.32
  -2 -26  -2    0.51    0.36
  -2 -26  -1   10.26    0.86
   2 -26   1    9.26    0.86
  -2 -26  -1   10.03    0.87
  -2 -26   0    0.25    0.24
  -2 -26   0    0.49    0.30
  -2 -26   0    0.50    0.20
   2 -26   0    0.22    0.24
   2 -26  -1    4.34    0.59
  -2 -26   1    3.41    0.45
  -2 -26   1    3.54    0.48
   2 -26  -1    3.50    0.40
   2 -26  -2    5.67    0.65
  -2 -26   2    4.89    0.57
   2 -26  -2    5.21    0.54
   2 -26  -3    3.02    0.46
  -2 -26   3    3.08    0.53
   2 -26  -4    7.06    0.74
   2 -26  -5   16.85    1.23
   2 -26  -6    3.93    0.71
   2 -26  -7    0.87    0.44
   2 -26  -8    0.30    0.41
  -2 -27  -6   13.24    1.37
   2 -27   5    0.85    0.39
  -2 -27  -5    0.02    0.39
  -2 -27  -4    1.86    0.50
   2 -27   4    1.90    0.50
   2 -27   3    1.78    0.51
  -2 -27  -3    2.33    0.59
  -2 -27  -2   12.19    0.91
   2 -27   2   12.77    1.03
  -2 -27  -2   10.96    0.96
   2 -27   1    1.96    0.46
  -2 -27  -1    2.59    0.46
  -2 -27  -1    2.17    0.47
  -2 -27   0    0.39    0.29
  -2 -27   0    0.15    0.21
  -2 -27   0    0.19    0.23
   2 -27   0   -0.03    0.26
  -2 -27   1    2.32    0.39
   2 -27  -1    2.72    0.49
  -2 -27   1    3.35    0.48
   2 -27  -2    0.40    0.24
  -2 -27   2    1.01    0.34
   2 -27  -2    0.98    0.40
   2 -27  -3    5.53    0.62
  -2 -27   3    4.25    0.59
   2 -27  -4    1.72    0.41
  -2 -27   4    1.51    0.47
   2 -27  -5   25.07    1.50
   2 -27  -6   -0.07    0.34
   2 -27  -7    2.46    0.61
   2 -27  -8    1.39    0.62
  -2 -28  -6    0.95    0.51
   2 -28   5    0.23    0.38
  -2 -28  -5    0.09    0.37
   2 -28   4    7.79    0.92
  -2 -28  -4    9.29    1.05
   2 -28   3    3.97    0.62
  -2 -28  -3    3.72    0.63
  -2 -28  -2    3.86    0.56
   2 -28   2    3.01    0.54
  -2 -28  -2    3.42    0.58
  -2 -28  -1    0.19    0.25
   2 -28   1    0.60    0.34
  -2 -28  -1    0.19    0.29
   2 -28   0   17.46    1.18
  -2 -28   0   16.21    1.11
  -2 -28   0   17.81    1.00
  -2 -28   0   16.28    1.02
   2 -28  -1    3.50    0.58
  -2 -28   1    2.65    0.42
  -2 -28   1    2.07    0.40
  -2 -28   2    7.71    0.76
   2 -28  -2    6.44    0.71
   2 -28  -2    6.00    0.58
   2 -28  -3   -0.01    0.22
  -2 -28   3    0.26    0.29
   2 -28  -3    0.20    0.25
   2 -28  -4    8.44    0.84
  -2 -28   4    8.81    0.91
   2 -28  -5   16.36    1.24
   2 -28  -6    1.60    0.50
   2 -28  -7    3.51    0.70
   2 -28  -8    0.54    0.50
  -2 -29  -6    4.61    0.84
   2 -29   5    1.61    0.56
  -2 -29  -5    0.73    0.51
  -2 -29  -4    3.89    0.74
   2 -29   4    1.99    0.55
  -2 -29  -3    1.81    0.49
   2 -29   3    3.56    0.65
   2 -29   2    1.78    0.51
  -2 -29  -2    1.41    0.35
  -2 -29  -2    1.58    0.46
   2 -29   1    2.31    0.54
  -2 -29  -1    2.18    0.48
  -2 -29  -1    1.47    0.39
  -2 -29   0   31.81    1.36
  -2 -29   0   30.25    1.53
   2 -29   0   32.04    1.62
  -2 -29   0   30.58    1.40
  -2 -29   1    6.05    0.65
   2 -29  -1    5.60    0.70
  -2 -29   1    6.34    0.62
   2 -29  -2    7.01    0.77
  -2 -29   2    6.03    0.67
   2 -29  -2    5.92    0.60
   2 -29  -3    2.41    0.44
  -2 -29   3    2.74    0.54
   2 -29  -3    2.82    0.54
   2 -29  -4    1.96    0.45
  -2 -29   4    1.52    0.50
   2 -29  -5    2.16    0.55
   2 -29  -6   -0.25    0.46
   2 -29  -7    1.33    0.54
   2 -29  -8    1.68    0.54
  -2 -30  -5    1.13    0.53
   2 -30   5    1.42    0.52
   2 -30   4    0.16    0.27
  -2 -30  -4   -0.22    0.37
  -2 -30  -3    0.30    0.32
   2 -30   3    0.97    0.42
  -2 -30  -2    8.31    0.79
   2 -30   2    8.35    0.90
  -2 -30  -2    8.24    0.91
   2 -30   1    7.62    0.84
  -2 -30  -1    7.45    0.78
  -2 -30  -1    6.48    0.74
  -2 -30   0   41.12    1.58
  -2 -30   0   38.56    1.75
   2 -30   0   40.95    1.83
  -2 -30   0   39.57    1.62
  -2 -30   1    7.81    0.75
   2 -30  -1    8.21    0.83
  -2 -30   1    8.50    0.72
   2 -30  -2    4.19    0.62
   2 -30  -2    3.79    0.51
  -2 -30   2    3.45    0.59
   2 -30  -3    0.56    0.28
   2 -30  -3    0.13    0.32
  -2 -30   3   -0.21    0.28
  -2 -30   4    1.62    0.51
   2 -30  -4    2.23    0.52
   2 -30  -4    1.50    0.46
   2 -30  -5   15.82    1.23
   2 -30  -6   10.21    1.10
   2 -30  -7    0.61    0.44
  -2 -31  -5    3.03    0.75
   2 -31   5    2.43    0.60
   2 -31   4   -0.97    0.50
  -2 -31  -4    0.30    0.35
   2 -31   3    0.00    0.39
  -2 -31  -3    0.35    0.35
   2 -31   2    0.90    0.42
  -2 -31  -2    0.70    0.35
  -2 -31  -1    8.16    0.82
   2 -31   1    8.02    0.90
  -2 -31  -1    8.05    0.82
   2 -31   0    0.12    0.31
  -2 -31   0    0.13    0.23
  -2 -31   0    0.42    0.37
  -2 -31   0   -0.72    0.32
  -2 -31   1    2.52    0.49
   2 -31  -1    1.78    0.49
  -2 -31   1    3.23    0.50
   2 -31  -2    2.65    0.55
  -2 -31   2    2.85    0.51
   2 -31  -3   -0.08    0.25
   2 -31  -3   -0.19    0.32
  -2 -31   3    0.04    0.31
  -2 -31   4    0.57    0.32
   2 -31  -4    0.14    0.32
   2 -31  -4    0.02    0.31
   2 -31  -5   10.46    0.95
   2 -31  -5    8.88    0.98
   2 -31  -6    0.10    0.35
   2 -31  -7    3.03    0.66
   2 -32   5    4.91    0.78
  -2 -32  -5    5.25    0.90
  -2 -32  -4    4.65    0.83
   2 -32   4    3.09    0.62
   2 -32   3    0.67    0.43
  -2 -32  -3    0.52    0.43
   2 -32   2   -0.49    0.36
  -2 -32  -2    0.01    0.30
  -2 -32  -1    1.11    0.36
   2 -32   1    1.80    0.53
  -2 -32  -1    0.85    0.42
  -2 -32   0    1.11    0.39
   2 -32   0    0.59    0.27
  -2 -32   0    0.66    0.27
  -2 -32   0    0.74    0.29
  -2 -32   1    0.42    0.33
   2 -32  -1    0.13    0.31
  -2 -32   1    0.55    0.27
  -2 -32   2    1.85    0.46
   2 -32  -2    1.15    0.44
   2 -32  -3   -0.10    0.26
  -2 -32   3    0.75    0.40
   2 -32  -3   -0.16    0.27
  -2 -32   4    0.75    0.35
   2 -32  -4    0.25    0.34
   2 -32  -4    0.48    0.32
   2 -32  -5    6.74    0.83
   2 -32  -5    7.06    0.81
   2 -32  -6    0.81    0.46
   2 -32  -7    0.12    0.36
  -2 -33  -5    6.02    1.02
   2 -33   5    5.30    0.84
   2 -33   4    5.58    0.86
  -2 -33  -4    5.21    0.85
   2 -33   3    2.59    0.55
  -2 -33  -3    2.20    0.60
   2 -33   2   -0.36    0.48
  -2 -33  -2    0.36    0.29
   2 -33   1    1.80    0.50
  -2 -33  -1    2.78    0.55
  -2 -33  -1    1.65    0.44
  -2 -33   0    2.13    0.44
  -2 -33   0    2.67    0.51
   2 -33   0    2.48    0.58
  -2 -33   1    6.35    0.73
   2 -33  -1    7.35    0.86
  -2 -33   2    1.40    0.42
   2 -33  -2    1.99    0.51
   2 -33  -3    0.32    0.30
   2 -33  -3    0.17    0.30
  -2 -33   3    0.95    0.42
  -2 -33   4    1.79    0.52
   2 -33  -4    1.36    0.45
   2 -33  -4    1.57    0.39
   2 -33  -5    0.13    0.31
   2 -33  -6   -0.22    0.37
   2 -33  -7    0.06    0.36
   2 -34   5    0.77    0.42
  -2 -34  -5   -0.33    0.48
  -2 -34  -4    1.33    0.49
   2 -34   4    0.26    0.40
   2 -34   3    2.18    0.64
  -2 -34  -3    1.43    0.49
   2 -34   2    0.36    0.38
  -2 -34  -2    1.59    0.48
  -2 -34  -1    0.70    0.29
   2 -34   1    0.90    0.49
  -2 -34  -1    0.54    0.27
   2 -34   0   -0.10    0.34
  -2 -34   0   -0.08    0.27
  -2 -34   0   -0.10    0.23
  -2 -34   1    0.72    0.35
   2 -34  -1    1.48    0.50
   2 -34  -2    6.03    0.78
  -2 -34   2    6.23    0.78
   2 -34  -3   -0.50    0.31
   2 -34  -3   -0.35    0.24
  -2 -34   3    0.36    0.34
  -2 -34   4    0.31    0.29
   2 -34  -4    1.35    0.49
   2 -34  -4    0.14    0.26
   2 -34  -5    3.90    0.68
   2 -34  -6    6.33    0.93
   2 -34  -7    2.74    0.76
   2 -35   5   -0.07    0.46
   2 -35   4    4.18    0.78
  -2 -35  -4    4.00    0.78
   2 -35   3    1.78    0.50
  -2 -35  -3    1.26    0.46
   2 -35   2    0.99    0.42
  -2 -35  -2    0.53    0.37
   2 -35   1    1.71    0.51
  -2 -35  -1    1.40    0.48
  -2 -35  -1    0.57    0.30
  -2 -35   0    3.00    0.53
  -2 -35   0    3.63    0.70
   2 -35   0    3.15    0.61
  -2 -35   1   -0.07    0.31
   2 -35  -1   -0.01    0.33
  -2 -35   2    2.18    0.46
   2 -35  -2    1.97    0.54
   2 -35  -3   -0.18    0.32
  -2 -35   3    0.39    0.29
  -2 -35   4    4.65    0.77
   2 -35  -4    4.80    0.73
   2 -35  -4    5.43    0.76
   2 -35  -5    3.54    0.69
   2 -35  -6    0.94    0.49
   2 -36   5   -0.49    0.48
   2 -36   4   -0.38    0.39
  -2 -36  -4   -0.15    0.40
   2 -36   3    8.43    1.03
  -2 -36  -3    8.91    1.03
   2 -36   2   -0.16    0.38
  -2 -36  -2    0.94    0.40
   2 -36   1    3.67    0.72
  -2 -36  -1    4.26    0.69
  -2 -36  -1    4.09    0.66
   2 -36   0   -0.06    0.36
  -2 -36   0    0.88    0.44
  -2 -36   1    6.78    0.76
   2 -36  -1    7.49    0.90
  -2 -36   2    7.15    0.84
   2 -36  -2    7.59    0.90
  -2 -36   3    0.54    0.40
   2 -36  -3    0.45    0.39
   2 -36  -4    0.61    0.38
   2 -36  -4    0.87    0.40
  -2 -36   4    0.59    0.44
   2 -36  -5    2.00    0.60
   2 -36  -6    1.50    0.50
   2 -37   4    0.68    0.47
  -2 -37  -4   -0.04    0.43
   2 -37   3    1.74    0.64
  -2 -37  -3    1.84    0.58
  -2 -37  -2   -0.57    0.46
   2 -37   2   -0.30    0.41
   2 -37   1    0.00    0.36
  -2 -37  -1    0.13    0.29
  -2 -37  -1    0.24    0.26
   2 -37   0    0.85    0.43
  -2 -37   0    1.59    0.48
   2 -37  -1    1.27    0.43
  -2 -37   1    1.72    0.50
  -2 -37   2    0.43    0.33
   2 -37  -2   -0.07    0.33
  -2 -37   3    0.62    0.43
   2 -37  -3   -0.36    0.29
   2 -37  -4    1.12    0.32
   2 -37  -4    1.77    0.49
  -2 -37   4    0.15    0.36
   2 -37  -5    1.67    0.57
   2 -37  -6    0.10    0.39
  -2 -38  -4    1.51    0.48
   2 -38   4    1.86    0.58
   2 -38   3    1.83    0.52
  -2 -38  -3    0.27    0.36
   2 -38   2    0.41    0.31
  -2 -38  -2   -0.18    0.35
  -2 -38  -1    9.12    0.99
  -2 -38  -1    7.60    0.91
   2 -38   1   10.52    1.14
   2 -38   0    0.91    0.43
  -2 -38   0    0.11    0.34
  -2 -38   1    1.37    0.42
   2 -38  -1    0.61    0.34
  -2 -38   2    1.57    0.47
   2 -38  -2    1.44    0.51
  -2 -38   3   -0.25    0.33
   2 -38  -3    0.38    0.37
   2 -38  -4    0.20    0.30
   2 -38  -4    1.16    0.54
  -2 -38   4   -0.80    0.50
   2 -38  -5   -0.15    0.37
   2 -38  -6    1.19    0.46
  -2 -39  -4    0.00    0.36
  -2 -39  -3    0.30    0.39
   2 -39   3   -0.01    0.41
  -2 -39  -2   -0.06    0.38
   2 -39   2   -0.21    0.38
   2 -39   1    0.18    0.46
  -2 -39  -1    0.19    0.30
  -2 -39  -1    0.10    0.33
   2 -39   0    1.30    0.53
  -2 -39   0    0.55    0.37
   2 -39  -1    0.38    0.38
  -2 -39   1   -0.24    0.28
  -2 -39   2    1.88    0.54
   2 -39  -2    1.53    0.57
  -2 -39   3    1.42    0.57
   2 -39  -3    1.52    0.48
   2 -39  -4    2.33    0.58
  -2 -39   4    2.81    0.65
   2 -39  -5    0.22    0.34
   2 -39  -6    0.10    0.48
   2 -40   3    1.65    0.59
  -2 -40  -3    2.02    0.58
   2 -40   2   -0.43    0.41
  -2 -40  -2    0.59    0.44
   2 -40   1   -0.59    0.58
  -2 -40  -1    0.18    0.32
   2 -40   0    0.48    0.31
  -2 -40   0    0.30    0.39
   2 -40  -1    3.58    0.67
  -2 -40   1    3.77    0.67
  -2 -40   2    0.65    0.43
   2 -40  -2    0.54    0.41
  -2 -40   3    4.90    0.81
   2 -40  -3    5.47    0.85
   2 -40  -4    1.64    0.50
   2 -40  -5    1.07    0.45
  -2 -41  -3    0.25    0.41
   2 -41   3    0.15    0.47
  -2 -41  -2   -0.20    0.35
   2 -41   2   -0.52    0.50
   2 -41   1    2.11    0.66
  -2 -41  -1    1.65    0.56
  -2 -41   0    1.52    0.56
   2 -41   0    1.11    0.48
   2 -41  -1   -0.03    0.33
  -2 -41   1    0.46    0.29
   2 -41  -2    1.75    0.51
  -2 -41   2    1.48    0.48
  -2 -41   3    6.54    0.91
   2 -41  -3    7.15    0.96
   2 -41  -4    1.74    0.49
  -2 -42  -3    0.90    0.47
  -2 -42  -2   -0.46    0.33
   2 -42   2    0.59    0.53
   2 -42   1   -0.20    0.38
  -2 -42  -1    0.06    0.38
   2 -42   0    0.66    0.46
  -2 -42   0    0.64    0.41
   2 -42  -1   -0.11    0.31
  -2 -42   1   -0.72    0.48
   2 -42  -2    0.42    0.38
  -2 -42   2    0.35    0.36
  -2 -42   3    0.15    0.40
   2 -42  -3    0.77    0.39
   2 -43   2    1.03    0.47
   2 -43   1    3.11    0.71
  -2 -43   0   -0.15    0.46
   2 -43   0    0.71    0.50
   2 -43  -1    0.21    0.32
  -2 -43   1    0.09    0.40
   2 -43  -2    0.04    0.44
  -2 -43   2   -0.17    0.35
  -2 -43   3    0.55    0.36
   2 -43  -3    0.37    0.47
   2 -44   1   -0.43    0.42
   2 -44   0    1.09    0.50
  -2 -44   0    1.02    0.53
   2 -44  -1    0.15    0.37
  -2 -44   1   -0.52    0.45
   2 -44  -2    3.43    0.71
  -2 -44   2    3.72    0.73
   2 -44  -3   -0.87    0.45
  -2 -44   3   -0.42    0.52
   2 -45   0    0.19    0.41
  -2 -45   0   -0.16    0.49
  -2 -45   1    0.19    0.45
   2 -45  -1    0.45    0.43
   2 -45  -2    2.31    0.65
  -2 -45   2    2.50    0.69
  -2 -45   3   -1.18    0.51
   2 -45  -3   -0.97    0.47
  -2 -46   0    0.01    0.37
  -2 -46   1    0.53    0.43
   2 -46  -2   -1.21    0.61
  -2 -46   2    0.72    0.37
   3  44  -1    2.15    0.59
   3  44  -2    1.73    0.54
   3  43   0    0.63    0.43
   3  43  -1    2.05    0.59
   3  43  -2    0.84    0.46
   3  43  -3    0.09    0.39
   3  43  -4    1.03    0.50
   3  42   1    0.86    0.47
   3  42   0    0.87    0.39
   3  42  -1   -0.49    0.44
   3  42  -2    0.90    0.52
   3  42  -3    0.09    0.32
   3  42  -4    0.92    0.55
   3  41   1   -0.04    0.37
   3  41   0    3.50    0.79
   3  41  -1    1.97    0.65
   3  41  -2    0.58    0.36
   3  41  -3    0.14    0.44
   3  41  -4    1.70    0.57
   3  41  -5    2.36    0.67
   3  40   2    0.37    0.45
   3  40   1    0.47    0.43
   3  40   0    4.24    0.76
   3  40  -1    0.17    0.40
   3  40  -2    0.08    0.33
   3  40  -3   -0.04    0.39
   3  40  -4   -0.07    0.32
  -3  40   4    0.97    0.45
   3  40  -5   -0.72    0.53
   3  39   2    0.99    0.55
   3  39   1    1.71    0.60
   3  39   0    1.00    0.46
   3  39  -1    2.68    0.66
   3  39  -2   -0.03    0.35
   3  39  -3    1.25    0.46
  -3  39   4    0.88    0.42
   3  39  -4    2.07    0.62
  -3  39   5    0.32    0.32
   3  39  -5   -0.43    0.48
   3  39  -6   -0.36    0.43
   3  38   2    1.64    0.58
   3  38   1    2.12    0.59
   3  38   0    2.51    0.65
   3  38  -1    1.31    0.47
   3  38  -2   -0.80    0.50
   3  38  -3    0.14    0.37
   3  38  -4   -0.06    0.39
  -3  38   4   -0.05    0.35
   3  38  -5    1.50    0.55
  -3  38   5    1.69    0.54
  -3  38   6    1.77    0.58
  -3  38   6    2.53    0.63
   3  38  -6    2.39    0.64
   3  37   3   -0.04    0.30
   3  37   2    1.38    0.51
   3  37   1    9.48    1.12
   3  37   0    0.22    0.30
   3  37  -1    0.05    0.33
   3  37  -2   12.38    1.19
  -3  37   3   -0.42    0.38
   3  37  -3    0.02    0.36
  -3  37   4   -0.25    0.29
   3  37  -4    0.07    0.32
  -3  37   5    2.52    0.68
   3  37  -5    2.41    0.65
  -3  37   6    1.03    0.46
   3  37  -6    1.57    0.54
   3  36   3    0.75    0.36
   3  36   2    6.35    0.93
   3  36   1    0.74    0.51
   3  36   0    0.13    0.29
   3  36  -1    0.18    0.38
   3  36  -2   -0.13    0.34
  -3  36   3    0.64    0.35
   3  36  -3    0.26    0.34
   3  36  -4    4.39    0.77
  -3  36   4    4.85    0.74
  -3  36   5   -0.31    0.35
   3  36  -5   -0.45    0.34
  -3  36   5    0.80    0.50
  -3  36   6   -0.16    0.37
   3  36  -6    0.79    0.44
  -3  36   7   -0.57    0.36
  -3  35  -4    0.40    0.43
   3  35   3    0.84    0.45
   3  35   2    3.64    0.75
   3  35   1    4.18    0.75
   3  35   0    0.09    0.31
   3  35  -1    1.96    0.58
   3  35  -2    0.32    0.41
  -3  35   3    4.66    0.71
   3  35  -3    5.07    0.82
   3  35  -4    3.26    0.65
  -3  35   4    3.71    0.68
   3  35  -5   -0.20    0.36
  -3  35   5    0.83    0.42
  -3  35   6   -0.51    0.38
   3  35  -6    0.44    0.44
  -3  35   7    5.89    0.90
   3  35  -7    4.95    0.85
  -3  34  -4    0.61    0.36
   3  34   4    1.38    0.56
   3  34   3    0.29    0.44
   3  34   2    2.10    0.53
   3  34   1    1.53    0.49
   3  34   0    0.23    0.27
   3  34  -1    1.16    0.43
   3  34  -2   -0.17    0.40
  -3  34   3   -0.30    0.36
   3  34  -3    0.26    0.33
   3  34  -4    0.47    0.42
  -3  34   4    0.67    0.37
  -3  34   5    0.05    0.31
   3  34  -5    0.49    0.41
  -3  34   6   -0.20    0.38
   3  34  -6    0.29    0.32
  -3  34   7    1.47    0.52
   3  34  -7    1.16    0.54
   3  33   4    0.75    0.37
  -3  33  -4    0.17    0.39
  -3  33  -3   -0.27    0.33
   3  33   3    0.14    0.28
   3  33   2   -0.14    0.34
   3  33   1    0.17    0.29
   3  33   0    2.00    0.54
   3  33  -1    1.37    0.50
   3  33  -2    1.85    0.53
  -3  33   3   14.66    1.18
   3  33  -3   13.76    1.21
   3  33  -4   11.94    1.14
  -3  33   4   12.51    1.13
  -3  33   5    1.19    0.46
   3  33  -5    1.50    0.46
  -3  33   6   -0.13    0.38
   3  33  -6    0.29    0.39
  -3  33   7    0.67    0.45
   3  33  -7   -0.32    0.33
  -3  32  -4   -0.04    0.40
   3  32   4    0.53    0.44
  -3  32  -3    0.31    0.30
   3  32   3    1.21    0.40
   3  32   2    3.34    0.70
   3  32   1    1.70    0.50
   3  32   0    3.02    0.56
   3  32  -1    1.49    0.39
   3  32  -2    0.33    0.35
   3  32  -3    0.51    0.32
  -3  32   3    0.32    0.28
  -3  32   4    8.67    0.92
   3  32  -4    9.52    1.03
  -3  32   5    3.08    0.65
   3  32  -5    2.15    0.56
   3  32  -6    0.68    0.43
  -3  32   6    0.67    0.38
   3  32  -7    0.37    0.30
  -3  32   7    0.67    0.47
  -3  31  -5    0.61    0.43
   3  31   5   -0.42    0.39
  -3  31  -4    1.58    0.46
   3  31   4    2.34    0.58
  -3  31  -3    0.30    0.30
   3  31   3    1.18    0.53
   3  31   2    6.81    0.86
   3  31   1    1.75    0.52
   3  31   0    0.41    0.30
   3  31  -1   -0.09    0.26
  -3  31   2   -0.15    0.31
   3  31  -2    0.40    0.32
  -3  31   3    2.82    0.54
   3  31  -3    3.96    0.67
  -3  31   4    9.27    0.95
   3  31  -4    9.24    1.01
   3  31  -5    4.71    0.75
  -3  31   5    4.55    0.68
  -3  31   6    0.66    0.42
   3  31  -6    0.14    0.32
   3  31  -7   -0.17    0.27
  -3  31   7   -0.11    0.46
  -3  31   8    6.85    0.99
  -3  30  -5    0.58    0.43
   3  30   5    0.35    0.39
  -3  30  -4   -0.16    0.32
   3  30   4    0.02    0.33
  -3  30  -3   -0.19    0.37
   3  30   3    0.25    0.35
  -3  30  -2    0.86    0.35
   3  30   2    0.21    0.27
   3  30   1   45.74    2.13
   3  30   0    5.83    0.78
   3  30  -1   -0.25    0.28
  -3  30   2    6.03    0.72
   3  30  -2    5.63    0.77
   3  30  -3    4.23    0.68
  -3  30   3    2.82    0.53
   3  30  -4    0.32    0.35
  -3  30   4    0.89    0.40
   3  30  -5    2.39    0.56
  -3  30   5    2.87    0.60
  -3  30   6   -0.50    0.44
   3  30  -6   -0.19    0.33
  -3  30   7    1.77    0.57
   3  30  -7    0.96    0.41
  -3  30   8   -0.06    0.46
  -3  29  -5    0.81    0.46
   3  29   5    1.90    0.56
  -3  29  -4    0.11    0.32
   3  29   4    0.19    0.36
  -3  29  -3    8.67    0.94
   3  29   3    8.51    1.03
  -3  29  -2    0.28    0.36
   3  29   2    0.49    0.38
   3  29   1    7.93    0.92
   3  29   0    5.53    0.73
   3  29  -1    0.39    0.26
  -3  29   2    1.92    0.45
   3  29  -2    1.65    0.43
   3  29  -3   -0.04    0.29
  -3  29   3    0.14    0.27
   3  29  -4    2.08    0.53
  -3  29   4    2.38    0.50
  -3  29   5    0.15    0.33
   3  29  -5   -0.24    0.36
  -3  29   6    1.16    0.47
   3  29  -6    0.81    0.41
  -3  29   7   -0.05    0.38
   3  29  -7   -0.33    0.35
  -3  29   8    0.08    0.36
  -3  28  -5    2.54    0.61
   3  28   5    3.76    0.74
  -3  28  -4    0.15    0.37
   3  28   4    0.24    0.30
  -3  28  -3    4.50    0.64
   3  28   3    7.49    0.95
  -3  28  -2    3.73    0.60
   3  28   2    2.24    0.49
   3  28   1    2.95    0.58
   3  28   0    7.36    0.83
   3  28  -1    0.34    0.32
  -3  28   2   -0.03    0.26
   3  28  -2    0.22    0.26
   3  28  -3    0.15    0.27
  -3  28   3   -0.02    0.30
  -3  28   4    8.82    0.92
   3  28  -4   10.02    0.95
  -3  28   5    8.03    0.90
   3  28  -5    8.18    0.93
  -3  28   6    3.54    0.67
   3  28  -6    2.69    0.60
  -3  28   7    0.02    0.36
   3  28  -7    0.17    0.33
  -3  28   8    0.34    0.38
  -3  27  -5    0.42    0.41
   3  27   5    0.19    0.32
  -3  27  -4    0.44    0.47
   3  27   4   -0.27    0.31
  -3  27  -3    0.16    0.31
   3  27   3    0.49    0.42
  -3  27  -2    5.50    0.69
   3  27   2    6.06    0.78
   3  27   1   19.60    1.32
   3  27   0    0.19    0.29
   3  27  -1    0.65    0.27
  -3  27   2    5.50    0.65
  -3  27   2    5.94    0.59
   3  27  -2    5.82    0.71
  -3  27   3    0.26    0.25
   3  27  -3    0.30    0.31
  -3  27   4   10.07    0.95
   3  27  -4    9.60    0.93
  -3  27   5   -0.09    0.30
   3  27  -5    0.10    0.31
   3  27  -6    0.70    0.37
  -3  27   6    0.01    0.34
   3  27  -7    6.96    0.93
  -3  27   7    5.25    0.85
  -3  27   8    0.77    0.48
   3  26   6    1.58    0.48
   3  26   5   14.46    1.34
  -3  26  -5   13.42    1.28
  -3  26  -4    2.24    0.62
   3  26   4    1.85    0.55
  -3  26  -3    0.22    0.28
   3  26   3    0.43    0.30
  -3  26  -2    0.38    0.34
   3  26   2    0.47    0.29
  -3  26  -1    4.78    0.60
   3  26   1    4.51    0.64
   3  26   0    2.64    0.50
   3  26  -1    0.57    0.31
  -3  26   1    0.53    0.23
  -3  26   2    4.61    0.59
  -3  26   2    4.46    0.50
   3  26  -2    5.46    0.69
  -3  26   3    0.13    0.27
   3  26  -3    0.01    0.25
  -3  26   4    0.93    0.35
   3  26  -4    0.55    0.27
  -3  26   5   12.89    1.11
   3  26  -5   10.91    1.04
  -3  26   6    2.10    0.52
   3  26  -6    2.76    0.63
  -3  26   7    0.25    0.36
   3  26  -7    0.39    0.38
  -3  26   8    0.80    0.53
   3  25   6    6.42    0.96
  -3  25  -5    0.43    0.43
   3  25   5   -0.35    0.44
  -3  25  -4    2.34    0.57
   3  25   4    1.99    0.49
  -3  25  -3    1.18    0.39
   3  25   3    1.97    0.52
  -3  25  -2    2.46    0.53
   3  25   2    2.71    0.56
  -3  25  -1    3.58    0.47
   3  25   1    3.77    0.59
   3  25   0    1.77    0.41
  -3  25   1    0.04    0.17
   3  25  -1    0.27    0.27
  -3  25   2   12.25    0.94
  -3  25   2   11.59    0.80
   3  25  -2   10.30    0.91
  -3  25   3    1.27    0.35
   3  25  -3    0.93    0.37
  -3  25   4    7.12    0.78
   3  25  -4    7.00    0.80
  -3  25   5   27.08    1.58
   3  25  -5   22.16    1.45
  -3  25   6    0.04    0.35
   3  25  -6    0.93    0.42
  -3  25   7    0.89    0.41
   3  25  -7    1.20    0.48
  -3  25   8    0.21    0.34
   3  24   6    0.49    0.37
  -3  24  -5    6.90    0.96
   3  24   5    9.22    1.06
  -3  24  -4    1.83    0.57
   3  24   4    1.38    0.45
  -3  24  -3    1.37    0.48
   3  24   3    1.06    0.35
  -3  24  -2    4.85    0.65
   3  24   2    5.94    0.74
  -3  24  -1    1.28    0.37
   3  24   1    1.91    0.43
   3  24   0   12.11    0.94
  -3  24   1    0.41    0.19
   3  24  -1    0.99    0.30
  -3  24   2    2.08    0.40
  -3  24   2    2.00    0.34
   3  24  -2    2.35    0.43
  -3  24   3   -0.20    0.24
   3  24  -3   -0.25    0.24
  -3  24   4    4.47    0.62
   3  24  -4    5.23    0.70
  -3  24   5   71.20    2.48
   3  24  -5   70.74    2.49
   3  24  -6    3.05    0.60
  -3  24   6    3.65    0.65
  -3  24   7    0.51    0.32
  -3  24   8    1.42    0.54
  -3  24   9   -0.53    0.46
  -3  23  -6    0.36    0.34
   3  23   6    0.32    0.33
  -3  23  -5    0.48    0.44
   3  23   5    1.08    0.47
  -3  23  -4    5.57    0.79
   3  23   4    6.51    0.85
  -3  23  -3    0.27    0.26
   3  23   3    0.04    0.35
  -3  23  -2    1.62    0.38
   3  23   2    2.27    0.46
  -3  23  -1    5.27    0.59
   3  23   1    4.53    0.59
   3  23   0    5.28    0.68
   3  23  -1    9.60    0.85
  -3  23   1    8.53    0.69
  -3  23   2    1.08    0.39
  -3  23   2    0.57    0.29
   3  23  -2    0.72    0.30
  -3  23   3    3.45    0.52
   3  23  -3    4.13    0.59
  -3  23   4   14.80    1.07
   3  23  -4   14.25    1.05
  -3  23   5    7.37    0.83
   3  23  -5    8.35    0.90
  -3  23   6    9.55    0.98
   3  23  -6   10.73    1.03
  -3  23   7    1.11    0.46
  -3  23   8   -0.05    0.37
  -3  23   9   -1.01    0.50
   3  22   6   -0.07    0.26
  -3  22  -6    0.76    0.55
   3  22   5    0.04    0.30
  -3  22  -5    0.19    0.45
  -3  22  -4    6.46    0.85
   3  22   4    4.60    0.70
  -3  22  -3    1.35    0.40
   3  22   3    2.87    0.54
  -3  22  -2    0.39    0.29
   3  22   2   -0.04    0.28
  -3  22  -1    0.22    0.21
   3  22   1    0.56    0.33
  -3  22   0  139.97    2.47
   3  22   0  141.25    3.10
  -3  22   1    5.68    0.56
   3  22  -1    6.08    0.68
  -3  22   2    0.84    0.33
   3  22  -2    0.49    0.26
  -3  22   3    0.42    0.29
   3  22  -3    0.41    0.36
  -3  22   4    0.65    0.32
   3  22  -4    0.51    0.30
   3  22  -5    0.32    0.34
  -3  22   5    0.05    0.27
  -3  22   6   -0.17    0.33
   3  22  -6    0.73    0.42
  -3  22   7    0.27    0.38
  -3  22   8    0.35    0.36
  -3  22   9   -0.13    0.41
   3  21   6    3.01    0.67
  -3  21  -6    2.43    0.64
   3  21   5    3.02    0.57
  -3  21  -5    4.34    0.77
  -3  21  -4   18.60    1.36
   3  21   4   20.47    1.41
  -3  21  -3    2.52    0.51
   3  21   3    2.36    0.52
  -3  21  -2    4.29    0.59
   3  21   2    4.22    0.61
  -3  21  -1    0.37    0.25
   3  21   1    0.78    0.34
  -3  21   0    4.31    0.55
   3  21   0    6.04    0.67
  -3  21   1    0.02    0.19
   3  21  -1    0.16    0.25
  -3  21   2    2.03    0.39
   3  21  -2    1.93    0.42
  -3  21   3    8.18    0.74
   3  21  -3    7.68    0.75
  -3  21   4    9.65    0.86
   3  21  -4    9.30    0.87
  -3  21   5    2.52    0.51
   3  21  -5    2.85    0.61
   3  21  -6    3.43    0.60
  -3  21   6    2.85    0.56
  -3  21   7    0.86    0.41
  -3  21   8    0.97    0.47
  -3  21   9    0.09    0.44
   3  20   6   -0.49    0.41
  -3  20  -6    0.06    0.40
   3  20   5    2.70    0.57
  -3  20  -5    2.54    0.66
   3  20   4    0.43    0.29
  -3  20  -4    0.26    0.39
  -3  20  -3    0.95    0.42
   3  20   3    0.90    0.37
  -3  20  -2   11.77    0.88
   3  20   2   13.45    1.03
  -3  20  -1    0.64    0.30
   3  20   1    1.00    0.32
  -3  20   0    3.64    0.42
   3  20   0    4.52    0.56
  -3  20   1    6.24    0.66
  -3  20   1    5.71    0.54
   3  20  -1    5.82    0.62
  -3  20   2    0.11    0.21
   3  20  -2    0.16    0.22
   3  20  -3    0.25    0.22
  -3  20   3   -0.02    0.25
  -3  20   4    1.25    0.43
   3  20  -4    0.65    0.28
  -3  20   5   51.69    2.02
   3  20  -5   50.80    2.01
  -3  20   6    0.11    0.31
   3  20  -6    0.01    0.24
  -3  20   7    0.32    0.41
  -3  20   8    4.91    0.83
  -3  20   9    0.53    0.39
  -3  19  -6    0.98    0.40
   3  19   5    3.04    0.57
  -3  19  -5    4.44    0.74
   3  19   4    0.46    0.30
  -3  19  -4    0.43    0.35
  -3  19  -3    3.81    0.61
   3  19   3    4.21    0.61
  -3  19  -2    0.11    0.27
   3  19   2    0.23    0.26
  -3  19  -1    0.22    0.31
   3  19   1    0.16    0.21
  -3  19   0   12.82    0.73
   3  19   0   12.53    0.88
  -3  19   1   21.43    1.14
  -3  19   1   19.42    0.97
   3  19  -1   18.31    1.04
   3  19  -2    4.03    0.52
  -3  19   2    4.42    0.54
  -3  19   3    8.30    0.74
   3  19  -3    7.21    0.69
  -3  19   4    3.28    0.42
  -3  19   4    4.29    0.65
  -3  19   4    3.32    0.44
   3  19  -4    3.44    0.55
  -3  19   5   52.51    2.01
   3  19  -5   54.72    2.08
  -3  19   6   -0.01    0.33
   3  19  -6    0.17    0.27
  -3  19   7   -0.15    0.27
  -3  19   8    1.37    0.50
  -3  19   9    1.47    0.50
  -3  18  -6    6.83    0.98
   3  18   5   -0.15    0.27
  -3  18  -5    0.41    0.45
   3  18   4    0.80    0.36
  -3  18  -4    0.62    0.38
  -3  18  -3    0.33    0.31
   3  18   3    0.79    0.33
  -3  18  -2    0.51    0.29
   3  18   2    0.01    0.20
   3  18   1   39.18    1.57
  -3  18  -1   40.87    1.47
  -3  18   0    0.08    0.17
   3  18   0   -0.28    0.21
  -3  18   1    4.63    0.53
  -3  18   1    1.36    0.31
   3  18  -1    1.70    0.37
  -3  18   2   16.39    0.98
   3  18  -2   15.99    0.97
   3  18  -3   -0.13    0.27
  -3  18   3   -0.12    0.27
  -3  18   3   -0.02    0.13
  -3  18   4   -0.09    0.29
  -3  18   4   -0.28    0.23
  -3  18   4    0.00    0.15
   3  18  -4    0.17    0.32
  -3  18   5    4.24    0.60
   3  18  -5    5.42    0.76
  -3  18   6   13.88    1.08
   3  18  -6   12.77    1.08
  -3  18   7    0.27    0.35
  -3  18   8    2.53    0.60
  -3  18   9    1.04    0.50
  -3  17  -6   11.39    1.24
   3  17   5    1.02    0.38
  -3  17  -5    0.98    0.43
   3  17   4    0.46    0.32
  -3  17  -4    0.20    0.33
  -3  17  -3    0.41    0.24
   3  17   3    0.34    0.21
  -3  17  -2   10.24    0.83
   3  17   2   10.52    0.84
  -3  17  -1   32.48    1.30
   3  17   1   36.21    1.47
  -3  17   0    6.06    0.49
   3  17   0    5.38    0.57
   3  17  -1    0.51    0.25
  -3  17   1    0.56    0.28
  -3  17   1    0.72    0.18
  -3  17   1    0.82    0.27
  -3  17   2    2.20    0.40
   3  17  -2    3.07    0.45
  -3  17   3   20.00    1.09
  -3  17   3   19.00    0.84
  -3  17   3   19.85    0.84
   3  17  -3   18.97    1.08
  -3  17   4    2.70    0.37
  -3  17   4    3.18    0.47
  -3  17   4    2.95    0.40
   3  17  -4    3.47    0.56
  -3  17   5    0.06    0.26
   3  17  -5    0.14    0.29
  -3  17   6    3.94    0.62
   3  17  -6    3.80    0.66
  -3  17   7    1.13    0.47
  -3  17   8    0.94    0.49
  -3  17   9    0.80    0.54
   3  17  -9   -0.33    0.38
   3  17 -10    7.84    1.00
  -3  16  -6   14.07    1.38
   3  16   5    0.21    0.29
  -3  16  -5    0.34    0.40
   3  16   4    4.47    0.61
  -3  16  -4    4.96    0.72
  -3  16  -3    6.82    0.78
   3  16   3    8.37    0.79
  -3  16  -2    0.06    0.21
   3  16   2    0.09    0.19
  -3  16  -1    2.24    0.43
   3  16   1    0.80    0.28
  -3  16   0    5.77    0.48
   3  16   0    6.78    0.62
  -3  16   1    1.55    0.33
  -3  16   1    1.32    0.21
  -3  16   1    1.41    0.28
   3  16  -1    1.52    0.30
  -3  16   2   -0.09    0.28
  -3  16   2    0.22    0.11
   3  16  -2    0.42    0.22
  -3  16   3    9.95    0.85
  -3  16   3    8.76    0.65
  -3  16   3    8.74    0.57
   3  16  -3    7.07    0.70
  -3  16   4   52.89    1.60
  -3  16   4   55.29    1.52
  -3  16   4   57.29    1.89
   3  16  -4   54.59    1.87
  -3  16   5   33.66    1.53
   3  16  -5   32.03    1.54
   3  16  -6    2.72    0.54
  -3  16   6    2.55    0.51
  -3  16   7    0.30    0.33
  -3  16   8    0.58    0.46
  -3  16   9    0.11    0.38
   3  16  -9    0.67    0.39
  -3  15  -6    2.28    0.62
   3  15   5    2.41    0.45
  -3  15  -5    3.48    0.67
   3  15   4    2.42    0.47
  -3  15  -4    1.80    0.45
  -3  15  -3   11.43    0.95
   3  15   3   10.86    0.87
  -3  15  -2    7.14    0.67
   3  15   2    7.10    0.66
   3  15   1   61.89    1.73
  -3  15  -1   60.89    1.74
   3  15   1   61.29    1.83
  -3  15   0    0.11    0.15
   3  15   0    0.76    0.26
  -3  15   0    0.16    0.15
   3  15   0    0.16    0.16
  -3  15   1   -0.07    0.21
  -3  15   1    0.10    0.12
  -3  15   1    0.06    0.16
   3  15  -1    0.39    0.24
  -3  15   2   12.02    0.82
   3  15  -2   11.04    0.76
  -3  15   2   10.88    0.53
  -3  15   3    8.75    0.70
  -3  15   3    8.09    0.56
   3  15  -3    8.51    0.70
  -3  15   3    9.27    0.55
   3  15  -4   47.91    1.72
  -3  15   4   42.59    1.63
  -3  15   4   43.52    1.45
  -3  15   4   42.18    1.31
  -3  15   5    3.63    0.57
   3  15  -5    3.81    0.62
  -3  15   6    0.79    0.30
   3  15  -6    0.93    0.37
  -3  15   7    5.50    0.75
  -3  15   8   -0.06    0.34
  -3  15   9    1.71    0.68
   3  15  -9    1.07    0.46
  -3  14  -6    1.73    0.52
  -3  14  -5    4.45    0.73
   3  14   5    6.23    0.75
   3  14   4    2.20    0.43
  -3  14  -4    1.91    0.47
   3  14   3    1.97    0.40
  -3  14  -3    1.89    0.50
  -3  14  -2    0.23    0.28
   3  14   2    0.15    0.17
   3  14   1   97.04    2.12
  -3  14  -1   88.26    2.07
   3  14   1   91.53    2.20
   3  14   0   -0.02    0.15
  -3  14   0    0.13    0.14
  -3  14   0    0.23    0.17
   3  14   0    0.43    0.20
  -3  14   1    1.59    0.32
  -3  14   1    1.38    0.20
  -3  14   1    1.05    0.26
   3  14  -1    1.45    0.31
  -3  14   2    8.59    0.47
  -3  14   2    7.89    0.66
   3  14  -2    7.53    0.62
  -3  14   3    2.60    0.40
  -3  14   3    2.54    0.31
   3  14  -3    3.04    0.45
  -3  14   3    2.74    0.30
  -3  14   4   11.27    0.66
  -3  14   4   11.53    0.86
  -3  14   4   10.29    0.71
   3  14  -4   10.62    0.82
  -3  14   5   -0.09    0.33
   3  14  -5    0.49    0.28
  -3  14   6    4.76    0.66
   3  14  -6    4.60    0.65
  -3  14   7   -0.37    0.29
  -3  14   8    0.27    0.33
  -3  14   9    9.49    1.11
   3  14  -9   11.03    1.07
  -3  13  -6    0.43    0.41
   3  13   5    0.98    0.31
  -3  13  -5    0.98    0.45
   3  13   4    0.62    0.18
  -3  13  -4    0.95    0.42
  -3  13  -3    8.53    0.82
   3  13   3    8.47    0.76
  -3  13  -2   30.17    1.36
   3  13   2   31.82    1.33
  -3  13  -1   16.25    0.91
   3  13   1   17.85    0.90
   3  13   1   18.21    0.96
   3  13   0    0.29    0.18
   3  13   0    0.14    0.13
  -3  13   0    0.14    0.13
  -3  13   0    0.33    0.21
  -3  13   1    4.20    0.48
  -3  13   1    4.12    0.33
  -3  13   1    4.03    0.45
   3  13  -1    4.40    0.47
   3  13  -2    0.03    0.16
  -3  13   2    0.15    0.17
  -3  13   2    0.17    0.12
  -3  13   3   12.03    0.57
  -3  13   3   11.98    0.81
  -3  13   3   11.06    0.64
   3  13  -3   11.06    0.75
   3  13  -3   11.02    0.78
  -3  13   4   28.11    1.28
  -3  13   4   28.44    1.16
   3  13  -4   27.66    1.29
   3  13  -5   -0.08    0.24
  -3  13   5    0.12    0.26
  -3  13   6    5.59    0.67
  -3  13   7    0.17    0.28
  -3  13   8   13.28    1.21
  -3  13   9   17.01    1.47
   3  13  -9   17.47    1.33
  -3  12  -7    7.62    1.07
  -3  12  -6    1.03    0.48
  -3  12  -5    4.69    0.75
   3  12   4    0.85    0.26
  -3  12  -4    0.83    0.37
   3  12   3    1.72    0.35
  -3  12  -3    2.18    0.45
  -3  12  -2    7.02    0.69
   3  12   2    5.57    0.56
  -3  12  -1    4.81    0.49
   3  12   1    6.18    0.52
   3  12   1    6.04    0.54
   3  12   0    3.78    0.38
  -3  12   0    4.49    0.43
  -3  12   0    4.60    0.49
   3  12   0    4.48    0.45
  -3  12   1    0.48    0.15
  -3  12   1    0.32    0.15
  -3  12   1    0.31    0.19
   3  12  -1    0.40    0.18
   3  12  -2   29.18    1.17
  -3  12   2   29.04    0.86
  -3  12   2   29.18    1.18
   3  12  -3    0.38    0.21
  -3  12   3    0.44    0.24
  -3  12   3    0.18    0.14
   3  12  -3    0.39    0.23
  -3  12   3    0.06    0.09
  -3  12   4   52.98    1.72
  -3  12   4   51.15    1.54
   3  12  -4   53.22    1.77
  -3  12   5   -0.26    0.27
   3  12  -5   -0.02    0.25
  -3  12   6    0.44    0.32
  -3  12   7    0.82    0.48
  -3  12   8    3.39    0.67
  -3  12   9    2.16    0.64
   3  12  -9    2.20    0.52
  -3  11  -7    3.97    0.86
  -3  11  -6    0.86    0.46
  -3  11  -5    0.28    0.30
   3  11   4    0.72    0.26
  -3  11  -4    0.66    0.27
  -3  11  -3    3.04    0.53
   3  11   3    3.05    0.46
  -3  11  -2    3.41    0.55
   3  11   2    3.42    0.35
   3  11   2    3.25    0.43
  -3  11  -1    5.26    0.51
   3  11   1    5.42    0.49
   3  11   1    5.42    0.51
   3  11   0    0.55    0.18
   3  11   0    0.43    0.15
  -3  11   0    0.39    0.19
  -3  11   0    0.52    0.20
  -3  11   1   11.86    0.75
  -3  11   1   12.17    0.55
  -3  11   1   11.82    0.73
   3  11  -1   11.53    0.70
  -3  11   2   15.30    0.85
  -3  11   2   15.65    0.64
   3  11  -2   17.23    0.88
  -3  11   3   70.28    1.88
  -3  11   3   73.70    1.33
  -3  11   3   69.27    1.58
   3  11  -3   72.83    1.87
   3  11  -3   69.62    1.86
  -3  11   4   39.47    1.35
   3  11  -4   39.87    1.50
  -3  11   4   40.16    1.48
  -3  11   5    0.42    0.27
   3  11  -5    0.79    0.32
  -3  11   6   -0.12    0.24
  -3  11   7   -0.16    0.31
  -3  11   8    3.56    0.68
   3  11  -9    1.76    0.51
  -3  11   9    1.49    0.57
  -3  11  10    2.71    0.72
  -3  10  -7   10.73    1.21
  -3  10  -6    0.03    0.38
  -3  10  -5    0.93    0.46
   3  10   4    0.35    0.22
   3  10   4   -0.07    0.21
  -3  10  -4    0.08    0.28
   3  10   3    0.03    0.14
   3  10   3   -0.23    0.16
  -3  10  -3    0.20    0.25
  -3  10  -2   65.52    1.96
   3  10   2   67.08    1.80
  -3  10  -1   16.85    0.89
   3  10   1   18.02    0.88
   3  10   1   18.37    0.85
   3  10   0   12.71    0.64
  -3  10   0   13.35    0.69
  -3  10   0   12.71    0.75
   3  10   0   13.57    0.73
   3  10  -1    0.14    0.14
  -3  10   1    0.14    0.15
  -3  10   1    0.07    0.11
  -3  10   1    0.01    0.15
  -3  10   2    8.40    0.62
  -3  10   2    7.76    0.45
   3  10  -2    7.88    0.59
  -3  10   3   20.80    1.01
  -3  10   3   19.59    0.83
   3  10  -3   19.94    0.97
  -3  10   3   21.02    0.69
   3  10  -3   19.74    0.97
  -3  10   4    3.36    0.42
  -3  10   4    3.19    0.44
   3  10  -4    4.49    0.53
  -3  10   5    5.31    0.61
   3  10  -5    4.88    0.60
  -3  10   6    0.07    0.26
  -3  10   7    0.86    0.37
  -3  10   8    0.57    0.44
  -3  10   9    2.26    0.65
  -3  10  10    1.80    0.63
  -3   9  -7    0.57    0.40
  -3   9  -6    6.78    0.94
  -3   9  -5    6.75    0.86
   3   9   5    7.10    0.76
   3   9   4    0.25    0.15
  -3   9  -4    0.07    0.32
   3   9   4   -0.24    0.21
   3   9   3    1.57    0.32
  -3   9  -3    1.37    0.40
   3   9   3    1.70    0.32
  -3   9  -2   30.35    1.33
   3   9   2   37.86    1.32
  -3   9  -1    0.83    0.23
   3   9   1    1.10    0.24
   3   9   1    0.95    0.22
  -3   9   0   -0.07    0.14
   3   9   0    0.23    0.10
  -3   9   0    0.48    0.23
   3   9   0    0.21    0.15
  -3   9   1   20.70    0.94
  -3   9   1   21.58    0.96
  -3   9   1   20.25    0.92
   3   9  -1   21.59    0.92
  -3   9   1   21.59    0.73
  -3   9   2    2.76    0.34
   3   9  -2    2.23    0.32
  -3   9   2    3.13    0.40
  -3   9   2    2.51    0.26
  -3   9   3   -0.03    0.13
  -3   9   3    0.09    0.09
   3   9  -3    0.04    0.17
  -3   9   3   -0.15    0.23
  -3   9   3    0.09    0.16
   3   9  -3    0.00    0.20
  -3   9   4   24.84    0.87
  -3   9   4   23.00    1.11
  -3   9   4   25.37    1.07
   3   9  -4   23.47    1.13
  -3   9   5    7.27    0.69
   3   9  -5    6.86    0.70
  -3   9   5    7.77    0.68
  -3   9   6    0.00    0.28
  -3   9   6    0.43    0.25
  -3   9   7   32.60    1.67
   3   9  -7   32.44    1.43
  -3   9   7   34.35    1.56
  -3   9   8    1.98    0.53
  -3   9   8    1.78    0.40
  -3   9   9    3.47    0.78
  -3   9  10    0.16    0.45
  -3   8  -7    5.50    0.84
  -3   8  -6    3.55    0.73
  -3   8  -5    0.81    0.35
   3   8   5    0.72    0.30
   3   8   4    1.24    0.31
  -3   8  -4    1.10    0.34
   3   8   4    1.54    0.33
   3   8   3    1.49    0.30
  -3   8  -3    1.02    0.44
  -3   8  -2   30.20    1.32
   3   8   2   26.27    1.08
  -3   8  -1    1.13    0.25
   3   8   1    1.75    0.28
  -3   8   0    0.14    0.17
   3   8   0   -0.11    0.14
  -3   8   0    0.00    0.16
   3   8   0    0.08    0.09
  -3   8   0    0.28    0.20
  -3   8   1    6.71    0.54
  -3   8   1    6.24    0.51
  -3   8   1    6.89    0.54
   3   8  -1    7.53    0.53
  -3   8   2    2.87    0.36
   3   8  -2    2.29    0.34
  -3   8   2    2.71    0.37
  -3   8   2    2.50    0.27
   3   8  -2    2.17    0.31
  -3   8   3   25.03    1.08
  -3   8   3   25.97    0.96
   3   8  -3   27.53    1.09
   3   8  -3   26.07    1.09
  -3   8   3   26.51    0.94
  -3   8   4   10.71    0.57
  -3   8   4   10.45    0.75
   3   8  -4   10.94    0.76
  -3   8   4    9.79    0.68
   3   8  -4   10.30    0.75
  -3   8   4   11.02    0.74
  -3   8   5    0.20    0.23
   3   8  -5    0.62    0.30
  -3   8   5    0.29    0.23
   3   8  -6    2.93    0.40
  -3   8   6    3.12    0.52
  -3   8   6    4.00    0.53
   3   8  -7    2.35    0.45
  -3   8   7    1.90    0.50
  -3   8   7    1.91    0.37
  -3   8   8    0.69    0.43
  -3   8   8    0.28    0.29
  -3   8   9    5.70    0.85
  -3   8  10    3.17    0.72
  -3   7  -7   -0.01    0.42
  -3   7  -6   -0.12    0.40
   3   7   6    0.26    0.26
  -3   7  -5    0.77    0.40
   3   7   5    1.25    0.38
   3   7   4    2.84    0.41
  -3   7  -4    3.90    0.62
   3   7   4    3.26    0.49
   3   7   3    0.68    0.20
  -3   7  -3    0.47    0.27
  -3   7  -2   12.45    0.86
   3   7   2   12.92    0.73
  -3   7  -1    9.90    0.67
   3   7   1   10.23    0.61
  -3   7   0   -0.10    0.18
   3   7   0    0.10    0.10
  -3   7   0   -0.04    0.15
  -3   7   0    0.01    0.14
   3   7   0    0.09    0.10
  -3   7   1   10.56    0.64
  -3   7   1    9.99    0.64
  -3   7   1   10.50    0.65
   3   7  -1   10.39    0.60
  -3   7   2   80.53    1.71
  -3   7   2   81.65    1.79
  -3   7   2   79.43    1.47
   3   7  -2   80.52    1.77
   3   7  -2   76.81    1.70
  -3   7   3   43.12    1.19
  -3   7   3   41.58    1.35
  -3   7   3   40.89    1.20
   3   7  -3   43.32    1.37
   3   7  -3   41.31    1.35
  -3   7   4    6.78    0.46
  -3   7   4    7.01    0.62
   3   7  -4    5.75    0.54
  -3   7   4    6.14    0.54
   3   7  -4    5.70    0.57
  -3   7   4    6.47    0.57
  -3   7   5    4.68    0.54
  -3   7   5    4.46    0.54
   3   7  -6    3.27    0.45
  -3   7   6    3.33    0.55
  -3   7   6    3.54    0.50
   3   7  -7    3.33    0.47
  -3   7   7    3.00    0.55
  -3   7   7    3.05    0.48
  -3   7   8    0.00    0.26
  -3   7   8    0.30    0.41
   3   7  -8   -0.26    0.28
  -3   7   9    3.22    0.65
  -3   7  10    0.19    0.39
  -3   6  -7    0.85    0.52
   3   6   6    5.30    0.76
  -3   6  -6    4.65    0.78
  -3   6  -5   -0.23    0.34
   3   6   5    0.09    0.24
  -3   6  -4    2.72    0.57
   3   6   3    1.28    0.25
  -3   6  -3    0.61    0.32
  -3   6  -2   11.07    0.80
   3   6   2   11.15    0.76
   3   6   2   12.84    0.71
  -3   6  -1    5.43    0.53
  -3   6  -1    4.78    0.48
   3   6   1    4.67    0.40
  -3   6   0    5.00    0.48
  -3   6   0    5.38    0.45
   3   6   0    6.47    0.39
   3   6   0    5.72    0.43
   3   6  -1    0.16    0.12
  -3   6   1    0.25    0.19
  -3   6   1   -0.06    0.16
  -3   6   1   -0.20    0.22
  -3   6   2    0.91    0.21
   3   6  -2    0.93    0.24
  -3   6   2    0.71    0.18
   3   6  -2    0.67    0.21
  -3   6   2    0.47    0.18
  -3   6   3    1.18    0.20
  -3   6   3    1.20    0.28
   3   6  -3    1.02    0.24
  -3   6   3    1.21    0.25
   3   6  -3    0.90    0.24
  -3   6   3    1.13    0.28
  -3   6   4    5.42    0.41
  -3   6   4    4.44    0.50
  -3   6   4    4.71    0.50
   3   6  -4    4.80    0.48
  -3   6   4    5.01    0.51
   3   6  -4    4.74    0.53
  -3   6   5    2.16    0.25
  -3   6   5    2.05    0.40
  -3   6   5    2.66    0.41
  -3   6   6    5.06    0.68
  -3   6   6    5.61    0.61
   3   6  -6    5.33    0.59
   3   6  -7    3.65    0.54
  -3   6   7    3.93    0.60
  -3   6   7    3.56    0.56
  -3   6   8   -0.21    0.39
   3   6  -8    0.82    0.31
  -3   6   8    0.74    0.34
  -3   6   9   -0.35    0.41
  -3   6  10    1.33    0.52
  -3   5  -7    2.69    0.71
   3   5   7    2.00    0.53
  -3   5  -6    0.59    0.34
   3   5   6    0.64    0.34
  -3   5  -5    1.47    0.44
   3   5   5    0.83    0.30
  -3   5  -4    5.76    0.75
  -3   5  -3    9.59    0.86
   3   5   3    8.89    0.64
  -3   5  -2    0.16    0.25
   3   5   2   -0.19    0.16
   3   5   2    0.27    0.14
  -3   5  -1    0.88    0.27
  -3   5  -1    1.16    0.28
   3   5   1    0.72    0.17
  -3   5   0   28.21    1.10
  -3   5   0   26.76    0.96
   3   5   0   27.77    0.78
   3   5   0   26.43    0.89
  -3   5   1   55.75    1.46
  -3   5   1   56.98    1.42
  -3   5   1   56.78    1.47
   3   5  -1   55.26    1.32
  -3   5   2   12.99    0.69
  -3   5   2   12.87    0.70
   3   5  -2   12.89    0.70
   3   5  -2   12.19    0.65
  -3   5   3    6.57    0.47
  -3   5   3    6.02    0.50
   3   5  -3    6.74    0.53
  -3   5   3    6.69    0.50
   3   5  -3    6.13    0.53
  -3   5   3    6.39    0.53
   3   5  -4    0.04    0.21
  -3   5   4    0.23    0.15
  -3   5   4    0.30    0.21
   3   5  -4    0.30    0.22
  -3   5   4    0.30    0.17
  -3   5   4    0.44    0.20
  -3   5   5    4.78    0.37
  -3   5   5    4.32    0.53
  -3   5   5    4.31    0.52
   3   5  -6    2.32    0.45
  -3   5   6    1.37    0.40
  -3   5   6    1.43    0.37
   3   5  -7    0.42    0.28
  -3   5   7    0.05    0.25
  -3   5   7   -0.23    0.24
   3   5  -8    0.76    0.30
  -3   5   8    0.56    0.36
  -3   5   8    0.73    0.35
  -3   5   9    4.62    0.76
  -3   5  10    1.07    0.49
  -3   4  -7    1.37    0.55
   3   4   7    2.08    0.53
  -3   4  -6   -0.24    0.35
   3   4   6    0.90    0.42
  -3   4  -5    0.10    0.35
   3   4   5    0.07    0.26
   3   4   5    0.08    0.28
  -3   4  -4    0.30    0.34
  -3   4  -3    6.75    0.73
  -3   4  -3    7.02    0.59
   3   4   3    7.16    0.55
  -3   4  -2    0.90    0.25
  -3   4  -2    0.81    0.31
   3   4   2    0.58    0.19
   3   4   2    0.69    0.18
  -3   4  -1    1.06    0.27
  -3   4  -1    0.72    0.21
   3   4   1    0.85    0.17
  -3   4   0   15.83    0.83
  -3   4   0   15.75    0.74
   3   4   0   15.24    0.56
   3   4   0   14.75    0.64
  -3   4   1   17.06    0.81
  -3   4   1   17.60    0.77
  -3   4   1   17.09    0.82
   3   4  -1   19.11    0.75
  -3   4   2    1.99    0.29
   3   4  -2    1.81    0.28
  -3   4   2    1.89    0.29
   3   4  -2    2.01    0.29
  -3   4   2    1.81    0.29
  -3   4   3    7.93    0.51
  -3   4   3    7.03    0.55
   3   4  -3    8.72    0.59
  -3   4   3    7.46    0.53
   3   4  -3    6.85    0.55
  -3   4   3    7.80    0.58
  -3   4   4    5.22    0.40
  -3   4   4    4.93    0.51
   3   4  -4    5.78    0.54
  -3   4   4    4.49    0.45
   3   4  -4    5.26    0.54
  -3   4   4    5.53    0.54
  -3   4   5   -0.06    0.21
  -3   4   5    0.02    0.10
  -3   4   5    0.40    0.24
  -3   4   6    0.15    0.22
   3   4  -6    0.47    0.37
  -3   4   6    0.06    0.30
  -3   4   7    3.99    0.57
   3   4  -7    3.88    0.53
  -3   4   7    3.67    0.60
  -3   4   8    6.62    0.84
  -3   4   8    6.45    0.77
   3   4  -8    7.51    0.80
  -3   4   9    1.31    0.49
  -3   4   9    2.28    0.52
  -3   4  10    0.83    0.44
  -3   3  -7    0.70    0.49
   3   3   7   -0.16    0.31
  -3   3  -6    0.22    0.44
   3   3   6   -0.20    0.27
  -3   3  -5   -0.30    0.33
   3   3   5    0.91    0.41
   3   3   5    0.25    0.24
  -3   3  -4    5.93    0.70
   3   3   3    2.29    0.30
  -3   3  -3    1.82    0.43
  -3   3  -3    1.91    0.34
  -3   3  -2    2.97    0.41
   3   3   2    3.53    0.41
  -3   3  -2    3.05    0.44
   3   3   2    3.82    0.36
  -3   3  -1    7.21    0.59
   3   3   1    6.97    0.44
  -3   3  -1    7.26    0.59
   3   3   0   35.91    0.96
  -3   3   0   35.90    1.22
  -3   3   1  200.34    2.73
  -3   3   1  195.67    2.49
  -3   3   1  196.07    2.72
   3   3  -1  207.50    2.36
  -3   3   2    5.12    0.44
  -3   3   2    6.15    0.48
   3   3  -2    4.60    0.41
   3   3  -2    5.11    0.42
  -3   3   2    5.46    0.44
  -3   3   3    0.20    0.16
   3   3  -3    0.16    0.12
  -3   3   3    0.01    0.18
   3   3  -3    0.04    0.17
  -3   3   3    0.06    0.14
  -3   3   3    0.19    0.22
  -3   3   4    1.49    0.32
  -3   3   4    1.32    0.23
  -3   3   4    1.84    0.33
   3   3  -4    1.56    0.30
  -3   3   4    1.99    0.35
  -3   3   5    0.41    0.27
  -3   3   5    0.39    0.13
  -3   3   5    0.46    0.26
  -3   3   6    3.09    0.49
   3   3  -6    3.67    0.57
  -3   3   6    2.09    0.42
  -3   3   7    0.65    0.34
   3   3  -7    0.25    0.23
  -3   3   7    0.60    0.31
   3   3  -8    3.66    0.62
  -3   3   8    3.12    0.60
  -3   3   8    3.33    0.58
  -3   3   9    0.89    0.42
  -3   3   9    0.63    0.38
  -3   3  10    0.32    0.38
  -3   2  -7    0.65    0.50
   3   2   7    1.27    0.47
  -3   2  -6    1.98    0.57
   3   2   6    1.36    0.50
  -3   2  -5    2.76    0.60
   3   2   5    2.94    0.53
  -3   2  -4    0.23    0.32
  -3   2  -3   10.25    0.86
  -3   2  -3   10.63    0.73
  -3   2  -2    0.58    0.24
  -3   2  -2    0.16    0.21
   3   2   2    0.68    0.23
   3   2   2    0.67    0.16
  -3   2  -1    5.13    0.50
  -3   2  -1    4.69    0.48
   3   2   1    4.40    0.34
  -3   2   0   17.14    0.84
   3   2   0   19.23    0.67
  -3   2   1    5.24    0.47
  -3   2   1    5.36    0.43
  -3   2   1    4.86    0.47
   3   2  -1    5.29    0.37
  -3   2   2    3.84    0.39
  -3   2   2    4.51    0.40
   3   2  -2    3.99    0.38
   3   2  -2    3.44    0.34
  -3   2   2    3.74    0.37
  -3   2   3    0.58    0.23
  -3   2   3    0.48    0.19
   3   2  -3    0.49    0.18
  -3   2   3    0.45    0.18
   3   2  -3    0.74    0.19
  -3   2   3    0.79    0.21
  -3   2   4   10.10    0.56
  -3   2   4   10.32    0.69
   3   2  -4    9.96    0.67
  -3   2   4    9.22    0.66
  -3   2   4   10.12    0.70
  -3   2   5    1.14    0.31
  -3   2   5    1.40    0.35
  -3   2   5    0.99    0.19
   3   2  -6   14.55    0.97
  -3   2   6   13.16    0.97
  -3   2   6   14.43    0.98
  -3   2   7    0.31    0.24
   3   2  -7    0.61    0.33
  -3   2   7   -0.11    0.33
  -3   2   8    2.54    0.51
   3   2  -8    3.09    0.57
  -3   2   8    0.77    0.32
  -3   2   9    5.08    0.84
  -3   2   9    5.16    0.73
  -3   2  10    0.21    0.43
  -3   1  -7    1.52    0.62
   3   1   7    3.25    0.66
  -3   1  -6    0.20    0.34
   3   1   6    0.58    0.38
  -3   1  -5    6.35    0.84
   3   1   5    6.56    0.72
  -3   1  -4   10.99    0.94
  -3   1  -4   11.84    0.84
  -3   1  -3    0.53    0.24
   3   1   3    0.28    0.16
  -3   1  -3    0.12    0.28
  -3   1  -2    2.73    0.39
   3   1   2    3.13    0.37
  -3   1  -2    3.11    0.43
  -3   1  -2    2.77    0.38
   3   1   2    3.23    0.31
  -3   1  -1   -0.04    0.18
  -3   1  -1   -0.15    0.21
   3   1   1    0.01    0.09
  -3   1   0    1.25    0.28
   3   1   0    1.40    0.19
  -3   1   1    0.29    0.15
  -3   1   1    0.78    0.21
  -3   1   1    0.86    0.27
   3   1  -1    0.77    0.15
  -3   1   2    1.79    0.28
   3   1  -2    1.38    0.23
   3   1  -2    1.83    0.26
  -3   1   2    2.22    0.31
  -3   1   2    1.64    0.27
  -3   1   3    1.83    0.28
  -3   1   3    2.13    0.30
  -3   1   3    1.68    0.27
   3   1  -3    1.38    0.27
  -3   1   3    1.52    0.25
   3   1  -3    0.99    0.24
  -3   1   4    0.24    0.17
  -3   1   4    0.23    0.15
  -3   1   4    0.29    0.19
   3   1  -4    0.44    0.21
  -3   1   4    0.36    0.21
  -3   1   5   -0.01    0.20
  -3   1   5    0.20    0.12
  -3   1   5    0.28    0.25
   3   1  -6   44.34    1.65
  -3   1   6   41.92    1.67
  -3   1   6   40.57    1.60
  -3   1   7    4.88    0.67
  -3   1   7    6.34    0.69
   3   1  -7    7.12    0.74
  -3   1   8    0.09    0.32
   3   1  -8    0.15    0.29
  -3   1   8   -0.21    0.37
  -3   1   9    0.12    0.25
  -3   1   9    0.02    0.32
  -3   1  10    0.28    0.37
  -3   0  -7   -0.42    0.47
   3   0   7    0.73    0.42
  -3   0  -6    0.21    0.35
   3   0   6   -0.42    0.35
  -3   0  -5   -0.11    0.37
   3   0   5    0.05    0.24
  -3   0  -4   -0.08    0.29
  -3   0  -4    0.21    0.23
   3   0   4   -0.15    0.25
  -3   0  -3    3.36    0.43
   3   0   3    3.17    0.41
  -3   0  -3    3.24    0.50
  -3   0  -3    2.90    0.41
  -3   0  -2    0.23    0.18
  -3   0  -2   -0.23    0.23
  -3   0  -2    0.04    0.18
   3   0   2    0.40    0.16
   3   0   2   -0.13    0.12
  -3   0  -1    2.23    0.34
   3   0   1    2.33    0.23
  -3   0   0    0.02    0.18
   3   0   0   -0.04    0.07
  -3   0   1   26.98    1.01
  -3   0   1   27.88    0.87
  -3   0   1   26.81    0.99
  -3   0   1   26.30    0.86
   3   0  -1   27.75    0.79
  -3   0   2    0.20    0.15
  -3   0   2    0.22    0.18
  -3   0   2    0.48    0.22
  -3   0   2    0.08    0.04
   3   0  -2   -0.07    0.13
   3   0  -2   -0.01    0.10
  -3   0   3   17.32    0.76
  -3   0   3   16.88    0.76
  -3   0   3   16.72    0.83
   3   0  -3   18.32    0.83
  -3   0   3   17.50    0.82
  -3   0   4   -0.11    0.13
  -3   0   4    0.00    0.16
   3   0  -4    0.02    0.14
  -3   0   4    0.12    0.16
  -3   0   4    0.23    0.19
  -3   0   5   24.66    0.86
  -3   0   5   23.00    1.12
  -3   0   5   24.61    1.16
  -3   0   6    0.43    0.30
   3   0  -6    0.56    0.41
  -3   0   6    0.09    0.31
  -3   0   7    3.94    0.55
  -3   0   7    4.08    0.62
   3   0  -7    3.92    0.57
  -3   0   8   -0.18    0.26
   3   0  -8   -0.13    0.33
  -3   0   8    0.18    0.28
  -3   0   9    0.32    0.30
   3   0  -9    0.95    0.44
  -3   0   9    0.39    0.32
  -3   0  10   -0.24    0.49
   3  -1   7    1.82    0.49
  -3  -1  -6    0.65    0.44
   3  -1   6   -0.14    0.32
  -3  -1  -5    6.49    0.81
   3  -1   5    6.41    0.73
  -3  -1  -4   11.43    0.99
   3  -1   4   11.80    0.91
  -3  -1  -4   11.90    0.87
  -3  -1  -3    0.67    0.23
  -3  -1  -3    0.18    0.25
   3  -1   3    0.01    0.15
  -3  -1  -3    0.21    0.21
  -3  -1  -2    3.05    0.38
   3  -1   2    3.45    0.36
  -3  -1  -2    2.66    0.43
  -3  -1  -2    2.84    0.42
   3  -1   2    3.05    0.27
  -3  -1  -1    0.08    0.16
   3  -1   1   -0.05    0.06
  -3  -1   0    1.41    0.30
   3  -1   0    1.52    0.17
  -3  -1   1    0.63    0.18
  -3  -1   1    0.94    0.20
   3  -1  -1    0.23    0.14
  -3  -1   1    1.07    0.25
  -3  -1   1    0.72    0.18
   3  -1  -1    0.32    0.11
  -3  -1   2    1.78    0.28
   3  -1  -2    1.44    0.22
  -3  -1   2    2.19    0.27
   3  -1  -2    1.96    0.26
  -3  -1   2    1.91    0.13
  -3  -1   2    1.66    0.28
  -3  -1   3    1.46    0.25
  -3  -1   3    1.57    0.29
  -3  -1   3    1.45    0.23
   3  -1  -3    1.92    0.28
  -3  -1   3    1.40    0.27
  -3  -1   4    0.62    0.23
  -3  -1   4    0.23    0.12
  -3  -1   4    0.80    0.22
   3  -1  -4    0.45    0.19
  -3  -1   4    0.22    0.20
  -3  -1   5    0.20    0.23
  -3  -1   5    0.54    0.26
  -3  -1   5    0.34    0.14
   3  -1  -6   40.53    1.60
  -3  -1   6   40.11    1.65
  -3  -1   6   41.43    1.65
  -3  -1   7    5.70    0.72
  -3  -1   7    5.45    0.67
   3  -1  -7    5.98    0.67
  -3  -1   8    0.31    0.25
   3  -1  -8    0.29    0.32
  -3  -1   8    0.23    0.27
  -3  -1   9    0.32    0.27
  -3  -1   9   -0.31    0.39
   3  -1  -9    0.91    0.41
  -3  -1  10   -0.09    0.41
   3  -2   7    0.22    0.35
  -3  -2  -6    1.48    0.53
  -3  -2  -5    3.83    0.69
   3  -2   5    3.74    0.61
  -3  -2  -4   -0.17    0.28
   3  -2   4    0.46    0.29
  -3  -2  -4    0.14    0.20
  -3  -2  -3   11.18    0.76
   3  -2   3    9.55    0.66
   3  -2   3   11.00    0.83
  -3  -2  -3   11.17    0.80
  -3  -2  -3   10.36    0.85
  -3  -2  -2    0.71    0.25
  -3  -2  -2    0.48    0.23
   3  -2   2    0.20    0.11
  -3  -2  -1    4.59    0.46
   3  -2   1    4.58    0.27
  -3  -2   0   19.05    0.87
   3  -2   0   17.79    0.52
  -3  -2   1    5.42    0.47
  -3  -2   1    5.32    0.38
   3  -2  -1    4.29    0.35
  -3  -2   1    5.59    0.48
   3  -2  -1    4.58    0.31
  -3  -2   1    5.56    0.39
  -3  -2   2    2.85    0.35
   3  -2  -2    3.54    0.35
  -3  -2   2    3.99    0.34
   3  -2  -2    3.77    0.35
  -3  -2   2    3.96    0.21
  -3  -2   2    3.88    0.39
  -3  -2   3    0.21    0.16
  -3  -2   3    0.65    0.19
  -3  -2   3    0.45    0.17
   3  -2  -3    0.58    0.19
  -3  -2   4    9.76    0.58
  -3  -2   4    8.81    0.61
   3  -2  -4   10.32    0.68
  -3  -2   4   10.11    0.69
  -3  -2   4    9.38    0.70
  -3  -2   5    1.55    0.39
  -3  -2   5    1.31    0.24
   3  -2  -5    2.18    0.42
  -3  -2   5    1.37    0.33
  -3  -2   6   15.33    1.01
  -3  -2   6   14.42    0.99
   3  -2  -6   14.07    1.00
  -3  -2   7    0.08    0.24
  -3  -2   7    0.43    0.27
   3  -2  -7    0.49    0.26
  -3  -2   8    2.34    0.57
   3  -2  -8    2.58    0.53
  -3  -2   8    2.08    0.47
  -3  -2   9    2.99    0.55
   3  -2  -9    3.04    0.54
  -3  -2   9    2.75    0.66
  -3  -2  10    0.07    0.41
   3  -3   7   -0.38    0.49
  -3  -3  -5    0.56    0.41
   3  -3   5    0.58    0.31
  -3  -3  -5    0.23    0.27
  -3  -3  -4    6.79    0.78
   3  -3   4    6.30    0.69
  -3  -3  -4    7.37    0.74
   3  -3   3    2.37    0.34
  -3  -3  -3    2.03    0.32
   3  -3   3    1.91    0.39
  -3  -3  -3    2.40    0.39
  -3  -3  -2    3.30    0.40
   3  -3   2    3.19    0.28
   3  -3   2    3.61    0.35
  -3  -3  -2    3.29    0.48
  -3  -3  -1    6.86    0.56
   3  -3   1    7.54    0.46
  -3  -3  -1    6.91    0.56
   3  -3   1    6.66    0.29
  -3  -3   0   35.30    1.20
   3  -3   0   36.39    0.69
  -3  -3   1  205.23    2.78
  -3  -3   1  201.07    2.14
   3  -3  -1  204.81    2.25
  -3  -3   1  201.00    2.62
   3  -3  -1  195.65    1.99
  -3  -3   1  203.69    2.33
  -3  -3   2    4.92    0.43
  -3  -3   2    5.68    0.40
   3  -3  -2    5.94    0.42
  -3  -3   2    5.46    0.27
  -3  -3   2    4.87    0.42
  -3  -3   3    0.84    0.25
  -3  -3   3    0.26    0.17
  -3  -3   3    0.22    0.14
   3  -3  -3    0.21    0.16
   3  -3  -3    0.17    0.13
  -3  -3   4    1.54    0.35
  -3  -3   4    1.40    0.26
  -3  -3   4    1.38    0.28
   3  -3  -4    1.82    0.31
  -3  -3   4    1.52    0.29
  -3  -3   5    0.47    0.31
  -3  -3   5    0.49    0.17
  -3  -3   5    0.60    0.28
   3  -3  -5    0.37    0.27
  -3  -3   6    3.02    0.48
  -3  -3   6    2.86    0.49
   3  -3  -6    4.13    0.62
  -3  -3   7    0.77    0.32
   3  -3  -7    0.54    0.36
  -3  -3   7    0.27    0.25
  -3  -3   8    3.53    0.60
   3  -3  -8    3.66    0.61
  -3  -3   8    2.78    0.60
  -3  -3   9    0.63    0.26
   3  -3  -9    0.95    0.46
  -3  -3   9    1.43    0.54
  -3  -3  10   -0.50    0.42
   3  -4   7    2.28    0.59
  -3  -4  -5    0.02    0.29
   3  -4   5    0.41    0.33
   3  -4   4    0.33    0.22
  -3  -4  -4    0.35    0.27
  -3  -4  -3    8.21    0.64
   3  -4   3    6.72    0.67
  -3  -4  -3    7.60    0.68
  -3  -4  -2    0.87    0.26
   3  -4   2    0.79    0.16
   3  -4   2    0.64    0.17
   3  -4   2    0.82    0.29
  -3  -4  -2    0.76    0.26
  -3  -4  -1    1.02    0.24
   3  -4   1    0.54    0.14
   3  -4   1    0.63    0.08
  -3  -4  -1    0.66    0.23
  -3  -4   0   13.86    0.75
  -3  -4   0   14.27    0.53
   3  -4   0   15.40    0.41
  -3  -4   1   20.05    0.88
  -3  -4   1   20.41    0.65
   3  -4  -1   18.12    0.66
  -3  -4   1   20.05    0.83
  -3  -4   1   19.20    0.72
  -3  -4   2    1.39    0.24
  -3  -4   2    1.34    0.25
  -3  -4   2    1.60    0.21
   3  -4  -2    1.81    0.24
   3  -4  -2    2.11    0.30
  -3  -4   2    1.61    0.16
  -3  -4   3    7.92    0.56
  -3  -4   3    8.00    0.50
   3  -4  -3    7.77    0.52
  -3  -4   3    8.13    0.60
   3  -4  -3    7.42    0.42
  -3  -4   4    5.10    0.44
  -3  -4   4    4.95    0.51
  -3  -4   4    5.05    0.46
   3  -4  -4    6.10    0.54
  -3  -4   4    4.46    0.49
  -3  -4   5   -0.02    0.27
  -3  -4   5    0.24    0.19
   3  -4  -5    0.32    0.32
  -3  -4   5    0.29    0.26
   3  -4  -6    0.57    0.36
  -3  -4   6   -0.01    0.27
  -3  -4   6   -0.22    0.23
   3  -4  -7    3.53    0.59
  -3  -4   7    3.29    0.55
  -3  -4   7    3.97    0.64
   3  -4  -8    5.48    0.70
  -3  -4   8    5.28    0.77
  -3  -4   8    6.62    0.81
  -3  -4   9    1.47    0.51
   3  -4  -9    1.74    0.46
  -3  -4   9    2.26    0.63
  -3  -4  10    0.10    0.39
   3  -5   7    2.99    0.69
   3  -5   5    1.75    0.45
  -3  -5  -5    1.45    0.37
   3  -5   4    6.64    0.71
  -3  -5  -4    5.68    0.66
  -3  -5  -3    9.73    0.69
   3  -5   3    8.94    0.75
  -3  -5  -3    9.26    0.77
  -3  -5  -2   -0.18    0.21
   3  -5   2   -0.01    0.10
   3  -5   2   -0.06    0.14
   3  -5   2    0.15    0.19
  -3  -5  -2    0.24    0.24
  -3  -5  -1    0.56    0.22
   3  -5   1    0.89    0.17
   3  -5   1    0.73    0.22
  -3  -5  -1    0.84    0.24
  -3  -5   0   27.21    1.06
   3  -5   0   27.12    1.07
  -3  -5   0   27.11    0.72
  -3  -5   1   57.74    1.50
   3  -5  -1   56.63    1.13
   3  -5  -1   55.80    1.40
  -3  -5   1   58.13    1.40
  -3  -5   1   56.57    1.23
  -3  -5   2   13.15    0.71
  -3  -5   2   12.03    0.45
  -3  -5   2   11.83    0.64
  -3  -5   2   11.90    0.51
   3  -5  -2   13.74    0.63
   3  -5  -2   13.24    0.63
  -3  -5   3    6.21    0.50
  -3  -5   3    6.26    0.44
   3  -5  -3    6.60    0.48
   3  -5  -3    6.73    0.40
  -3  -5   3    6.20    0.53
  -3  -5   4    0.21    0.24
  -3  -5   4    0.34    0.16
  -3  -5   4    0.18    0.14
   3  -5  -4    0.20    0.16
  -3  -5   4    0.03    0.15
  -3  -5   5    4.67    0.44
  -3  -5   5    4.75    0.56
   3  -5  -5    4.07    0.49
  -3  -5   5    4.79    0.55
  -3  -5   6    1.04    0.35
  -3  -5   6    1.51    0.41
   3  -5  -6    1.93    0.41
  -3  -5   7    0.29    0.29
   3  -5  -7   -0.33    0.31
  -3  -5   7   -0.15    0.23
  -3  -5   8   -0.12    0.26
   3  -5  -8    0.68    0.36
  -3  -5   8   -0.16    0.30
  -3  -5   9    4.23    0.71
   3  -5  -9    6.20    0.86
  -3  -5   9    4.44    0.81
   3  -5 -10    1.31    0.56
  -3  -5  10    1.70    0.65
   3  -6   7    0.79    0.45
   3  -6   5    0.10    0.30
  -3  -6  -5   -0.38    0.27
   3  -6   4    2.91    0.48
  -3  -6  -4    3.15    0.52
  -3  -6  -3    1.59    0.32
   3  -6   3    0.82    0.28
  -3  -6  -3    1.79    0.42
  -3  -6  -2   12.76    0.78
   3  -6   2   12.42    0.62
   3  -6   2   11.42    0.57
   3  -6   2   10.87    0.80
  -3  -6  -2   11.77    0.80
  -3  -6  -1    4.72    0.47
   3  -6   1    4.94    0.34
   3  -6   1    5.25    0.41
   3  -6   1    5.01    0.50
  -3  -6  -1    4.45    0.49
  -3  -6   0    5.85    0.34
   3  -6   0    5.61    0.50
  -3  -6   0    5.44    0.50
  -3  -6   1    0.21    0.11
   3  -6  -1    0.16    0.10
   3  -6  -1    0.25    0.17
  -3  -6   1   -0.14    0.12
  -3  -6   1    0.36    0.22
  -3  -6   2    0.41    0.18
  -3  -6   2    0.50    0.20
  -3  -6   2    0.64    0.13
  -3  -6   2    0.47    0.12
   3  -6  -2    0.94    0.19
   3  -6  -2    0.67    0.18
  -3  -6   3    0.94    0.23
  -3  -6   3    1.13    0.25
  -3  -6   3    0.86    0.17
   3  -6  -3    0.86    0.20
   3  -6  -3    1.13    0.18
  -3  -6   4    4.95    0.46
   3  -6  -4    5.04    0.49
  -3  -6   4    5.16    0.53
  -3  -6   4    5.13    0.47
  -3  -6   4    5.72    0.56
  -3  -6   5    1.85    0.41
  -3  -6   5    2.16    0.31
   3  -6  -5    1.95    0.34
  -3  -6   5    2.15    0.38
  -3  -6   6    5.28    0.65
  -3  -6   6    5.24    0.66
   3  -6  -6    4.46    0.59
  -3  -6   7    4.41    0.64
   3  -6  -7    4.23    0.65
  -3  -6   7    3.78    0.61
  -3  -6   8    0.47    0.34
   3  -6  -8    1.17    0.40
  -3  -6   8    0.15    0.27
  -3  -6   9   -0.60    0.44
   3  -6  -9   -0.21    0.36
  -3  -6   9   -0.71    0.51
   3  -6 -10    1.23    0.51
  -3  -6  10    1.49    0.54
   3  -7   7    0.28    0.41
   3  -7   5    1.19    0.37
  -3  -7  -5    1.19    0.42
   3  -7   4    3.72    0.55
  -3  -7  -4    3.62    0.53
  -3  -7  -3    0.71    0.26
   3  -7   3    1.00    0.33
  -3  -7  -3    0.50    0.31
  -3  -7  -2   13.29    0.80
   3  -7   2   13.21    0.67
   3  -7   2   12.95    0.59
   3  -7   2   12.96    0.88
  -3  -7  -2   13.33    0.87
  -3  -7  -1    9.61    0.65
   3  -7   1   10.09    0.46
   3  -7   1    8.99    0.55
   3  -7   1    9.73    0.70
  -3  -7  -1    9.97    0.70
  -3  -7   0    0.23    0.11
  -3  -7   0    0.03    0.15
   3  -7   0    0.07    0.08
   3  -7   0    0.34    0.21
  -3  -7   1   10.02    0.64
  -3  -7   1    9.65    0.52
   3  -7  -1   11.26    0.48
   3  -7  -1   10.70    0.64
  -3  -7   1   10.34    0.58
  -3  -7   2   78.76    1.79
  -3  -7   2   74.20    1.65
  -3  -7   2   78.20    1.23
   3  -7  -2   81.92    1.49
  -3  -7   2   78.28    1.55
   3  -7  -2   80.63    1.58
  -3  -7   2   77.33    1.30
  -3  -7   3   42.07    1.31
  -3  -7   3   42.77    1.07
   3  -7  -3   42.20    1.20
   3  -7  -3   42.54    1.03
  -3  -7   3   44.43    1.38
  -3  -7   4    6.35    0.52
  -3  -7   4    5.76    0.49
   3  -7  -4    6.61    0.55
  -3  -7   4    6.01    0.58
   3  -7  -5    4.04    0.52
  -3  -7   5    5.29    0.49
  -3  -7   5    4.51    0.54
  -3  -7   5    4.78    0.51
  -3  -7   6    3.77    0.43
  -3  -7   6    4.10    0.59
   3  -7  -6    2.98    0.50
  -3  -7   6    3.68    0.53
   3  -7  -7    3.66    0.63
  -3  -7   7    3.01    0.54
  -3  -7   7    2.86    0.52
  -3  -7   8   -0.04    0.27
   3  -7  -8   -0.25    0.37
  -3  -7   8    0.32    0.26
  -3  -7   9    2.65    0.58
   3  -7  -9    2.13    0.57
  -3  -7   9    2.33    0.60
   3  -7 -10    0.09    0.41
  -3  -7  10    0.12    0.41
   3  -8   7    6.14    0.94
  -3  -8  -6    3.15    0.65
  -3  -8  -5    0.86    0.41
   3  -8   5    0.13    0.31
   3  -8   4    1.20    0.35
  -3  -8  -4    0.65    0.31
  -3  -8  -3    1.70    0.36
   3  -8   3    1.41    0.35
  -3  -8  -3    1.99    0.38
  -3  -8  -2   26.02    1.10
   3  -8   2   26.36    0.98
   3  -8   2   26.55    1.25
  -3  -8  -2   25.95    1.21
  -3  -8  -1    1.33    0.27
   3  -8   1    1.29    0.23
   3  -8   1    1.21    0.16
   3  -8   1    0.95    0.30
  -3  -8  -1    1.06    0.24
  -3  -8   0    0.04    0.09
  -3  -8   0    0.08    0.16
   3  -8   0    0.06    0.06
   3  -8   0    0.10    0.19
  -3  -8   1    7.26    0.58
   3  -8  -1    6.90    0.37
   3  -8  -1    7.38    0.55
  -3  -8   1    7.22    0.48
  -3  -8   1    7.67    0.48
  -3  -8   2    2.95    0.39
  -3  -8   2    2.35    0.21
   3  -8  -2    2.04    0.25
   3  -8  -2    2.61    0.31
  -3  -8   2    2.24    0.28
  -3  -8   2    2.67    0.34
  -3  -8   2    2.48    0.26
  -3  -8   3   26.52    1.06
  -3  -8   3   26.67    0.84
   3  -8  -3   27.07    0.97
   3  -8  -3   26.22    0.83
  -3  -8   3   25.78    1.08
  -3  -8   4   10.57    0.69
   3  -8  -4   10.49    0.74
  -3  -8   4   11.11    0.66
   3  -8  -4   10.43    0.69
  -3  -8   4   10.92    0.78
  -3  -8   5    0.54    0.26
  -3  -8   5    0.61    0.24
   3  -8  -5    0.81    0.27
  -3  -8   5    0.52    0.20
  -3  -8   6    3.79    0.41
  -3  -8   6    3.33    0.57
   3  -8  -6    3.16    0.54
  -3  -8   6    3.33    0.52
  -3  -8   7    1.95    0.47
   3  -8  -7    2.13    0.50
  -3  -8   7    2.03    0.49
  -3  -8   8    0.05    0.29
   3  -8  -8    0.88    0.44
  -3  -8   8    0.32    0.33
   3  -8  -9    6.45    0.87
  -3  -8   9    6.39    0.90
  -3  -8   9    5.90    0.83
   3  -8 -10    4.13    0.81
  -3  -8  10    3.44    0.78
  -3  -9  -6    6.17    0.85
   3  -9   5    6.77    0.78
  -3  -9  -5    7.46    0.87
   3  -9   4   -0.55    0.38
  -3  -9  -4    0.10    0.26
  -3  -9  -3    1.83    0.36
   3  -9   3    1.45    0.41
  -3  -9  -3    1.70    0.42
  -3  -9  -2   35.52    1.30
   3  -9   2   38.61    1.22
   3  -9   2   37.46    1.48
  -3  -9  -2   34.97    1.44
   3  -9   1    1.00    0.23
  -3  -9  -1    1.09    0.28
   3  -9   1    0.88    0.12
  -3  -9  -1    0.67    0.25
   3  -9   1    0.65    0.22
  -3  -9   0    0.17    0.11
  -3  -9   0    0.23    0.19
   3  -9   0    0.20    0.07
   3  -9   0    0.18    0.19
  -3  -9   0    0.35    0.27
  -3  -9   1   21.65    0.98
  -3  -9   1   21.27    0.80
   3  -9  -1   21.28    0.63
   3  -9  -1   20.89    0.91
   3  -9  -1   20.31    0.48
  -3  -9   2    1.59    0.25
  -3  -9   2    2.04    0.19
   3  -9  -2    2.68    0.27
  -3  -9   2    1.93    0.24
  -3  -9   2    2.07    0.27
   3  -9  -2    2.67    0.31
  -3  -9   2    2.14    0.35
  -3  -9   3    0.14    0.16
  -3  -9   3   -0.02    0.11
   3  -9  -3    0.02    0.13
   3  -9  -3   -0.05    0.11
  -3  -9   4   23.43    1.02
  -3  -9   4   24.36    0.96
   3  -9  -4   23.77    1.04
   3  -9  -4   24.66    1.14
  -3  -9   5    7.26    0.58
  -3  -9   5    7.22    0.72
  -3  -9   5    7.90    0.64
   3  -9  -5    8.55    0.75
  -3  -9   6   -0.03    0.34
  -3  -9   6    0.30    0.18
   3  -9  -6    0.02    0.29
  -3  -9   6   -0.35    0.27
  -3  -9   7   34.58    1.69
  -3  -9   7   35.12    1.66
   3  -9  -7   33.13    1.67
  -3  -9   8    1.08    0.39
   3  -9  -8    1.63    0.48
  -3  -9   8    1.17    0.45
  -3  -9   9    2.73    0.61
   3  -9  -9    2.67    0.59
  -3  -9   9    2.49    0.68
   3  -9 -10    0.76    0.39
  -3  -9  10    0.65    0.45
  -3  -9  10    0.24    0.33
  -3 -10  -6   -0.61    0.49
   3 -10   5    1.66    0.47
  -3 -10  -5    1.13    0.46
   3 -10   4    0.21    0.24
  -3 -10  -4    0.13    0.26
  -3 -10  -3    0.00    0.15
   3 -10   3    0.34    0.27
  -3 -10  -3   -0.10    0.26
  -3 -10  -2   66.55    1.77
   3 -10   2   62.83    1.59
   3 -10   2   63.39    1.95
  -3 -10  -2   65.21    1.99
  -3 -10  -1   17.93    0.91
   3 -10   1   16.98    0.46
   3 -10   1   17.21    0.83
   3 -10   1   16.17    0.93
  -3 -10  -1   18.62    1.01
  -3 -10   0   13.39    0.78
   3 -10   0   12.96    0.40
   3 -10   0   14.05    0.81
  -3 -10   0   13.18    0.82
  -3 -10   0   13.17    0.53
  -3 -10   1    0.05    0.12
  -3 -10   1    0.08    0.16
   3 -10  -1    0.01    0.07
   3 -10  -1   -0.02    0.21
   3 -10  -1   -0.01    0.07
  -3 -10   2    8.44    0.64
  -3 -10   2    8.34    0.50
  -3 -10   2    7.69    0.34
   3 -10  -2    7.51    0.45
   3 -10  -2    7.80    0.53
  -3 -10   2    7.94    0.49
  -3 -10   3   18.86    0.92
  -3 -10   3   19.42    0.70
   3 -10  -3   20.59    0.85
   3 -10  -3   21.53    0.78
  -3 -10   4    4.06    0.46
   3 -10  -4    3.87    0.47
  -3 -10   4    4.53    0.43
   3 -10  -4    3.37    0.42
   3 -10  -5    4.94    0.57
  -3 -10   5    5.30    0.53
  -3 -10   5    5.44    0.54
  -3 -10   6   -0.12    0.34
   3 -10  -6   -0.02    0.29
  -3 -10   6   -0.10    0.22
  -3 -10   6    0.13    0.16
   3 -10  -7    0.81    0.39
  -3 -10   7    0.75    0.28
  -3 -10   7    0.50    0.38
  -3 -10   8    0.30    0.31
   3 -10  -8    0.42    0.29
  -3 -10   8    0.49    0.38
  -3 -10   9    3.19    0.59
   3 -10  -9    2.53    0.64
  -3 -10   9    2.75    0.68
  -3 -10  10    0.34    0.39
   3 -10 -10    0.96    0.43
  -3 -10  10    0.70    0.44
  -3 -11  -6    1.11    0.48
   3 -11   5    0.06    0.38
  -3 -11  -5    0.36    0.36
   3 -11   4    0.75    0.32
  -3 -11  -4    0.12    0.24
  -3 -11  -3    2.51    0.37
   3 -11   3    3.02    0.52
  -3 -11  -3    2.51    0.50
   3 -11   3    3.02    0.40
  -3 -11  -2    3.45    0.44
   3 -11   2    2.55    0.37
   3 -11   2    3.31    0.54
  -3 -11  -2    2.66    0.51
  -3 -11  -1    5.53    0.52
   3 -11   1    4.72    0.48
   3 -11   1    4.79    0.21
   3 -11   1    4.49    0.22
   3 -11   1    5.47    0.59
  -3 -11  -1    5.63    0.59
  -3 -11   0    0.40    0.10
  -3 -11   0    0.30    0.16
   3 -11   0    0.33    0.07
   3 -11   0    0.26    0.21
  -3 -11   0    0.82    0.27
  -3 -11   1   11.32    0.75
   3 -11  -1   12.49    0.45
   3 -11  -1   12.24    0.45
   3 -11  -1   11.86    0.71
  -3 -11   2   17.06    0.90
  -3 -11   2   17.14    0.73
  -3 -11   2   16.39    0.47
   3 -11  -2   16.04    0.64
   3 -11  -2   15.57    0.75
  -3 -11   2   17.03    0.70
  -3 -11   3   71.00    1.81
  -3 -11   3   69.52    1.29
   3 -11  -3   69.22    1.56
   3 -11  -3   71.09    1.46
  -3 -11   4   39.11    1.36
  -3 -11   4   38.43    1.20
   3 -11  -4   39.95    1.35
   3 -11  -4   39.61    1.46
  -3 -11   5    1.03    0.26
   3 -11  -5    0.60    0.31
  -3 -11   5    1.06    0.29
   3 -11  -6    0.27    0.28
  -3 -11   6    0.03    0.20
  -3 -11   6    0.11    0.24
  -3 -11   6    0.00    0.22
   3 -11  -7   -0.07    0.29
  -3 -11   7    0.37    0.38
  -3 -11   7   -0.28    0.29
   3 -11  -8    4.03    0.74
  -3 -11   8    5.20    0.76
  -3 -11   8    3.84    0.65
  -3 -11   9    0.40    0.32
   3 -11  -9    1.55    0.59
  -3 -11   9    0.86    0.38
  -3 -11  10    2.99    0.65
   3 -11 -10    2.37    0.68
  -3 -11  10    3.03    0.73
  -3 -12  -6    1.22    0.45
   3 -12   5    5.29    0.72
  -3 -12  -5    6.42    0.83
   3 -12   4    0.74    0.29
  -3 -12  -4    1.06    0.43
   3 -12   3    2.00    0.34
   3 -12   3    2.26    0.47
  -3 -12  -3    1.94    0.44
  -3 -12  -2    4.43    0.49
   3 -12   2    4.71    0.48
   3 -12   2    4.46    0.58
  -3 -12  -2    5.25    0.60
  -3 -12  -1    5.87    0.55
   3 -12   1    5.49    0.52
   3 -12   1    5.43    0.57
  -3 -12  -1    5.41    0.60
  -3 -12   0    4.57    0.50
  -3 -12   0    3.57    0.44
   3 -12   0    3.82    0.15
   3 -12   0    3.31    0.15
   3 -12   0    4.36    0.49
  -3 -12   0    3.63    0.30
  -3 -12   1    0.49    0.22
   3 -12  -1    0.39    0.10
   3 -12  -1    0.39    0.11
   3 -12  -1    0.16    0.19
  -3 -12   2   28.56    0.97
  -3 -12   2   31.15    1.22
   3 -12  -2   30.45    0.87
   3 -12  -2   29.52    1.05
  -3 -12   2   29.78    0.90
  -3 -12   3    0.40    0.23
   3 -12  -3    0.18    0.23
  -3 -12   3    0.64    0.16
   3 -12  -3    0.15    0.12
   3 -12  -3    0.25    0.16
  -3 -12   4   53.22    1.63
  -3 -12   4   53.48    1.41
   3 -12  -4   50.56    1.54
   3 -12  -4   51.67    1.69
  -3 -12   5    0.19    0.19
   3 -12  -5    0.02    0.25
  -3 -12   5    0.15    0.17
   3 -12  -6   -0.06    0.34
  -3 -12   6   -0.13    0.21
  -3 -12   6   -0.32    0.31
   3 -12  -7    0.59    0.42
  -3 -12   7    0.25    0.38
  -3 -12   7    0.73    0.34
   3 -12  -8    2.77    0.61
  -3 -12   8    3.38    0.69
  -3 -12   8    3.07    0.63
  -3 -12   9    0.89    0.44
   3 -12  -9    1.86    0.58
  -3 -12   9    0.80    0.47
  -3 -12  10   -0.19    0.36
   3 -12 -10   -0.21    0.48
  -3 -12  10    1.21    0.52
  -3 -13  -7    7.08    1.01
  -3 -13  -6    0.45    0.46
   3 -13   5    0.94    0.47
  -3 -13  -5    0.89    0.37
   3 -13   4    1.03    0.38
  -3 -13  -4    0.95    0.42
   3 -13   3    9.08    0.69
   3 -13   3    7.74    0.76
  -3 -13  -3    8.48    0.83
  -3 -13  -2   30.36    1.24
   3 -13   2   30.95    1.22
   3 -13   2   30.79    1.42
  -3 -13  -2   29.95    1.42
  -3 -13  -1   16.48    0.90
   3 -13   1   18.08    0.93
   3 -13   1   17.48    1.01
  -3 -13  -1   17.45    1.02
  -3 -13   0    0.19    0.19
  -3 -13   0    0.19    0.13
  -3 -13   0   -0.14    0.20
   3 -13   0    0.07    0.21
  -3 -13   1    3.84    0.46
   3 -13  -1    4.26    0.25
   3 -13  -1    4.45    0.31
   3 -13  -1    4.66    0.47
  -3 -13   2    0.00    0.22
   3 -13  -2   -0.08    0.11
  -3 -13   2    0.07    0.12
   3 -13  -2    0.15    0.19
  -3 -13   2    0.21    0.11
  -3 -13   3   11.20    0.77
   3 -13  -3   11.11    0.74
  -3 -13   3   10.33    0.49
   3 -13  -3   10.96    0.62
   3 -13  -3   11.57    0.62
  -3 -13   4   28.85    1.22
  -3 -13   4   27.91    1.01
   3 -13  -4   27.57    1.14
   3 -13  -4   28.54    1.27
   3 -13  -5    0.24    0.25
  -3 -13   5   -0.11    0.19
  -3 -13   5    0.18    0.17
  -3 -13   6    6.10    0.61
  -3 -13   6    4.41    0.60
   3 -13  -6    5.54    0.69
   3 -13  -7    0.62    0.43
  -3 -13   7    0.84    0.47
  -3 -13   7    0.08    0.23
  -3 -13   8   14.24    1.21
  -3 -13   8   13.23    1.16
   3 -13  -8   13.98    1.23
  -3 -13   9   16.45    1.40
  -3 -13   9   19.48    1.49
   3 -13  -9   17.31    1.45
  -3 -13  10    3.12    0.70
   3 -13 -10    2.28    0.68
  -3 -13  10    2.73    0.68
  -3 -14  -7    0.00    0.39
  -3 -14  -6    2.31    0.69
   3 -14   5    5.91    0.78
  -3 -14  -5    7.07    0.92
   3 -14   4    2.02    0.50
  -3 -14  -4    2.42    0.53
   3 -14   3    3.08    0.43
   3 -14   3    2.68    0.51
  -3 -14  -3    2.00    0.48
   3 -14   2    0.13    0.19
   3 -14   2    0.28    0.25
  -3 -14  -2    0.31    0.30
  -3 -14  -2   -0.04    0.19
  -3 -14  -1   91.41    2.15
   3 -14   1   91.61    2.10
   3 -14   1   92.06    2.30
  -3 -14  -1   92.86    2.32
  -3 -14   0    0.26    0.22
   3 -14   0    0.38    0.21
  -3 -14   0    0.59    0.24
  -3 -14   1    1.32    0.32
   3 -14  -1    1.21    0.13
   3 -14  -1    1.15    0.18
   3 -14  -1    1.48    0.32
  -3 -14   2    8.36    0.57
  -3 -14   2    8.31    0.67
   3 -14  -2    8.45    0.46
   3 -14  -2    9.17    0.63
  -3 -14   2    7.86    0.46
  -3 -14   3    2.09    0.35
   3 -14  -3    3.18    0.41
   3 -14  -3    2.60    0.32
  -3 -14   4   10.23    0.79
  -3 -14   4    9.86    0.60
   3 -14  -4   10.12    0.70
   3 -14  -4   10.73    0.80
   3 -14  -5    0.75    0.35
  -3 -14   5    0.38    0.23
  -3 -14   5    0.49    0.28
  -3 -14   6    4.88    0.55
   3 -14  -6    5.03    0.67
  -3 -14   6    4.06    0.54
   3 -14  -7   -0.01    0.28
  -3 -14   7   -0.61    0.38
  -3 -14   7    0.29    0.24
   3 -14  -8    0.82    0.45
  -3 -14   8    0.29    0.28
  -3 -14   8    0.39    0.39
  -3 -14   9   11.44    1.22
  -3 -14   9   11.48    1.22
   3 -14  -9   11.06    1.19
   3 -14 -10    1.52    0.63
  -3 -14  10    2.39    0.58
  -3 -14  10    2.21    0.66
  -3 -15  -7    1.28    0.51
  -3 -15  -6    3.35    0.76
   3 -15   5    3.37    0.63
  -3 -15  -5    4.28    0.75
   3 -15   4    2.54    0.51
  -3 -15  -4    2.88    0.55
   3 -15   3    9.93    0.75
   3 -15   3   11.30    0.95
  -3 -15  -3   10.36    0.94
  -3 -15  -2    7.52    0.65
   3 -15   2    6.99    0.63
   3 -15   2    6.68    0.71
  -3 -15  -2    7.41    0.75
  -3 -15  -1   62.55    1.81
   3 -15   1   58.78    1.75
   3 -15   1   60.61    1.91
  -3 -15  -1   61.10    1.93
  -3 -15   0    0.21    0.21
   3 -15   0   -0.22    0.24
  -3 -15   0    0.47    0.24
  -3 -15   1    0.29    0.22
   3 -15  -1    0.22    0.06
   3 -15  -1    0.04    0.09
   3 -15  -1    0.99    0.28
  -3 -15   2   11.71    0.69
  -3 -15   2   10.81    0.78
   3 -15  -2   12.05    0.72
   3 -15  -2   11.22    0.53
   3 -15  -2   11.53    0.71
  -3 -15   2   10.86    0.53
  -3 -15   3    9.02    0.72
   3 -15  -3    9.53    0.60
   3 -15  -3    9.27    0.68
  -3 -15   4   45.18    1.60
  -3 -15   4   46.85    1.28
   3 -15  -4   41.02    1.41
   3 -15  -4   42.64    1.58
  -3 -15   5    3.71    0.51
   3 -15  -5    3.54    0.59
  -3 -15   5    3.61    0.47
  -3 -15   6    0.83    0.30
   3 -15  -6    1.83    0.48
  -3 -15   6    0.92    0.31
  -3 -15   7    4.72    0.69
   3 -15  -7    6.56    0.81
   3 -15  -8   -0.25    0.31
  -3 -15   8    0.16    0.37
  -3 -15   8    0.25    0.29
  -3 -15   9    2.09    0.69
   3 -15  -9    1.08    0.47
  -3 -15   9    1.76    0.57
  -3 -15  10   -0.12    0.33
  -3 -15  10   -1.84    0.69
  -3 -16  -7   -0.18    0.48
  -3 -16  -6   14.65    1.38
   3 -16   5    0.38    0.33
  -3 -16  -5    0.50    0.38
   3 -16   4    5.17    0.70
  -3 -16  -4    5.19    0.76
   3 -16   3    8.96    0.75
   3 -16   3    7.78    0.77
  -3 -16  -3    7.93    0.81
  -3 -16  -2   -0.13    0.18
   3 -16   2    0.07    0.23
   3 -16   2    0.15    0.29
  -3 -16  -2    0.32    0.32
  -3 -16  -1    1.25    0.31
   3 -16   1    0.97    0.38
   3 -16   1    1.14    0.31
  -3 -16  -1    1.48    0.45
  -3 -16   0    6.35    0.61
   3 -16   0    5.61    0.58
  -3 -16   0    6.80    0.64
  -3 -16   1    1.28    0.35
   3 -16  -1    1.30    0.13
   3 -16  -1    1.32    0.31
   3 -16  -1    1.36    0.21
  -3 -16   2    0.51    0.25
   3 -16  -2   -0.12    0.21
   3 -16  -2    0.24    0.11
   3 -16  -2    0.09    0.20
  -3 -16   2    0.03    0.08
  -3 -16   2    0.09    0.15
  -3 -16   3    7.37    0.69
   3 -16  -3    7.54    0.56
  -3 -16   3    7.63    0.46
   3 -16  -3    8.15    0.68
  -3 -16   4   54.86    1.78
   3 -16  -4   54.72    1.64
   3 -16  -4   55.81    1.81
  -3 -16   5   31.91    1.40
  -3 -16   5   34.11    1.29
   3 -16  -5   32.29    1.52
   3 -16  -6    3.12    0.61
  -3 -16   6    2.18    0.38
  -3 -16   6    2.15    0.42
   3 -16  -7    0.64    0.43
  -3 -16   7    0.46    0.31
   3 -16  -8   -0.07    0.33
  -3 -16   8    0.39    0.31
  -3 -16   8    0.26    0.29
   3 -16  -9    0.64    0.35
  -3 -16   9   -0.46    0.43
  -3 -16   9   -0.25    0.41
  -3 -16  10    6.17    0.92
  -3 -17  -6    8.42    1.08
   3 -17   5    0.33    0.30
  -3 -17  -5    0.21    0.31
   3 -17   4    0.72    0.36
  -3 -17  -4    0.54    0.33
   3 -17   3    0.85    0.32
   3 -17   3    0.73    0.39
  -3 -17  -3    0.05    0.27
  -3 -17  -2    9.65    0.74
   3 -17   2   11.52    0.82
   3 -17   2   11.43    0.90
  -3 -17  -2   10.19    0.91
  -3 -17  -1   34.19    1.38
   3 -17   1   35.75    1.42
   3 -17   1   34.29    1.49
  -3 -17  -1   35.05    1.52
  -3 -17   0    5.15    0.57
   3 -17   0    4.72    0.51
   3 -17   0    5.31    0.60
  -3 -17   0    5.20    0.58
  -3 -17   1    0.90    0.31
   3 -17  -1    0.75    0.21
   3 -17  -1    0.39    0.23
   3 -17  -1    0.53    0.16
  -3 -17   2    2.30    0.42
   3 -17  -2    1.97    0.33
   3 -17  -2    2.29    0.25
   3 -17  -2    2.40    0.37
  -3 -17   2    2.99    0.40
  -3 -17   3   20.34    1.09
   3 -17  -3   20.89    0.88
   3 -17  -3   22.92    1.08
   3 -17  -4    2.75    0.45
   3 -17  -4    2.81    0.40
  -3 -17   4    3.65    0.52
   3 -17  -5    0.19    0.28
  -3 -17   5   -0.01    0.21
   3 -17  -6    4.22    0.67
  -3 -17   6    3.19    0.48
  -3 -17   6    3.56    0.51
   3 -17  -7    1.83    0.53
  -3 -17   7    1.64    0.43
   3 -17  -8   -0.11    0.39
  -3 -17   8    0.73    0.43
  -3 -17   8    0.16    0.27
   3 -17  -9    0.26    0.40
  -3 -17   9   -0.63    0.45
  -3 -17   9    0.41    0.31
  -3 -18  -6    7.15    1.00
   3 -18   5   -0.03    0.35
  -3 -18  -5    0.52    0.40
   3 -18   4    0.01    0.31
  -3 -18  -4    0.60    0.33
   3 -18   3    0.69    0.30
   3 -18   3    0.41    0.37
  -3 -18  -3    0.64    0.41
   3 -18   2    0.13    0.22
   3 -18   2    0.02    0.32
  -3 -18  -2    0.16    0.18
  -3 -18  -2    0.11    0.27
  -3 -18  -1   40.73    1.54
   3 -18   1   37.94    1.50
   3 -18   1   38.30    1.59
  -3 -18  -1   40.10    1.64
   3 -18   0    0.00    0.12
  -3 -18   0    0.01    0.20
  -3 -18   0   -0.14    0.25
   3 -18   0   -0.03    0.12
   3 -18   0    0.35    0.31
   3 -18   0   -0.77    0.34
  -3 -18   1    1.69    0.38
   3 -18  -1    1.26    0.25
   3 -18  -1    2.31    0.44
   3 -18  -1    1.45    0.24
  -3 -18   2   15.53    0.97
  -3 -18   2   17.07    0.91
   3 -18  -2   16.10    0.64
   3 -18  -2   16.79    0.86
   3 -18  -3    0.11    0.21
  -3 -18   3    0.00    0.27
   3 -18  -3   -0.05    0.11
   3 -18  -4    0.09    0.23
  -3 -18   4   -0.05    0.22
   3 -18  -4   -0.46    0.20
  -3 -18   5    4.32    0.61
   3 -18  -5    4.69    0.64
  -3 -18   6   11.70    0.91
   3 -18  -6   15.20    1.16
  -3 -18   6   12.04    0.91
   3 -18  -7   -0.03    0.35
  -3 -18   7    0.28    0.24
   3 -18  -8    1.41    0.53
  -3 -18   8    1.56    0.51
  -3 -18   8    2.20    0.52
   3 -18  -9    0.99    0.49
  -3 -18   9    1.84    0.59
  -3 -18   9    1.95    0.56
  -3 -19  -6    1.56    0.65
  -3 -19  -5    3.56    0.71
   3 -19   5    3.54    0.63
  -3 -19  -4    0.63    0.39
   3 -19   4    0.20    0.33
   3 -19   3    4.40    0.58
   3 -19   3    4.36    0.64
  -3 -19  -3    4.05    0.68
  -3 -19  -2    0.11    0.20
   3 -19   2   -0.30    0.26
   3 -19   2   -0.27    0.35
  -3 -19  -2    0.44    0.30
  -3 -19  -1    0.31    0.27
  -3 -19  -1    0.29    0.24
   3 -19   1   -0.39    0.30
   3 -19   1    0.15    0.31
  -3 -19   0   13.02    0.88
   3 -19   0   15.05    0.94
   3 -19   0   14.25    0.94
  -3 -19   0   12.98    0.90
   3 -19   0   12.65    0.71
  -3 -19   1   18.95    1.10
   3 -19  -1   20.48    0.88
   3 -19  -1   18.78    1.02
   3 -19  -1   19.63    0.84
  -3 -19   2    4.12    0.55
  -3 -19   2    3.51    0.44
   3 -19  -2    4.24    0.46
  -3 -19   3    7.42    0.72
   3 -19  -3    7.31    0.53
   3 -19  -3    8.11    0.68
   3 -19  -4    3.69    0.55
  -3 -19   4    3.18    0.52
   3 -19  -4    2.81    0.41
  -3 -19   5   55.18    1.94
   3 -19  -5   57.16    2.06
  -3 -19   6    0.05    0.27
   3 -19  -6    0.18    0.28
   3 -19  -7   -0.01    0.32
  -3 -19   7   -0.16    0.23
   3 -19  -8    1.10    0.49
  -3 -19   8    0.73    0.39
  -3 -19   8    0.58    0.35
   3 -19  -9    1.88    0.59
  -3 -19   9    2.92    0.68
  -3 -19   9    1.75    0.54
  -3 -20  -6   -0.51    0.43
   3 -20   5    2.71    0.62
  -3 -20  -5    3.19    0.70
   3 -20   4    0.97    0.56
  -3 -20  -4    1.03    0.52
   3 -20   3    1.04    0.40
  -3 -20  -3    0.63    0.31
   3 -20   3    0.34    0.29
  -3 -20  -2   13.46    0.92
   3 -20   2   12.34    0.92
   3 -20   2   13.29    1.05
  -3 -20  -2   13.35    1.07
  -3 -20  -1    0.54    0.26
   3 -20   1    0.66    0.35
   3 -20   1    0.93    0.34
  -3 -20  -1    0.22    0.24
  -3 -20   0    4.02    0.55
  -3 -20   0    3.94    0.53
   3 -20   0    3.94    0.54
   3 -20   0    3.38    0.52
   3 -20   0    3.39    0.38
  -3 -20   1    6.43    0.68
   3 -20  -1    5.81    0.59
   3 -20  -1    5.27    0.45
   3 -20  -1    5.79    0.48
   3 -20  -2    0.21    0.19
  -3 -20   2   -0.15    0.28
  -3 -20   3    0.09    0.25
   3 -20  -3    0.11    0.16
   3 -20  -3   -0.17    0.23
   3 -20  -4    1.39    0.40
  -3 -20   4    1.29    0.43
  -3 -20   5   50.53    1.91
   3 -20  -5   49.50    1.94
  -3 -20   6    0.25    0.30
   3 -20  -6    0.07    0.32
   3 -20  -7    0.49    0.39
   3 -20  -8    4.55    0.83
   3 -20  -9    0.98    0.44
  -3 -20   9    2.06    0.65
  -3 -21  -6    1.50    0.59
   3 -21   5    4.44    0.73
  -3 -21  -5    5.44    0.89
   3 -21   4   19.11    1.38
  -3 -21  -4   18.37    1.42
   3 -21   3    3.19    0.55
   3 -21   3    1.74    0.47
  -3 -21  -3    2.73    0.58
  -3 -21  -2    4.15    0.54
   3 -21   2    3.73    0.53
   3 -21   2    4.86    0.69
  -3 -21  -2    3.79    0.62
  -3 -21  -1    0.34    0.22
   3 -21   1    0.64    0.37
   3 -21   1    0.41    0.29
  -3 -21  -1    0.73    0.35
  -3 -21   0    5.96    0.73
   3 -21   0    5.86    0.71
   3 -21   0    4.63    0.63
   3 -21   0    4.64    0.47
  -3 -21   0    7.08    0.74
  -3 -21   1    0.20    0.25
   3 -21  -1    0.04    0.14
   3 -21  -1   -0.24    0.16
   3 -21  -2    2.03    0.33
  -3 -21   2    2.18    0.46
  -3 -21   3    9.57    0.84
   3 -21  -3    8.74    0.71
  -3 -21   4    8.53    0.81
   3 -21  -4    9.17    0.80
   3 -21  -5    2.84    0.55
  -3 -21   5    3.03    0.55
   3 -21  -6    3.27    0.64
  -3 -21   6    3.28    0.58
   3 -21  -7    1.40    0.54
   3 -21  -8    0.05    0.38
   3 -21  -9    0.44    0.44
  -3 -21   9    0.12    0.36
  -3 -22  -6    0.53    0.44
   3 -22   5    0.96    0.52
  -3 -22  -5   -0.09    0.45
   3 -22   4    5.79    0.83
  -3 -22  -4    4.61    0.76
   3 -22   3    2.00    0.46
   3 -22   3    1.94    0.48
  -3 -22  -3    1.93    0.50
  -3 -22  -2    0.30    0.21
   3 -22   2    0.25    0.26
   3 -22   2   -0.02    0.30
  -3 -22  -2   -0.11    0.38
  -3 -22  -1    0.30    0.29
  -3 -22  -1   -0.15    0.26
   3 -22   1    0.66    0.36
   3 -22   1    0.03    0.25
  -3 -22   0  141.88    3.05
   3 -22   0  139.70    3.06
   3 -22   0  142.22    3.10
   3 -22   0  131.30    2.47
  -3 -22   0  142.02    3.01
  -3 -22   1    6.94    0.74
   3 -22  -1    5.11    0.47
   3 -22  -1    5.75    0.48
   3 -22  -2    0.78    0.25
  -3 -22   2    0.21    0.28
  -3 -22   3    0.28    0.32
   3 -22  -3    0.14    0.24
   3 -22  -4    0.20    0.25
  -3 -22   4    0.92    0.41
   3 -22  -5    0.68    0.38
  -3 -22   5    0.38    0.31
   3 -22  -6    0.27    0.30
  -3 -22   6    0.00    0.24
   3 -22  -7   -0.33    0.40
  -3 -22   7    0.12    0.26
   3 -22  -8    0.05    0.37
   3 -22  -9    0.56    0.45
  -3 -22   9   -0.19    0.43
  -3 -23  -6    0.64    0.44
  -3 -23  -5    0.13    0.32
   3 -23   4    5.85    0.86
   3 -23   4    4.80    0.68
  -3 -23  -4    6.43    0.94
   3 -23   3   -0.32    0.30
   3 -23   3    0.28    0.34
  -3 -23  -3   -0.31    0.35
  -3 -23  -2    1.44    0.36
   3 -23   2    2.92    0.53
   3 -23   2    1.84    0.55
  -3 -23  -2    1.64    0.49
  -3 -23  -1    4.17    0.57
   3 -23   1    4.38    0.65
   3 -23   1    5.03    0.64
  -3 -23  -1    4.09    0.62
  -3 -23   0    4.61    0.72
   3 -23   0    6.15    0.72
  -3 -23   0    6.92    0.74
  -3 -23   1    9.01    0.85
   3 -23  -1    8.42    0.79
   3 -23  -1    8.94    0.60
   3 -23  -1    8.69    0.64
   3 -23  -2    0.51    0.23
  -3 -23   2    0.15    0.33
   3 -23  -3    4.32    0.52
  -3 -23   3    3.27    0.55
  -3 -23   4   16.62    1.16
   3 -23  -4   14.88    1.01
  -3 -23   5    8.97    0.89
   3 -23  -5    8.53    0.88
  -3 -23   6    9.37    0.91
   3 -23  -6    9.43    0.96
   3 -23  -7    1.87    0.50
  -3 -23   7    2.10    0.49
   3 -23  -8   -0.13    0.34
  -3 -23   9    0.87    0.51
  -3 -24  -5    7.99    1.03
   3 -24   4    1.33    0.41
  -3 -24  -4    1.11    0.47
   3 -24   3    0.95    0.35
  -3 -24  -3    0.74    0.40
   3 -24   3    0.87    0.41
   3 -24   2    5.56    0.68
   3 -24   2    5.81    0.76
  -3 -24  -2    6.07    0.67
  -3 -24  -2    6.02    0.77
  -3 -24  -1    0.78    0.31
   3 -24   1    1.37    0.39
  -3 -24  -1    0.26    0.33
  -3 -24   0   12.46    0.97
   3 -24   0   15.18    1.07
  -3 -24   0   12.51    0.94
  -3 -24   1    1.00    0.37
   3 -24  -1    1.00    0.36
   3 -24  -2    2.23    0.36
  -3 -24   2    2.16    0.49
   3 -24  -3    0.68    0.28
  -3 -24   3   -0.10    0.33
   3 -24  -4    5.72    0.67
  -3 -24   4    4.76    0.67
  -3 -24   5   69.37    2.41
   3 -24  -5   68.84    2.38
   3 -24  -6    3.06    0.61
  -3 -24   6    3.81    0.64
   3 -24  -7    2.27    0.58
  -3 -24   7    1.45    0.38
   3 -24  -8    1.22    0.49
  -3 -24   9    0.90    0.58
  -3 -25  -5    0.12    0.36
   3 -25   4    2.45    0.54
  -3 -25  -4    3.16    0.72
   3 -25   3    2.64    0.53
  -3 -25  -3    1.82    0.56
   3 -25   2    1.98    0.46
  -3 -25  -2    2.61    0.47
  -3 -25  -2    1.79    0.51
  -3 -25  -1    3.56    0.55
   3 -25   1    4.54    0.64
  -3 -25  -1    4.25    0.66
  -3 -25   0    1.40    0.41
  -3 -25   0    1.82    0.45
   3 -25   0    2.16    0.49
  -3 -25   1   -0.32    0.31
   3 -25  -1   -0.06    0.26
  -3 -25   2   11.07    0.95
   3 -25  -2   11.30    0.75
   3 -25  -3    1.06    0.30
  -3 -25   3    0.68    0.30
  -3 -25   4    5.74    0.72
   3 -25  -4    7.46    0.77
  -3 -25   5   21.55    1.41
   3 -25  -5   25.04    1.47
   3 -25  -6    0.64    0.42
  -3 -25   6    0.74    0.39
   3 -25  -7    1.00    0.49
  -3 -25   7   -0.12    0.26
   3 -25  -8    0.20    0.40
  -3 -26  -5   14.21    1.40
   3 -26   4    1.52    0.44
  -3 -26  -4    1.56    0.60
   3 -26   3    0.16    0.30
  -3 -26  -3   -0.30    0.34
  -3 -26  -2    0.58    0.30
   3 -26   2    0.93    0.44
  -3 -26  -2    1.05    0.43
  -3 -26  -1    4.27    0.61
   3 -26   1    4.46    0.64
  -3 -26  -1    3.87    0.64
  -3 -26   0    1.92    0.47
  -3 -26   0    1.73    0.45
   3 -26   0    1.59    0.42
  -3 -26   1   -0.10    0.26
   3 -26  -1    0.56    0.31
  -3 -26   2    5.12    0.69
   3 -26  -2    4.78    0.53
   3 -26  -3    0.01    0.20
  -3 -26   3    0.73    0.42
  -3 -26   4    0.67    0.37
   3 -26  -4    0.79    0.36
  -3 -26   5   10.92    1.01
   3 -26  -5   13.24    1.09
   3 -26  -6    2.56    0.59
  -3 -26   6    3.25    0.62
   3 -26  -7    0.05    0.34
  -3 -26   7   -0.01    0.26
   3 -26  -8    0.71    0.46
  -3 -27  -5    0.68    0.51
   3 -27   4    0.12    0.29
  -3 -27  -4   -0.30    0.34
  -3 -27  -3    0.23    0.41
   3 -27   3    0.63    0.35
  -3 -27  -2    5.99    0.69
   3 -27   2    7.42    0.83
  -3 -27  -2    7.42    0.90
  -3 -27  -1   18.62    1.21
   3 -27   1   19.70    1.28
  -3 -27  -1   19.10    1.28
  -3 -27   0    0.78    0.39
  -3 -27   0    0.89    0.42
   3 -27   0    0.28    0.30
  -3 -27   1    0.32    0.39
   3 -27  -1    1.14    0.46
  -3 -27   2    5.80    0.76
   3 -27  -2    6.28    0.74
   3 -27  -2    6.05    0.58
   3 -27  -3    0.91    0.32
  -3 -27   3    0.24    0.29
  -3 -27   4    9.89    0.96
   3 -27  -4   10.34    0.91
   3 -27  -5    0.10    0.27
  -3 -27   5    0.42    0.32
   3 -27  -6    0.68    0.43
  -3 -27   6    0.68    0.37
   3 -27  -7    4.81    0.78
  -3 -27   7    5.13    0.73
   3 -27  -8    0.08    0.43
  -3 -28  -5    2.87    0.73
   3 -28   4   -0.21    0.40
  -3 -28  -4   -0.01    0.34
   3 -28   3    7.61    0.91
  -3 -28  -3    7.58    0.96
   3 -28   2    2.49    0.53
  -3 -28  -2    2.91    0.57
  -3 -28  -1    3.35    0.60
   3 -28   1    2.75    0.61
  -3 -28  -1    3.60    0.63
  -3 -28   0    7.85    0.84
   3 -28   0    8.09    0.86
  -3 -28   0    7.21    0.78
   3 -28  -1   -0.07    0.35
  -3 -28   1    0.29    0.29
  -3 -28   2   -0.50    0.31
   3 -28  -2   -0.13    0.25
   3 -28  -3    0.22    0.23
  -3 -28   3   -0.01    0.29
  -3 -28   4    8.88    0.96
   3 -28  -4    8.45    0.84
  -3 -28   5    6.48    0.84
   3 -28  -5    8.59    0.92
   3 -28  -6    3.59    0.64
  -3 -28   6    2.96    0.59
   3 -28  -7    0.16    0.33
  -3 -28   7   -0.07    0.31
   3 -28  -8    0.84    0.48
  -3 -29  -5    0.45    0.48
  -3 -29  -4    0.70    0.48
   3 -29   4   -0.15    0.34
   3 -29   3    9.28    1.01
  -3 -29  -3    7.76    0.98
   3 -29   2   -0.35    0.37
  -3 -29  -2   -0.10    0.33
  -3 -29  -1    7.84    0.84
   3 -29   1    9.81    1.01
  -3 -29  -1    7.90    0.89
  -3 -29   0    4.61    0.65
  -3 -29   0    5.20    0.69
   3 -29   0    6.91    0.82
   3 -29  -1   -0.01    0.30
  -3 -29   1    0.06    0.28
  -3 -29   2    1.54    0.47
   3 -29  -2    1.30    0.46
   3 -29  -3    0.20    0.24
  -3 -29   3    0.17    0.30
   3 -29  -4    2.82    0.55
  -3 -29   4    1.72    0.53
   3 -29  -5    0.12    0.29
  -3 -29   5   -0.34    0.33
   3 -29  -6    0.95    0.42
  -3 -29   6    0.91    0.42
   3 -29  -7    0.85    0.43
  -3 -29   7    0.20    0.35
   3 -29  -8   -0.78    0.49
   3 -30   4    0.20    0.32
  -3 -30  -4    0.25    0.38
  -3 -30  -3   -0.22    0.40
   3 -30   3   -0.86    0.47
  -3 -30  -2    0.25    0.40
   3 -30   2    0.10    0.30
  -3 -30  -1   46.85    2.00
   3 -30   1   48.73    2.14
  -3 -30  -1   47.70    2.08
  -3 -30   0    6.97    0.84
   3 -30   0    7.74    0.84
  -3 -30   0    7.70    0.82
   3 -30  -1    0.02    0.26
  -3 -30   1    0.03    0.27
  -3 -30   2    5.97    0.80
   3 -30  -2    6.61    0.80
   3 -30  -3    3.78    0.53
  -3 -30   3    3.28    0.68
   3 -30  -3    3.35    0.60
   3 -30  -4    0.97    0.37
  -3 -30   4    1.19    0.48
   3 -30  -5    2.82    0.60
  -3 -30   5    2.02    0.51
   3 -30  -6    0.07    0.37
  -3 -30   6    0.77    0.46
   3 -30  -7    1.17    0.44
  -3 -30   7    0.73    0.43
   3 -31   4    1.28    0.45
  -3 -31  -4    2.83    0.68
  -3 -31  -3    2.05    0.62
   3 -31   3    0.04    0.35
   3 -31   2    6.79    0.87
  -3 -31  -2    6.43    0.89
  -3 -31  -1    2.17    0.59
   3 -31   1    2.57    0.54
  -3 -31  -1    1.48    0.50
  -3 -31   0    1.00    0.39
   3 -31   0    1.24    0.49
  -3 -31   0    0.75    0.36
  -3 -31   1   -0.10    0.31
   3 -31  -1    0.76    0.38
   3 -31  -2    0.05    0.28
  -3 -31   2    0.22    0.32
   3 -31  -3    2.76    0.47
  -3 -31   3    2.87    0.59
   3 -31  -3    3.64    0.62
  -3 -31   4   10.20    1.07
   3 -31  -4   10.23    0.95
   3 -31  -5    6.52    0.84
  -3 -31   5    6.03    0.82
   3 -31  -6   -0.06    0.31
  -3 -31   6    0.63    0.47
   3 -31  -7   -0.34    0.45
  -3 -31   7   -1.01    0.42
  -3 -32  -4   -1.38    0.67
   3 -32   4    1.29    0.52
   3 -32   3    0.98    0.44
  -3 -32  -3    0.98    0.45
   3 -32   2    3.83    0.72
  -3 -32  -2    3.02    0.66
  -3 -32  -1    1.76    0.48
  -3 -32  -1    1.76    0.46
   3 -32   1    2.48    0.54
   3 -32   0    3.84    0.70
  -3 -32   0    3.46    0.63
  -3 -32   0    3.96    0.65
  -3 -32   1    2.10    0.57
   3 -32  -1    1.16    0.49
   3 -32  -2   -0.05    0.31
  -3 -32   2    0.69    0.44
  -3 -32   3    0.92    0.56
   3 -32  -3    1.32    0.46
  -3 -32   4    8.32    0.97
   3 -32  -4   10.25    1.03
   3 -32  -4   10.18    0.95
   3 -32  -5    2.37    0.52
  -3 -32   5    2.50    0.65
   3 -32  -6    0.50    0.38
  -3 -32   6   -0.17    0.43
   3 -32  -7    0.41    0.39
  -3 -32   7    1.70    0.53
   3 -33   4    0.43    0.46
  -3 -33  -4    0.32    0.48
  -3 -33  -3    0.32    0.44
   3 -33   3   -0.15    0.36
   3 -33   2    0.19    0.29
  -3 -33  -2    0.37    0.34
  -3 -33  -1    0.44    0.31
   3 -33   1   -0.24    0.35
  -3 -33  -1    0.21    0.37
  -3 -33   0    1.81    0.48
   3 -33   0    1.44    0.46
  -3 -33   0    2.43    0.51
  -3 -33   1    1.47    0.52
   3 -33  -1    1.78    0.54
   3 -33  -2    1.20    0.50
  -3 -33   2    1.52    0.48
  -3 -33   3   14.06    1.24
   3 -33  -3   18.24    1.34
  -3 -33   4   11.98    1.17
   3 -33  -4   14.22    1.18
   3 -33  -4   12.95    1.08
   3 -33  -5    2.02    0.56
  -3 -33   5    1.74    0.56
   3 -33  -6    0.01    0.32
  -3 -33   6   -0.93    0.53
   3 -33  -7   -0.21    0.44
  -3 -33   7   -0.28    0.36
   3 -34   4    1.55    0.47
  -3 -34  -4    1.01    0.51
  -3 -34  -3    0.45    0.47
   3 -34   3   -0.29    0.43
   3 -34   2    3.08    0.63
  -3 -34  -2    1.83    0.56
  -3 -34  -1    0.84    0.43
  -3 -34  -1    1.13    0.42
   3 -34   1    1.60    0.54
  -3 -34   0    0.01    0.31
   3 -34   0   -0.12    0.34
  -3 -34   0    0.07    0.30
  -3 -34   1    0.59    0.36
   3 -34  -1    0.08    0.35
   3 -34  -2   -0.51    0.37
  -3 -34   2    0.65    0.39
   3 -34  -3    0.09    0.32
  -3 -34   3    0.67    0.38
   3 -34  -4   -0.15    0.37
  -3 -34   4    0.74    0.36
   3 -34  -4   -0.19    0.31
   3 -34  -5    0.36    0.37
  -3 -34   5    0.80    0.40
   3 -34  -5    0.82    0.44
   3 -34  -6   -0.08    0.40
  -3 -34   6   -0.27    0.35
   3 -34  -7    0.64    0.42
  -3 -34   7    1.21    0.47
   3 -35   4    1.24    0.51
   3 -35   3    1.28    0.43
  -3 -35  -3    0.24    0.39
   3 -35   2    4.46    0.81
  -3 -35  -2    3.52    0.74
  -3 -35  -1    3.28    0.64
   3 -35   1    4.08    0.75
  -3 -35  -1    3.74    0.68
  -3 -35   0    0.20    0.30
   3 -35   0    0.02    0.35
  -3 -35   0    0.10    0.30
  -3 -35   1    1.42    0.49
   3 -35  -1    1.45    0.54
  -3 -35   2   -0.04    0.36
   3 -35  -2    0.57    0.48
   3 -35  -3    4.48    0.71
  -3 -35   3    3.20    0.64
   3 -35  -4    3.35    0.56
  -3 -35   4    3.21    0.65
   3 -35  -4    2.72    0.60
   3 -35  -5    0.01    0.30
  -3 -35   5   -0.67    0.51
   3 -35  -5   -0.52    0.40
   3 -35  -6   -0.48    0.37
  -3 -35   6    0.03    0.34
   3 -35  -7    6.32    0.96
  -3 -35   7    6.88    0.97
   3 -36   4    0.91    0.47
   3 -36   3    2.76    0.66
  -3 -36  -3    1.74    0.58
   3 -36   2    5.85    0.88
  -3 -36  -2    5.82    0.88
  -3 -36  -1    0.64    0.38
   3 -36   1   -0.23    0.33
  -3 -36  -1    0.88    0.50
  -3 -36   0   -0.22    0.34
   3 -36   0   -0.27    0.35
  -3 -36   0    0.22    0.37
  -3 -36   1   -0.04    0.34
   3 -36  -1    1.21    0.56
  -3 -36   2    1.26    0.50
   3 -36  -2    1.46    0.55
   3 -36  -3   -0.14    0.41
  -3 -36   3    0.08    0.34
   3 -36  -4    4.65    0.77
  -3 -36   4    3.43    0.74
   3 -36  -5    0.28    0.32
  -3 -36   5    0.55    0.45
   3 -36  -5    0.74    0.43
   3 -36  -6    0.94    0.50
  -3 -36   6    0.77    0.49
   3 -37   3    0.44    0.45
  -3 -37  -3   -0.66    0.46
   3 -37   2    0.11    0.44
  -3 -37  -2    0.05    0.34
  -3 -37  -1    9.17    1.05
   3 -37   1   10.54    1.17
  -3 -37  -1    8.87    1.00
  -3 -37   0    0.09    0.35
   3 -37   0   -0.10    0.43
  -3 -37   0    0.66    0.43
  -3 -37   1    0.17    0.38
   3 -37  -1    0.40    0.38
  -3 -37   2   13.75    1.31
   3 -37  -2   14.13    1.27
  -3 -37   3    0.05    0.41
   3 -37  -3   -0.72    0.44
   3 -37  -4    0.19    0.34
  -3 -37   4    0.41    0.36
   3 -37  -5    1.55    0.55
   3 -37  -5    3.01    0.66
  -3 -37   5    1.09    0.48
   3 -37  -6    2.45    0.61
  -3 -37   6    2.14    0.67
   3 -38   3    0.18    0.43
  -3 -38  -3   -0.60    0.44
   3 -38   2    1.44    0.57
  -3 -38  -2    0.54    0.45
   3 -38   1    2.29    0.67
  -3 -38  -1    1.94    0.57
  -3 -38  -1    1.09    0.49
  -3 -38   0    1.63    0.54
   3 -38   0    2.08    0.54
  -3 -38   0    2.34    0.58
  -3 -38   1    1.94    0.65
   3 -38  -1    2.27    0.63
  -3 -38   2    0.22    0.37
   3 -38  -2   -0.16    0.32
  -3 -38   3   -0.08    0.50
   3 -38  -3    0.56    0.47
   3 -38  -4   -0.32    0.32
  -3 -38   4   -0.33    0.49
   3 -38  -5    3.23    0.70
   3 -38  -5    2.32    0.62
  -3 -38   5    2.19    0.66
   3 -38  -6    1.42    0.53
  -3 -38   6    1.46    0.51
   3 -39   2    0.46    0.50
  -3 -39  -2    0.35    0.31
   3 -39   1    1.40    0.54
  -3 -39  -1    0.71    0.37
  -3 -39  -1    1.52    0.55
  -3 -39   0    1.23    0.46
   3 -39   0    1.84    0.58
  -3 -39   1    1.05    0.45
   3 -39  -1    1.23    0.49
  -3 -39   2    0.38    0.47
   3 -39  -2    0.88    0.46
  -3 -39   3    0.54    0.36
   3 -39  -3    1.31    0.51
  -3 -39   4    0.41    0.35
   3 -39  -4    0.66    0.46
   3 -39  -5   -1.40    0.52
  -3 -39   5   -0.22    0.43
   3 -39  -6    1.12    0.48
  -3 -40  -2    0.56    0.41
   3 -40   2   -1.41    0.64
   3 -40   1    0.88    0.44
  -3 -40  -1    0.59    0.34
  -3 -40   0    5.29    0.84
   3 -40   0    3.40    0.73
  -3 -40   1    0.06    0.37
   3 -40  -1    0.06    0.38
  -3 -40   2    1.30    0.57
   3 -40  -2    1.02    0.55
  -3 -40   3   -0.89    0.53
   3 -40  -3    0.10    0.40
  -3 -40   4    0.29    0.38
   3 -40  -4    1.25    0.52
  -3 -40   5    0.30    0.38
   3 -40  -5    0.93    0.53
  -3 -41  -2    0.34    0.49
   3 -41   1    0.47    0.44
  -3 -41  -1   -0.97    0.55
  -3 -41   0    3.06    0.71
   3 -41   0    2.76    0.69
  -3 -41   1    2.08    0.59
   3 -41  -1    1.57    0.51
  -3 -41   2    0.58    0.48
   3 -41  -2    0.06    0.46
  -3 -41   3   -0.22    0.39
   3 -41  -3    0.17    0.39
  -3 -41   4    2.61    0.76
   3 -41  -4    2.48    0.69
   3 -41  -5    2.43    0.61
   3 -42   1   -0.06    0.48
   3 -42   0    1.23    0.50
  -3 -42   0    0.64    0.47
  -3 -42   1    0.20    0.38
   3 -42  -1    0.96    0.52
  -3 -42   2    0.34    0.44
   3 -42  -2   -0.75    0.48
  -3 -42   3    0.28    0.38
   3 -42  -3   -0.11    0.41
   3 -42  -4    0.55    0.34
   3 -43   0    0.14    0.47
  -3 -43   0    1.33    0.53
  -3 -43   1    1.42    0.51
   3 -43  -1    2.80    0.74
  -3 -43   2    1.50    0.60
   3 -43  -2    1.09    0.52
  -3 -43   3   -1.34    0.64
   3 -43  -3    0.33    0.40
   3 -43  -4    0.58    0.35
  -3 -44   0    2.43    0.61
  -3 -44   1    2.91    0.71
   3 -44  -2    0.52    0.40
   4  41  -2    0.97    0.36
   4  41  -3    6.55    1.02
   4  40   0   -0.17    0.29
   4  40  -1    5.94    0.98
   4  40  -2    2.68    0.63
   4  40  -3    0.92    0.52
   4  40  -4    5.62    0.91
   4  39   0    1.08    0.58
   4  39  -1    1.88    0.56
   4  39  -2    0.81    0.46
   4  39  -3    1.49    0.62
  -4  39   4    4.53    0.85
   4  39  -4    3.45    0.73
  -4  39   5    2.78    0.68
   4  38   1    7.24    1.06
   4  38   0    0.44    0.33
   4  38  -1   -0.41    0.44
   4  38  -2    1.15    0.49
   4  38  -3    2.60    0.70
  -4  38   4   -1.14    0.59
   4  38  -4    0.45    0.35
   4  38  -5    2.30    0.70
  -4  38   5    2.60    0.69
   4  37   1    6.07    0.95
   4  37   0    5.20    0.83
   4  37  -1   -0.27    0.36
   4  37  -2    1.87    0.60
   4  37  -3    0.51    0.44
  -4  37   4    1.13    0.52
   4  37  -4    0.78    0.49
  -4  37   5    1.08    0.47
   4  37  -5    1.75    0.67
  -4  37   6    7.47    1.01
   4  36   2    1.77    0.61
   4  36   1    3.11    0.68
   4  36   0    0.49    0.49
   4  36  -1    0.11    0.32
   4  36  -2    0.89    0.38
   4  36  -3    0.75    0.43
  -4  36   4    5.53    0.86
   4  36  -4    5.99    0.91
  -4  36   5    1.58    0.58
   4  36  -5    0.23    0.33
  -4  36   6   -0.80    0.54
   4  36  -6    0.16    0.43
   4  35   2    0.21    0.30
   4  35   1    3.56    0.68
   4  35   0    5.34    0.85
   4  35  -1   -0.36    0.37
   4  35  -2    0.35    0.39
   4  35  -3    0.13    0.39
   4  35  -4    0.74    0.53
  -4  35   4    0.19    0.37
  -4  35   5    3.84    0.75
   4  35  -5    2.78    0.64
  -4  35   6    0.53    0.45
   4  35  -6    0.37    0.43
   4  34   3    1.43    0.52
   4  34   2    2.37    0.70
   4  34   1    2.27    0.55
   4  34   0    4.74    0.84
   4  34  -1    0.11    0.35
   4  34  -2    0.37    0.35
  -4  34   3   -0.80    0.48
   4  34  -3    0.57    0.48
   4  34  -4    2.57    0.64
  -4  34   4    2.24    0.60
  -4  34   5   -0.66    0.47
   4  34  -5   -0.07    0.40
   4  34  -6    0.10    0.36
  -4  34   6    0.79    0.55
  -4  34   7    0.35    0.44
   4  33   3    2.45    0.71
   4  33   2    1.56    0.50
   4  33   1    0.51    0.34
   4  33   0    8.35    1.03
   4  33  -1   -0.17    0.37
   4  33  -2    2.59    0.60
   4  33  -3    0.81    0.41
  -4  33   3    0.49    0.40
  -4  33   4    5.45    0.81
   4  33  -4    5.55    0.84
  -4  33   5   16.38    1.40
   4  33  -5   13.82    1.33
  -4  33   6    1.08    0.53
   4  33  -6    0.66    0.43
   4  33  -7    0.15    0.30
  -4  33   7    0.41    0.39
   4  32   3    0.23    0.36
   4  32   2    0.96    0.44
   4  32   1    0.87    0.42
   4  32   0    0.45    0.40
   4  32  -1    2.15    0.54
   4  32  -2    1.68    0.52
   4  32  -3    0.03    0.32
  -4  32   3    0.31    0.31
  -4  32   4    0.83    0.39
   4  32  -4    1.00    0.49
  -4  32   5   15.47    1.36
   4  32  -5   14.55    1.34
  -4  32   6   -0.16    0.35
   4  32  -6    0.44    0.33
  -4  32   7   -0.27    0.43
   4  32  -7    0.23    0.31
  -4  31  -4    2.07    0.59
   4  31   3    1.78    0.56
   4  31   2    0.20    0.38
   4  31   1    1.86    0.51
   4  31   0    7.90    0.93
   4  31  -1    1.18    0.46
   4  31  -2   -0.10    0.39
  -4  31   3    0.17    0.29
   4  31  -3    0.01    0.30
  -4  31   4    2.02    0.54
   4  31  -4    2.73    0.61
  -4  31   5   -0.12    0.35
   4  31  -5    0.14    0.41
  -4  31   6    5.30    0.83
   4  31  -6    3.63    0.70
  -4  31   7    1.06    0.53
   4  31  -7    0.95    0.46
  -4  30  -4    0.49    0.51
   4  30   4    1.57    0.57
   4  30   3    0.08    0.31
   4  30   2   -0.07    0.28
   4  30   1    0.57    0.41
   4  30   0   14.40    1.25
   4  30  -1    0.76    0.34
   4  30  -2    7.49    0.90
  -4  30   3    0.18    0.31
   4  30  -3   -0.18    0.41
  -4  30   4    5.81    0.82
   4  30  -4    4.82    0.76
  -4  30   5    3.42    0.69
   4  30  -5    2.40    0.64
  -4  30   6    1.34    0.47
   4  30  -6    1.55    0.54
   4  30  -7    0.08    0.40
  -4  30   7    0.35    0.37
  -4  29  -4    2.03    0.70
   4  29   4    2.00    0.63
  -4  29  -3    3.27    0.64
   4  29   3    3.23    0.69
   4  29   2    1.44    0.52
   4  29   1    4.40    0.72
   4  29   0    4.22    0.69
   4  29  -1   -0.15    0.26
   4  29  -2    4.12    0.66
  -4  29   3    0.55    0.35
   4  29  -3    0.79    0.38
  -4  29   4    4.45    0.73
   4  29  -4    4.01    0.72
  -4  29   5   12.28    1.15
   4  29  -5   11.82    1.16
  -4  29   6    0.55    0.45
   4  29  -6    1.15    0.39
   4  29  -7    0.84    0.46
  -4  29   7   -0.06    0.39
  -4  29   8   -0.57    0.44
  -4  28  -4   -0.22    0.39
   4  28   4    0.15    0.32
  -4  28  -3    0.67    0.45
   4  28   3    0.34    0.33
   4  28   2    1.25    0.51
   4  28   1    5.78    0.83
   4  28   0    0.00    0.32
   4  28  -1    2.84    0.59
  -4  28   2    2.57    0.46
   4  28  -2    3.05    0.60
  -4  28   3    0.33    0.33
  -4  28   3   -0.19    0.24
   4  28  -3   -0.06    0.32
  -4  28   4    1.97    0.47
   4  28  -4    1.93    0.54
   4  28  -5    3.20    0.64
  -4  28   5    2.92    0.59
  -4  28   6    0.32    0.34
   4  28  -6    0.58    0.41
  -4  28   7    5.66    0.89
   4  28  -7    5.49    0.88
  -4  28   8   -0.09    0.39
  -4  27  -4    3.29    0.74
   4  27   4    3.56    0.67
  -4  27  -3    1.80    0.53
   4  27   3    0.86    0.37
   4  27   2   -0.50    0.44
   4  27   1    3.27    0.64
   4  27   0    0.84    0.33
  -4  27   1    3.92    0.56
   4  27  -1    4.03    0.65
  -4  27   2    0.55    0.31
   4  27  -2    0.54    0.35
  -4  27   3    6.44    0.77
  -4  27   3    6.00    0.70
   4  27  -3    5.34    0.75
  -4  27   4    1.18    0.41
   4  27  -4    0.60    0.35
  -4  27   5    0.35    0.36
   4  27  -5   -0.22    0.37
  -4  27   6    0.45    0.37
   4  27  -6    0.75    0.47
  -4  27   7    2.38    0.61
   4  27  -7    1.54    0.59
  -4  27   8    5.13    0.89
  -4  26  -4    0.07    0.34
   4  26   4    0.77    0.30
  -4  26  -3    1.92    0.63
   4  26   3    0.51    0.34
  -4  26  -2    0.13    0.29
   4  26   2   -0.17    0.29
   4  26   1    0.55    0.31
   4  26   0    0.13    0.30
   4  26  -1   -0.09    0.28
  -4  26   1    0.06    0.19
  -4  26   2    2.72    0.55
   4  26  -2    2.82    0.59
  -4  26   2    2.91    0.48
  -4  26   3    1.83    0.48
  -4  26   3    1.86    0.45
   4  26  -3    2.46    0.55
  -4  26   4    0.13    0.33
   4  26  -4    0.54    0.34
  -4  26   5    0.62    0.38
   4  26  -5    1.65    0.50
  -4  26   6    1.36    0.52
   4  26  -6    1.76    0.58
  -4  26   7    1.78    0.62
   4  26  -7    2.55    0.66
  -4  26   8    4.63    0.88
  -4  25  -4    1.24    0.52
   4  25   4    2.48    0.58
  -4  25  -3    0.48    0.38
   4  25   3    0.71    0.34
  -4  25  -2    0.91    0.33
   4  25   2    1.08    0.41
   4  25   1    0.19    0.32
   4  25   0    6.97    0.80
  -4  25   1    1.80    0.41
   4  25  -1    1.62    0.43
  -4  25   2    7.76    0.84
  -4  25   2    7.36    0.75
   4  25  -2    6.33    0.79
  -4  25   3    8.68    0.90
  -4  25   3    8.03    0.80
   4  25  -3    9.07    0.91
  -4  25   4    3.60    0.59
   4  25  -4    3.76    0.65
  -4  25   5    0.53    0.38
   4  25  -5    0.32    0.32
  -4  25   6    1.79    0.55
   4  25  -6    1.24    0.47
  -4  25   7    0.60    0.37
   4  25  -7    0.27    0.31
  -4  25   8    1.09    0.53
  -4  24  -5    0.16    0.36
  -4  24  -4    0.35    0.36
   4  24   4   -0.06    0.35
  -4  24  -3   -0.09    0.34
   4  24   3   -0.05    0.31
  -4  24  -2   -0.03    0.25
   4  24   2    0.03    0.24
   4  24   1    1.17    0.37
   4  24   0    2.02    0.45
  -4  24   1    3.75    0.53
   4  24  -1    4.13    0.66
  -4  24   2    0.27    0.32
  -4  24   2   -0.36    0.28
   4  24  -2    0.02    0.27
  -4  24   3    3.49    0.58
  -4  24   3    4.17    0.58
   4  24  -3    4.73    0.67
   4  24  -4    0.42    0.30
  -4  24   4    0.62    0.39
  -4  24   5    4.58    0.67
   4  24  -5    5.19    0.73
  -4  24   6    1.14    0.55
   4  24  -6    0.37    0.42
   4  24  -7    0.74    0.44
  -4  24   7    0.04    0.35
  -4  24   8    4.72    0.87
  -4  23  -5    0.38    0.43
  -4  23  -4    2.07    0.58
   4  23   4    1.76    0.47
  -4  23  -3    5.40    0.80
   4  23   3    4.72    0.70
  -4  23  -2    3.15    0.57
   4  23   2    3.04    0.56
   4  23   1    4.33    0.64
   4  23   0    0.33    0.30
  -4  23   1    0.71    0.32
   4  23  -1    0.61    0.30
  -4  23   2    8.85    0.89
  -4  23   2    8.10    0.75
   4  23  -2    8.48    0.84
  -4  23   3    2.95    0.53
   4  23  -3    3.05    0.56
  -4  23   4    0.11    0.30
   4  23  -4   -0.12    0.32
  -4  23   5    2.48    0.56
   4  23  -5    2.50    0.57
  -4  23   6    0.04    0.37
   4  23  -6    0.33    0.38
  -4  23   7   -0.03    0.37
   4  23  -7    0.95    0.48
  -4  23   8    2.65    0.68
  -4  22  -5   -0.74    0.57
  -4  22  -4    0.66    0.40
   4  22   4    0.25    0.25
  -4  22  -3    4.34    0.72
   4  22   3    3.36    0.60
  -4  22  -2   -0.09    0.27
   4  22   2   -0.73    0.38
  -4  22  -1    1.75    0.42
   4  22   1    2.34    0.49
   4  22   0   -0.27    0.27
  -4  22   1    4.65    0.58
   4  22  -1    4.38    0.60
  -4  22   2    0.60    0.32
  -4  22   2    0.14    0.20
   4  22  -2    0.14    0.25
  -4  22   3    0.56    0.29
   4  22  -3    0.45    0.31
   4  22  -4    0.64    0.38
  -4  22   4    0.55    0.34
  -4  22   5    0.70    0.33
   4  22  -5    0.89    0.38
  -4  22   6    1.47    0.51
   4  22  -6    1.24    0.41
  -4  22   7    2.52    0.66
   4  22  -7    1.50    0.51
  -4  22   8    0.19    0.36
  -4  22   9   -0.06    0.45
  -4  21  -5    0.17    0.40
  -4  21  -4    0.86    0.52
   4  21   4    1.46    0.42
  -4  21  -3   13.51    1.15
   4  21   3   14.40    1.17
  -4  21  -2   10.66    0.93
   4  21   2   10.78    0.98
  -4  21  -1    0.35    0.25
   4  21   1   -0.12    0.21
   4  21   0    0.37    0.25
  -4  21   1    0.38    0.32
   4  21  -1   -0.26    0.24
  -4  21   2    3.48    0.57
  -4  21   2    2.08    0.41
   4  21  -2    3.05    0.51
  -4  21   3    1.16    0.34
   4  21  -3    1.53    0.40
  -4  21   4    1.09    0.44
   4  21  -4    1.45    0.41
  -4  21   5    1.09    0.38
   4  21  -5    1.25    0.41
  -4  21   6    1.80    0.53
   4  21  -6    2.30    0.54
  -4  21   7    2.81    0.62
   4  21  -7    1.79    0.55
  -4  21   8    4.24    0.83
  -4  21   9    0.01    0.38
  -4  20  -5    6.12    0.92
  -4  20  -4    0.18    0.36
   4  20   4   -0.32    0.34
  -4  20  -3    0.18    0.33
   4  20   3    0.30    0.29
  -4  20  -2    0.22    0.33
   4  20   2    0.14    0.21
  -4  20  -1    1.83    0.41
   4  20   1    1.24    0.31
   4  20   0    0.88    0.35
  -4  20   1   -0.20    0.23
   4  20  -1    0.28    0.30
   4  20  -2    0.31    0.24
  -4  20   2    0.43    0.31
  -4  20   2    0.47    0.27
   4  20  -3    0.68    0.32
  -4  20   3    0.91    0.38
  -4  20   4    2.22    0.46
   4  20  -4    2.93    0.54
  -4  20   5    1.77    0.45
   4  20  -5    2.32    0.50
   4  20  -6    1.03    0.43
  -4  20   6    0.69    0.36
  -4  20   7    5.26    0.80
   4  20  -7    4.60    0.76
  -4  20   8    2.71    0.66
  -4  20   9    1.13    0.49
  -4  19  -5    2.64    0.68
  -4  19  -4    0.35    0.39
   4  19   4   -0.05    0.35
  -4  19  -3    0.82    0.38
   4  19   3    1.55    0.40
  -4  19  -2    6.67    0.75
   4  19   2    6.80    0.74
  -4  19  -1    2.08    0.46
   4  19   1    1.07    0.35
   4  19   0    6.73    0.71
   4  19  -1   -0.06    0.28
  -4  19   1    0.28    0.28
  -4  19   2   18.68    1.15
  -4  19   2   17.83    1.09
   4  19  -2   15.99    1.08
  -4  19   3   10.51    0.90
   4  19  -3   10.67    0.90
  -4  19   4    3.87    0.59
   4  19  -4    4.45    0.61
  -4  19   5   -0.26    0.32
   4  19  -5    0.15    0.34
  -4  19   6    0.18    0.31
   4  19  -6    0.51    0.42
  -4  19   7   -0.08    0.35
  -4  19   8    5.95    0.89
  -4  19   9    0.58    0.51
  -4  18  -5    0.42    0.45
  -4  18  -4    1.03    0.44
  -4  18  -3    2.70    0.59
   4  18   3    1.79    0.47
  -4  18  -2    0.20    0.29
   4  18   2   -0.22    0.21
  -4  18  -1    0.84    0.36
   4  18   1    0.88    0.33
  -4  18   0    3.80    0.47
   4  18   0    3.19    0.49
  -4  18   1    2.28    0.38
   4  18  -1    2.41    0.44
  -4  18   2    9.24    0.83
  -4  18   2    9.76    0.80
   4  18  -2    8.62    0.78
   4  18  -3    4.62    0.61
  -4  18   3    4.95    0.61
  -4  18   4    3.74    0.58
   4  18  -4    3.66    0.55
   4  18  -5    0.04    0.28
  -4  18   5   -0.16    0.28
  -4  18   6    0.38    0.35
   4  18  -6    0.18    0.32
  -4  18   7    1.40    0.47
  -4  18   8   -0.15    0.34
  -4  18   9    0.26    0.45
  -4  17  -5    5.59    0.88
  -4  17  -4    6.02    0.84
  -4  17  -3    0.08    0.33
   4  17   3    0.81    0.36
  -4  17  -2    1.88    0.42
   4  17   2    1.48    0.37
  -4  17  -1    1.09    0.37
   4  17   1    1.29    0.37
  -4  17   0    0.07    0.18
   4  17   0   -0.02    0.19
  -4  17   1   -0.03    0.21
   4  17  -1   -0.07    0.23
  -4  17   2    0.30    0.29
  -4  17   2    0.25    0.23
   4  17  -2    0.02    0.25
  -4  17   3   16.62    1.10
   4  17  -3   15.89    1.05
  -4  17   4    4.16    0.60
   4  17  -4    3.95    0.58
  -4  17   5    3.04    0.53
   4  17  -5    2.81    0.52
  -4  17   6    0.38    0.31
   4  17  -6    0.31    0.33
  -4  17   7    0.62    0.43
  -4  17   8    1.73    0.57
  -4  17   9    1.41    0.52
  -4  16  -5    0.50    0.43
  -4  16  -4    2.32    0.58
  -4  16  -3    0.17    0.34
   4  16   3   -0.09    0.22
  -4  16  -2   11.79    0.98
   4  16   2   13.26    0.99
  -4  16  -1    0.13    0.28
   4  16   1   -0.15    0.23
  -4  16   0    3.83    0.47
   4  16   0    3.55    0.51
  -4  16   1    1.94    0.44
   4  16  -1    1.09    0.28
  -4  16   2    0.98    0.30
  -4  16   2    1.27    0.30
   4  16  -2    1.94    0.40
   4  16  -3    1.80    0.37
  -4  16   3    1.62    0.38
  -4  16   4    1.32    0.32
   4  16  -4    1.41    0.39
   4  16  -5    9.00    0.89
  -4  16   5    8.84    0.85
  -4  16   6    0.39    0.35
   4  16  -6    0.15    0.29
  -4  16   7   17.49    1.35
  -4  16   8    0.08    0.34
  -4  16   9    1.94    0.59
  -4  15  -5    2.08    0.62
  -4  15  -4    0.16    0.38
  -4  15  -3    0.95    0.37
   4  15   3    0.40    0.22
  -4  15  -2    0.40    0.38
   4  15   2    0.46    0.29
  -4  15  -1    3.24    0.46
   4  15   1    3.98    0.52
  -4  15   0   10.39    0.73
   4  15   0   11.17    0.83
  -4  15   1    2.27    0.42
   4  15  -1    2.82    0.44
  -4  15   2    6.00    0.64
  -4  15   2    5.20    0.59
   4  15  -2    5.92    0.60
   4  15  -3    0.65    0.27
  -4  15   3    0.51    0.24
   4  15  -4    3.45    0.52
  -4  15   4    3.16    0.57
   4  15  -5   25.72    1.44
  -4  15   5   24.23    1.39
  -4  15   6   -0.08    0.36
   4  15  -6   -0.19    0.31
  -4  15   7   -0.02    0.29
  -4  15   8   -0.17    0.41
  -4  15   9   -0.25    0.47
  -4  14  -5   -0.50    0.35
  -4  14  -4   11.02    1.12
  -4  14  -3    0.26    0.37
   4  14   3    0.10    0.25
  -4  14  -2    3.67    0.59
   4  14   2    3.99    0.54
  -4  14  -1    2.73    0.42
   4  14   1    2.98    0.44
  -4  14   0   28.05    1.17
   4  14   0   29.83    1.31
  -4  14   1   11.42    0.65
  -4  14   1   10.00    0.77
   4  14  -1   11.85    0.85
  -4  14   2    6.69    0.66
  -4  14   2    7.28    0.69
   4  14  -2    6.96    0.65
  -4  14   3    7.70    0.71
   4  14  -3    8.09    0.71
  -4  14   4    0.80    0.41
  -4  14   4    0.39    0.29
   4  14  -4    0.51    0.29
  -4  14   5    4.53    0.63
   4  14  -5    4.55    0.67
  -4  14   6    3.46    0.58
   4  14  -6    3.72    0.63
  -4  14   7    1.07    0.48
  -4  14   8   -0.37    0.44
  -4  14   9    2.09    0.60
  -4  13  -5   -0.24    0.45
  -4  13  -4    5.75    0.85
  -4  13  -3    2.28    0.50
   4  13   3    1.48    0.34
  -4  13  -2    4.81    0.64
   4  13   2    5.76    0.60
  -4  13  -1    0.57    0.27
   4  13   1    0.84    0.25
  -4  13   0   16.38    0.90
   4  13   0   16.94    0.85
   4  13   0   16.72    0.96
  -4  13   1    3.07    0.47
   4  13  -1    2.86    0.43
  -4  13   2    0.32    0.23
  -4  13   2    0.02    0.23
   4  13  -2    0.37    0.20
  -4  13   3    2.54    0.44
   4  13  -3    2.09    0.37
  -4  13   4    3.84    0.51
  -4  13   4    4.25    0.49
   4  13  -4    4.17    0.57
  -4  13   5    4.16    0.59
   4  13  -5    4.65    0.68
  -4  13   6    0.53    0.30
   4  13  -6    0.89    0.38
  -4  13   7   -0.19    0.32
  -4  13   8    4.18    0.71
  -4  13   9    0.14    0.38
  -4  12  -6   -0.89    0.54
  -4  12  -5    1.76    0.53
  -4  12  -4    0.73    0.45
  -4  12  -3    0.60    0.34
  -4  12  -2    3.16    0.53
   4  12   2    4.67    0.54
   4  12   1   -0.09    0.15
  -4  12  -1   -0.06    0.20
   4  12   1    0.35    0.27
   4  12   0    0.05    0.11
   4  12   0    0.17    0.17
  -4  12   0    0.51    0.27
  -4  12   1   23.56    1.19
   4  12  -1   23.83    1.13
  -4  12   2    1.29    0.33
  -4  12   2    2.17    0.39
   4  12  -2    2.03    0.38
  -4  12   3    5.08    0.59
  -4  12   3    5.02    0.46
   4  12  -3    5.63    0.60
  -4  12   4    0.14    0.23
  -4  12   4    0.19    0.17
   4  12  -4   -0.07    0.26
  -4  12   5   49.81    1.90
   4  12  -5   52.65    2.01
   4  12  -6    5.35    0.73
  -4  12   6    5.59    0.71
  -4  12   7    2.64    0.55
  -4  12   8    1.19    0.47
  -4  12   9   -0.03    0.40
  -4  11  -6    0.14    0.41
  -4  11  -5   -0.17    0.33
  -4  11  -4    0.28    0.38
  -4  11  -3    1.67    0.42
  -4  11  -2    0.13    0.28
   4  11   2    0.12    0.18
  -4  11  -1    7.32    0.69
   4  11   1    6.70    0.57
   4  11   1    7.24    0.64
  -4  11   0   21.64    1.03
   4  11   0   21.77    0.92
   4  11   0   22.05    1.06
   4  11  -1    0.89    0.28
  -4  11   1    0.71    0.30
  -4  11   2    0.07    0.21
  -4  11   2    0.04    0.22
  -4  11   2   -0.06    0.22
   4  11  -2    0.59    0.23
  -4  11   3    7.30    0.61
  -4  11   3    7.13    0.67
  -4  11   3    6.84    0.54
   4  11  -3    6.87    0.64
  -4  11   4   17.23    1.06
  -4  11   4   16.70    0.91
   4  11  -4   17.57    1.08
  -4  11   5   20.65    1.21
   4  11  -5   20.91    1.25
  -4  11   6    1.35    0.40
  -4  11   7    0.23    0.32
  -4  11   8    1.76    0.50
  -4  11   9    5.73    0.90
  -4  10  -6    6.34    0.92
  -4  10  -5    3.50    0.75
  -4  10  -4    0.89    0.40
  -4  10  -3    0.29    0.37
  -4  10  -2    4.62    0.62
   4  10   2    3.79    0.48
  -4  10  -1   22.41    1.16
   4  10   1   24.11    1.04
   4  10   1   25.03    1.13
   4  10   0    0.17    0.13
  -4  10   0    0.71    0.32
   4  10   0    0.24    0.18
  -4  10   1   24.41    1.18
  -4  10   1   22.81    1.15
   4  10  -1   23.73    1.07
  -4  10   2   -0.12    0.19
   4  10  -2    0.00    0.16
  -4  10   2    0.15    0.22
  -4  10   2    0.20    0.24
  -4  10   3    9.31    0.69
  -4  10   3    9.38    0.74
  -4  10   3    8.57    0.59
   4  10  -3    8.93    0.72
  -4  10   4    1.36    0.33
  -4  10   4    1.62    0.36
  -4  10   4    1.38    0.31
   4  10  -4    1.60    0.38
  -4  10   5    7.85    0.82
   4  10  -5    7.29    0.76
  -4  10   6    0.09    0.26
  -4  10   7    3.08    0.61
  -4  10   8    1.94    0.52
  -4  10   9    2.17    0.66
  -4  10  10    1.75    0.57
  -4   9  -6    3.81    0.83
  -4   9  -5   -0.01    0.43
  -4   9  -4    3.48    0.65
  -4   9  -3    0.78    0.43
  -4   9  -2    4.46    0.62
   4   9   2    4.94    0.53
  -4   9  -1    5.44    0.65
   4   9   1    7.99    0.60
   4   9   1    6.82    0.59
  -4   9   0   -0.07    0.21
  -4   9   0    0.33    0.22
   4   9   0    0.02    0.11
   4   9   0   -0.06    0.17
  -4   9   1    0.95    0.31
  -4   9   1    1.43    0.34
   4   9  -1    1.46    0.29
  -4   9   2   -0.05    0.21
  -4   9   2   -0.12    0.20
  -4   9   2    0.68    0.31
   4   9  -2   -0.22    0.19
  -4   9   3    0.12    0.20
  -4   9   3   -0.30    0.27
   4   9  -3    0.13    0.17
  -4   9   4   16.26    0.87
  -4   9   4   16.05    0.99
  -4   9   4   16.09    0.91
   4   9  -4   16.45    1.03
  -4   9   5    2.57    0.34
  -4   9   5    3.89    0.62
   4   9  -5    3.25    0.56
  -4   9   6    0.01    0.27
  -4   9   6    0.31    0.38
   4   9  -7    0.83    0.33
  -4   9   7    0.29    0.34
  -4   9   7    0.74    0.35
  -4   9   8   -0.48    0.44
  -4   9   9    3.40    0.74
  -4   9  10    6.19    0.97
  -4   8  -6    6.36    1.00
  -4   8  -5    0.55    0.38
  -4   8  -4    0.23    0.34
  -4   8  -3    1.19    0.39
  -4   8  -2    0.93    0.37
   4   8   2    1.39    0.31
  -4   8  -1   31.55    1.37
   4   8   1   29.52    1.11
   4   8   1   28.59    1.15
  -4   8   0    3.28    0.51
   4   8   0    4.08    0.44
   4   8   0    4.23    0.38
  -4   8   1    3.96    0.54
  -4   8   1    3.57    0.48
   4   8  -1    3.98    0.44
  -4   8   2    1.72    0.34
  -4   8   2    1.86    0.36
  -4   8   2    1.53    0.34
   4   8  -2    1.39    0.27
  -4   8   3    0.36    0.22
   4   8  -3    0.62    0.24
  -4   8   3    1.07    0.36
  -4   8   4   67.91    1.74
  -4   8   4   67.36    2.00
  -4   8   4   67.16    1.82
   4   8  -4   68.22    2.04
  -4   8   5   37.21    1.24
  -4   8   5   37.11    1.56
   4   8  -5   35.86    1.61
  -4   8   5   36.11    1.54
  -4   8   6    3.90    0.57
  -4   8   6    3.85    0.58
   4   8  -7    1.23    0.41
  -4   8   7    1.00    0.46
  -4   8   7    1.07    0.40
   4   8  -8    0.75    0.41
  -4   8   8    0.34    0.35
  -4   8   8    0.60    0.41
  -4   8   9    0.48    0.45
  -4   8  10    1.88    0.62
  -4   7  -6    2.69    0.67
  -4   7  -5    2.08    0.67
  -4   7  -4    3.54    0.66
  -4   7  -3    3.30    0.56
  -4   7  -2    6.62    0.74
  -4   7  -1   40.80    1.56
   4   7   1   43.21    1.35
   4   7   1   44.35    1.32
   4   7   0    2.83    0.29
  -4   7   0    3.85    0.52
   4   7   0    3.14    0.38
  -4   7   1    0.42    0.28
   4   7  -1    0.46    0.21
  -4   7   1    0.29    0.20
  -4   7   2    0.03    0.19
  -4   7   2    0.30    0.24
   4   7  -2    0.11    0.19
  -4   7   2   -0.17    0.25
   4   7  -2    0.09    0.15
  -4   7   3   -0.12    0.20
  -4   7   3    0.93    0.35
   4   7  -3   -0.16    0.19
  -4   7   4   22.02    0.99
  -4   7   4   21.70    1.11
  -4   7   4   20.69    1.02
   4   7  -4   22.37    1.15
  -4   7   5    0.68    0.22
  -4   7   5    0.32    0.29
   4   7  -5    0.98    0.33
  -4   7   5    0.45    0.32
  -4   7   6   11.91    0.97
  -4   7   6   12.46    0.96
   4   7  -7    1.32    0.40
  -4   7   7    1.32    0.41
  -4   7   7    0.69    0.35
   4   7  -8    0.93    0.36
  -4   7   8    0.83    0.37
  -4   7   8    0.44    0.31
  -4   7   9    4.17    0.79
  -4   7   9    3.29    0.59
  -4   7  10    2.95    0.77
  -4   6  -6    0.92    0.48
  -4   6  -5    9.18    1.11
   4   6   5   11.69    1.09
  -4   6  -4    2.82    0.60
  -4   6  -3    0.47    0.47
  -4   6  -2   20.37    1.21
  -4   6  -1   49.04    1.70
  -4   6  -1   52.30    1.81
   4   6   1   52.17    1.45
  -4   6   0    9.14    0.75
   4   6   0    8.52    0.49
   4   6   0    9.28    0.60
  -4   6   1    0.35    0.25
   4   6  -1    0.62    0.20
  -4   6   1    0.50    0.27
  -4   6   2    0.94    0.26
  -4   6   2    0.79    0.25
   4   6  -2    0.58    0.22
   4   6  -2    0.70    0.27
  -4   6   2    0.63    0.25
  -4   6   3   15.99    0.88
  -4   6   3   16.79    0.92
   4   6  -3   16.00    0.88
  -4   6   4    6.54    0.55
  -4   6   4    8.51    0.68
  -4   6   4    6.80    0.60
   4   6  -4    7.79    0.70
  -4   6   4    7.09    0.69
  -4   6   5    1.16    0.25
  -4   6   5    0.53    0.26
   4   6  -5    0.87    0.33
  -4   6   5    1.04    0.40
  -4   6   6   19.34    1.19
  -4   6   6   20.19    1.24
   4   6  -7    2.32    0.50
  -4   6   7    1.93    0.51
  -4   6   7    1.67    0.44
   4   6  -8    0.25    0.34
  -4   6   8    0.21    0.40
  -4   6   8   -0.04    0.26
  -4   6   9   26.76    1.79
  -4   6   9   28.99    1.71
  -4   6  10    5.96    0.96
  -4   5  -6    0.60    0.58
  -4   5  -5    1.06    0.52
   4   5   5    4.84    0.90
  -4   5  -4    0.46    0.43
  -4   5  -3   18.16    1.26
  -4   5  -2    0.73    0.37
  -4   5  -1    4.72    0.56
  -4   5  -1    4.02    0.51
   4   5   1    3.81    0.40
  -4   5   0    2.82    0.43
   4   5   0    3.04    0.30
   4   5   0    3.28    0.36
  -4   5   1   22.63    1.10
  -4   5   1   21.49    1.08
   4   5  -1   21.06    0.89
  -4   5   2    0.31    0.19
  -4   5   2    0.52    0.20
   4   5  -2    0.48    0.23
  -4   5   2   -0.04    0.22
   4   5  -2    0.65    0.19
  -4   5   3    2.30    0.36
  -4   5   3    2.71    0.40
   4   5  -3    2.46    0.38
   4   5  -3    2.36    0.36
  -4   5   4   38.07    1.32
  -4   5   4   39.78    1.46
  -4   5   4   38.11    1.40
   4   5  -4   37.92    1.48
  -4   5   4   38.97    1.49
  -4   5   5    1.99    0.33
  -4   5   5    1.19    0.30
  -4   5   5    1.49    0.38
  -4   5   6    6.98    0.72
  -4   5   6    6.61    0.71
   4   5  -7    4.33    0.58
  -4   5   7    4.98    0.69
  -4   5   7    4.23    0.61
   4   5  -8    1.20    0.39
  -4   5   8    1.49    0.48
  -4   5   8    1.40    0.40
  -4   5   9    6.16    0.90
  -4   5   9    7.70    1.01
  -4   5  10    0.77    0.49
  -4   5  10    0.81    0.48
  -4   4  -6   -0.24    0.41
  -4   4  -5    0.09    0.38
   4   4   5    0.55    0.37
  -4   4  -4    0.05    0.32
  -4   4  -3    3.97    0.66
  -4   4  -2    0.33    0.25
  -4   4  -2    0.57    0.43
  -4   4  -1   17.63    1.05
   4   4   1   19.66    0.83
  -4   4   0   10.46    0.79
   4   4   0   10.28    0.50
   4   4   0    9.48    0.58
  -4   4   1   22.77    1.11
   4   4  -1   20.69    0.87
  -4   4   1   22.56    1.10
  -4   4   2    5.15    0.54
  -4   4   2    4.90    0.49
   4   4  -2    5.41    0.51
  -4   4   2    4.34    0.50
   4   4  -2    5.92    0.50
  -4   4   3    4.39    0.49
  -4   4   3    4.34    0.49
   4   4  -3    4.22    0.49
   4   4  -3    4.73    0.51
  -4   4   3    4.04    0.49
  -4   4   4   51.59    1.52
  -4   4   4   51.58    1.64
  -4   4   4   52.82    1.64
   4   4  -4   51.49    1.71
  -4   4   4   51.01    1.71
  -4   4   5    0.32    0.18
  -4   4   5    0.22    0.22
  -4   4   5    0.15    0.24
  -4   4   6   -0.03    0.25
  -4   4   6   -0.35    0.38
   4   4  -7    0.24    0.27
  -4   4   7    0.12    0.33
  -4   4   7    0.46    0.31
  -4   4   8    9.13    0.98
  -4   4   8    7.81    0.86
   4   4  -8    9.23    0.90
  -4   4   9    1.10    0.51
  -4   4   9    2.41    0.56
  -4   4  10    0.32    0.50
  -4   4  10   -1.24    0.52
  -4   3  -5    0.65    0.41
   4   3   5    0.42    0.38
  -4   3  -4    0.71    0.32
  -4   3  -3    1.11    0.40
  -4   3  -2   39.02    1.58
  -4   3  -2   40.14    1.68
  -4   3  -1    4.34    0.55
   4   3   1    5.62    0.44
  -4   3   0    1.62    0.36
   4   3   0    1.68    0.22
   4   3   0    1.62    0.24
  -4   3   1   31.86    1.31
  -4   3   1   32.00    1.30
   4   3  -1   32.62    1.06
  -4   3   2    3.72    0.45
  -4   3   2    4.27    0.45
   4   3  -2    4.52    0.47
  -4   3   2    4.46    0.51
   4   3  -2    4.17    0.42
  -4   3   3   48.51    1.51
  -4   3   3   46.43    1.47
   4   3  -3   49.72    1.55
   4   3  -3   50.74    1.54
  -4   3   3   48.72    1.55
  -4   3   4   25.46    1.07
  -4   3   4   27.11    1.20
  -4   3   4   26.63    1.19
   4   3  -4   25.55    1.21
  -4   3   4   25.88    1.20
  -4   3   5    1.89    0.32
  -4   3   5    2.15    0.39
  -4   3   5    2.19    0.44
  -4   3   6    0.42    0.31
  -4   3   6    0.20    0.30
   4   3  -7    1.07    0.39
  -4   3   7    0.55    0.33
  -4   3   7    1.23    0.38
   4   3  -8   -0.34    0.35
  -4   3   8    0.70    0.46
  -4   3   8    0.24    0.30
   4   3  -9    2.44    0.56
  -4   3   9    3.29    0.70
  -4   3   9    4.27    0.74
  -4   3  10    3.32    0.71
  -4   3  10    4.13    0.73
  -4   2  -5    0.08    0.35
   4   2   5    0.41    0.31
  -4   2  -4    0.83    0.43
   4   2   4    0.15    0.31
  -4   2  -3    6.35    0.77
  -4   2  -2   15.41    0.99
  -4   2  -1   16.32    1.00
  -4   2   0    8.61    0.70
   4   2   0    8.55    0.42
   4   2   0    7.65    0.49
  -4   2   1    1.38    0.33
  -4   2   1    1.34    0.33
   4   2  -1    2.27    0.28
  -4   2   2    3.99    0.47
  -4   2   2    3.99    0.42
   4   2  -2    4.12    0.43
  -4   2   2    3.91    0.47
   4   2  -2    3.68    0.39
  -4   2   3    5.90    0.55
  -4   2   3    6.21    0.53
   4   2  -3    6.61    0.57
   4   2  -3    5.96    0.53
  -4   2   3    5.97    0.56
  -4   2   4   12.30    0.76
  -4   2   4   13.38    0.85
  -4   2   4   13.21    0.90
  -4   2   4   12.39    0.86
  -4   2   5    1.23    0.34
  -4   2   5    1.04    0.23
  -4   2   5    0.91    0.27
  -4   2   6   -0.26    0.30
  -4   2   6    0.54    0.33
  -4   2   7   11.93    1.01
  -4   2   7   11.33    0.99
   4   2  -7   12.13    1.00
   4   2  -8    0.73    0.34
  -4   2   8    0.91    0.45
  -4   2   8    0.96    0.34
   4   2  -9    0.70    0.41
  -4   2   9    0.34    0.40
  -4   2   9    0.41    0.41
  -4   2  10    1.04    0.47
  -4   2  10    2.16    0.55
   4   1   6    0.26    0.31
   4   1   5    2.17    0.51
   4   1   4    1.18    0.42
  -4   1  -2   18.28    1.09
  -4   1  -1    2.92    0.46
  -4   1   0    2.41    0.42
   4   1   0    2.13    0.21
   4   1   0    1.81    0.24
  -4   1   1    0.00    0.18
  -4   1   1   -0.05    0.18
   4   1  -1    0.07    0.12
  -4   1   2    6.79    0.59
  -4   1   2    6.46    0.53
   4   1  -2    7.12    0.55
  -4   1   2    6.55    0.59
   4   1  -2    7.11    0.52
  -4   1   2    7.08    0.56
  -4   1   3   45.19    1.47
  -4   1   3   44.75    1.38
   4   1  -3   45.05    1.46
   4   1  -3   45.42    1.43
  -4   1   3   47.66    1.51
  -4   1   4   20.02    0.97
  -4   1   4   21.51    1.05
  -4   1   4   19.76    1.08
  -4   1   5    0.65    0.23
  -4   1   5    0.66    0.21
  -4   1   5    0.33    0.26
  -4   1   6    1.22    0.39
  -4   1   6    1.20    0.37
   4   1  -7    6.62    0.75
  -4   1   7    5.26    0.70
  -4   1   7    6.08    0.77
  -4   1   8    2.74    0.57
   4   1  -8    1.79    0.47
  -4   1   8    3.14    0.66
   4   1  -9   22.18    1.51
  -4   1   9   19.13    1.50
  -4   1   9   22.21    1.54
  -4   1  10    0.75    0.40
  -4   1  10    0.36    0.43
   4   0   6    9.77    1.11
   4   0   5    0.63    0.44
   4   0   4    4.86    0.71
  -4   0  -3   -0.29    0.24
  -4   0  -2   69.28    2.08
  -4   0  -1   -0.31    0.25
  -4   0   0    4.59    0.54
   4   0   0    4.43    0.34
  -4   0   1   -0.08    0.24
  -4   0   1   -0.11    0.20
   4   0  -1   -0.10    0.12
  -4   0   2   23.74    1.09
  -4   0   2   23.28    0.95
   4   0  -2   25.59    1.02
  -4   0   2   23.19    1.07
   4   0  -2   23.65    0.93
  -4   0   2   23.56    0.99
  -4   0   3   -0.22    0.20
  -4   0   3   -0.06    0.18
   4   0  -3    0.09    0.17
   4   0  -3   -0.04    0.15
  -4   0   3   -0.07    0.17
  -4   0   4   55.16    1.59
  -4   0   4   55.24    1.61
  -4   0   4   56.58    1.78
  -4   0   5   -0.18    0.30
  -4   0   5   -0.03    0.15
  -4   0   5    0.06    0.19
  -4   0   6   23.99    1.29
  -4   0   6   26.78    1.40
  -4   0   7    0.14    0.35
   4   0  -7    0.37    0.26
  -4   0   7    0.36    0.35
  -4   0   8    1.30    0.48
   4   0  -8    0.60    0.36
  -4   0   8    0.98    0.37
  -4   0   9    2.00    0.70
  -4   0   9    0.19    0.44
   4   0  -9    0.41    0.45
  -4   0  10    5.51    0.94
  -4   0  10    6.65    0.91
   4  -1   6    0.18    0.31
   4  -1   5    2.46    0.56
   4  -1   4    1.48    0.47
  -4  -1  -3    0.49    0.27
   4  -1   3    0.07    0.28
  -4  -1  -2   18.55    1.10
  -4  -1  -1    2.88    0.44
  -4  -1   0    2.19    0.37
   4  -1   0    2.33    0.24
  -4  -1   1    0.14    0.19
   4  -1  -1    0.15    0.17
  -4  -1   1   -0.21    0.25
   4  -1  -1    0.07    0.08
  -4  -1   2    7.38    0.62
  -4  -1   2    6.59    0.50
   4  -1  -2    7.06    0.54
  -4  -1   2    7.27    0.61
   4  -1  -2    6.82    0.50
  -4  -1   2    6.73    0.53
  -4  -1   3   46.29    1.50
  -4  -1   3   45.13    1.35
   4  -1  -3   46.98    1.44
  -4  -1   3   46.02    1.48
  -4  -1   4   20.89    1.00
  -4  -1   4   21.10    0.99
  -4  -1   4   22.00    1.13
  -4  -1   5    0.46    0.29
  -4  -1   5    0.75    0.24
  -4  -1   5    0.82    0.25
  -4  -1   6    1.46    0.43
  -4  -1   6    1.24    0.37
  -4  -1   7    5.31    0.69
  -4  -1   7    5.68    0.73
   4  -1  -7    5.85    0.74
  -4  -1   8    2.26    0.53
   4  -1  -8    3.02    0.63
  -4  -1   8    2.21    0.56
  -4  -1   9   19.49    1.51
   4  -1  -9   21.96    1.53
  -4  -1   9   23.60    1.58
  -4  -1  10    0.80    0.56
  -4  -1  10    0.71    0.62
   4  -2   6    5.18    0.81
   4  -2   5    0.34    0.39
   4  -2   4    0.49    0.31
  -4  -2  -3    6.21    0.66
   4  -2   3    6.05    0.71
  -4  -2  -2   16.59    1.03
  -4  -2  -1   17.65    1.04
   4  -2   1   15.61    0.79
  -4  -2   0    7.99    0.67
  -4  -2   1    2.47    0.41
   4  -2  -1    1.67    0.26
  -4  -2   1    1.53    0.29
   4  -2  -1    1.47    0.20
  -4  -2   2    3.01    0.41
  -4  -2   2    3.97    0.38
   4  -2  -2    4.96    0.43
  -4  -2   2    3.67    0.45
   4  -2  -2    3.92    0.37
  -4  -2   2    3.38    0.39
  -4  -2   3    5.59    0.54
  -4  -2   3    6.76    0.52
   4  -2  -3    5.67    0.51
  -4  -2   3    5.61    0.54
  -4  -2   4   13.57    0.82
  -4  -2   4   13.74    0.82
   4  -2  -4   13.23    0.63
  -4  -2   4   14.25    0.91
  -4  -2   5    0.84    0.31
  -4  -2   5    0.93    0.25
  -4  -2   5    0.82    0.24
  -4  -2   6   -0.24    0.32
   4  -2  -6    0.62    0.39
  -4  -2   6    0.22    0.28
   4  -2  -7   12.08    1.01
  -4  -2   7   11.82    0.97
  -4  -2   7   12.69    1.04
  -4  -2   8    0.48    0.29
   4  -2  -8    0.98    0.44
  -4  -2   8    0.85    0.41
  -4  -2   9    1.54    0.63
   4  -2  -9    0.31    0.37
  -4  -2   9    0.76    0.43
   4  -2 -10    1.05    0.47
  -4  -2  10    0.60    0.56
  -4  -2  10    0.74    0.40
   4  -3   5    0.18    0.27
   4  -3   4    1.15    0.46
  -4  -3  -4    1.11    0.39
  -4  -3  -3    1.72    0.37
   4  -3   3    1.62    0.43
  -4  -3  -3    1.85    0.46
  -4  -3  -2   37.98    1.55
   4  -3   2   38.43    1.67
  -4  -3  -1    4.47    0.55
   4  -3   1    4.88    0.43
  -4  -3   0    1.55    0.34
  -4  -3   1   32.05    1.31
   4  -3  -1   32.39    1.05
  -4  -3   1   30.81    1.22
   4  -3  -1   32.65    0.90
  -4  -3   1   30.42    1.02
  -4  -3   2    4.46    0.51
  -4  -3   2    4.21    0.38
   4  -3  -2    4.14    0.41
  -4  -3   2    4.36    0.47
  -4  -3   2    4.66    0.45
  -4  -3   3   48.98    1.55
  -4  -3   3   48.93    1.35
   4  -3  -3   48.77    1.44
  -4  -3   3   51.13    1.58
  -4  -3   4   26.34    1.13
  -4  -3   4   26.01    1.07
   4  -3  -4   25.00    0.85
  -4  -3   4   26.66    1.22
  -4  -3   5    2.21    0.43
  -4  -3   5    2.34    0.36
  -4  -3   5    1.97    0.36
  -4  -3   6    0.35    0.30
  -4  -3   6    0.15    0.18
   4  -3  -6    0.03    0.28
  -4  -3   6    0.57    0.30
  -4  -3   7    0.64    0.43
   4  -3  -7    1.06    0.46
  -4  -3   7    1.22    0.40
  -4  -3   8    0.51    0.49
   4  -3  -8    0.17    0.36
  -4  -3   8    0.25    0.36
  -4  -3   9    3.50    0.66
   4  -3  -9    2.70    0.64
  -4  -3   9    2.79    0.61
  -4  -3  10    4.71    0.79
   4  -3 -10    3.55    0.67
  -4  -3  10    2.59    0.66
   4  -4   5   -0.12    0.32
   4  -4   4    0.19    0.34
  -4  -4  -4   -0.16    0.28
  -4  -4  -3    2.66    0.44
   4  -4   3    3.53    0.68
  -4  -4  -3    2.37    0.47
  -4  -4  -2    0.16    0.23
   4  -4   2    0.34    0.28
  -4  -4  -1   19.21    1.08
   4  -4   1   17.20    0.79
   4  -4   1   18.93    1.10
  -4  -4   0    9.84    0.77
  -4  -4   1   21.90    1.09
   4  -4  -1   22.05    0.86
  -4  -4   1   20.45    1.00
  -4  -4   1   21.07    0.85
  -4  -4   2    5.14    0.55
  -4  -4   2    5.76    0.42
   4  -4  -2    5.43    0.46
  -4  -4   2    5.55    0.52
  -4  -4   2    5.53    0.50
  -4  -4   3    4.59    0.51
  -4  -4   3    4.72    0.41
   4  -4  -3    4.23    0.44
   4  -4  -3    3.89    0.40
  -4  -4   3    4.26    0.47
  -4  -4   4   50.98    1.59
  -4  -4   4   51.07    1.47
   4  -4  -4   53.89    1.64
  -4  -4   4   53.30    1.73
  -4  -4   5    0.42    0.32
  -4  -4   5    0.51    0.24
  -4  -4   5    0.53    0.22
  -4  -4   6   -0.42    0.26
  -4  -4   6    0.08    0.23
   4  -4  -6    0.23    0.30
  -4  -4   6    0.45    0.27
  -4  -4   7   -0.01    0.31
   4  -4  -7    0.23    0.33
  -4  -4   7   -0.57    0.33
  -4  -4   8    8.53    0.95
  -4  -4   8    8.22    0.93
   4  -4  -8    7.25    0.84
  -4  -4   9    2.00    0.58
   4  -4  -9    1.45    0.51
  -4  -4   9    2.61    0.65
  -4  -4  10   -0.25    0.36
   4  -4 -10    0.51    0.46
  -4  -4  10    0.80    0.47
   4  -5   5    3.67    0.84
  -4  -5  -4    0.68    0.31
   4  -5   4    0.82    0.30
  -4  -5  -3   20.35    1.15
   4  -5   3   19.52    1.28
  -4  -5  -3   20.07    1.25
  -4  -5  -2    1.01    0.34
   4  -5   2    1.53    0.40
  -4  -5  -1    3.99    0.52
   4  -5   1    3.76    0.41
   4  -5   1    4.35    0.58
  -4  -5   0    2.83    0.43
   4  -5   0    3.03    0.46
  -4  -5   1   20.17    1.06
   4  -5  -1   21.27    0.82
   4  -5  -1   22.84    1.08
  -4  -5   1   21.10    0.85
  -4  -5   2    0.32    0.17
  -4  -5   2    0.06    0.19
  -4  -5   2    0.48    0.15
   4  -5  -2    0.45    0.19
  -4  -5   2    0.44    0.20
   4  -5  -2    0.58    0.22
  -4  -5   3    2.03    0.35
  -4  -5   3    2.44    0.40
  -4  -5   3    2.73    0.32
   4  -5  -3    2.16    0.32
   4  -5  -3    2.04    0.29
  -4  -5   4   38.57    1.39
  -4  -5   4   38.07    1.25
   4  -5  -4   38.29    1.38
  -4  -5   4   38.86    1.49
  -4  -5   5    1.81    0.41
  -4  -5   5    1.81    0.34
  -4  -5   5    1.45    0.32
  -4  -5   6    6.70    0.59
[truncated: 163,950 more chars]
