# Supplementary material for: Crystal structure of (2-benzyl­oxy­pyrimidin-5-yl)boronic acid
Source: Acta Crystallogr Sect E Struct Rep Online. 2014 Nov 15;70(Pt 12):o1259–60. doi: 10.1107/S1600536814024519 (PMC4257459; doi:10.1107/S1600536814024519)
Supplement: Supplementary file 2 [file e-70-o1259-Isup2.hkl]

#
# h,k,l, Fc-squared, Fo-squared, sigma(Fo-squared), status flag
#
data_I
_shelx_title ' 2 in P2(1)/n'
_shelx_refln_list_code          4
_shelx_F_calc_maximum      152.39
_exptl_crystal_F_000       480.00
_reflns_d_resolution_high  0.6276

loop_
 _space_group_symop_operation_xyz
 'x, y, z'
 '-x+1/2, y+1/2, -z+1/2'
 '-x, -y, -z'
 'x-1/2, -y-1/2, z-1/2'

_cell_length_a     5.4980
_cell_length_b    30.4320
_cell_length_c     6.7086
_cell_angle_alpha  90.000
_cell_angle_beta  113.542
_cell_angle_gamma  90.000

_shelx_F_squared_multiplier     1.000

loop_
 _refln_index_h
 _refln_index_k
 _refln_index_l
 _refln_F_squared_calc
 _refln_F_squared_meas
 _refln_F_squared_sigma
 _refln_observed_status
   2   0   0        181.12        195.10         5.88 o
   4   0   0         87.10        102.25         6.57 o
   6   0   0         31.94         26.95        10.51 o
   1   1   0        242.78        236.42         4.21 o
   2   1   0         79.98         82.11         5.10 o
   3   1   0         39.54         32.73         2.46 o
   4   1   0         52.82         49.08         2.72 o
   5   1   0          4.62          4.32         4.60 o
   6   1   0         19.52         24.01         7.42 o
   7   1   0         46.18         56.34         7.16 o
   1   2   0         91.86         93.09         2.47 o
   2   2   0          2.56          2.12         0.74 o
   3   2   0        384.24        417.55        11.04 o
   4   2   0        179.48        187.87         6.08 o
   5   2   0          1.13          0.84         4.33 o
   6   2   0        205.20        216.13        12.77 o
   7   2   0         17.19         19.72         6.24 o
   1   3   0         74.19         76.39         1.79 o
   2   3   0       1464.24       1522.59        16.99 o
   3   3   0        796.22        823.21        10.71 o
   4   3   0         34.26         37.30         3.10 o
   5   3   0         96.07         84.22         8.79 o
   6   3   0          6.48          8.59         5.75 o
   7   3   0         64.98         74.10         9.30 o
   0   4   0        900.81        845.12        12.79 o
   1   4   0       1119.77       1110.05         7.78 o
   2   4   0        513.65        514.10         5.58 o
   3   4   0        306.77        343.73         5.72 o
   4   4   0        232.57        228.84         7.13 o
   5   4   0        230.08        218.06        11.38 o
   6   4   0          3.23          0.48         4.41 o
   7   4   0         35.04         46.48         8.21 o
   1   5   0        852.62        857.78         6.66 o
   2   5   0         15.91         13.89         1.14 o
   3   5   0        624.08        621.74         7.83 o
   4   5   0         57.95         69.30         3.90 o
   5   5   0         40.65         46.10         6.33 o
   6   5   0          6.18         14.02         5.66 o
   7   5   0         11.10          8.00         5.15 o
   0   6   0         41.48         47.38         2.17 o
   1   6   0       5706.14       5859.51        23.50 o
   2   6   0         31.17         57.05         1.76 o
   3   6   0        110.29        131.21         3.71 o
   4   6   0        205.78        211.37         6.21 o
   5   6   0        271.37        244.61        12.21 o
   6   6   0         44.74         58.14        10.20 o
   7   6   0          1.88          2.63         5.98 o
   1   7   0      19695.88      19412.24       116.11 o
   2   7   0         23.07         31.25         1.41 o
   3   7   0          0.81          1.87         0.91 o
   4   7   0         75.32         71.90         3.51 o
   5   7   0         67.25         58.14         6.55 o
   6   7   0          1.62         -0.10         4.39 o
   7   7   0          0.65          7.95         8.22 o
   0   8   0       4213.32       4307.95        26.55 o
   1   8   0      22370.08      22039.85       149.91 o
   2   8   0         17.29         11.54         1.56 o
   3   8   0          0.72          1.47         0.84 o
   4   8   0         88.43         90.70         4.74 o
   5   8   0        190.11        197.05         9.11 o
   6   8   0          5.79         13.88         6.75 o
   7   8   0          9.58         40.00         9.99 o
   1   9   0       1998.58       2062.44         9.09 o
   2   9   0         34.43         31.96         1.90 o
   3   9   0          7.86          4.57         0.96 o
   4   9   0          2.32          2.58         1.77 o
   5   9   0          0.32         -0.16         3.07 o
   6   9   0         32.54         43.69        10.74 o
   7   9   0        184.32        185.34        16.72 o
   0  10   0        922.41        899.87         8.81 o
   1  10   0        282.17        280.78         6.33 o
   2  10   0        113.62        126.62         4.01 o
   3  10   0        287.27        300.62         4.80 o
   4  10   0          4.38          7.52         2.58 o
   5  10   0         36.68         37.01         5.05 o
   6  10   0        240.76        267.05        17.60 o
   7  10   0          8.07         29.25        12.39 o
   1  11   0         37.08         29.74         1.21 o
   2  11   0        653.79        630.38         6.42 o
   3  11   0         12.04          9.23         1.01 o
   4  11   0        482.84        497.45        10.78 o
   5  11   0          0.55          4.84         5.00 o
   6  11   0          0.12          9.16         6.91 o
   7  11   0         48.29         46.30         9.36 o
   0  12   0        324.79        339.94         5.73 o
   1  12   0         29.29         27.97         1.18 o
   2  12   0         47.51         57.45         2.91 o
   3  12   0         90.72         86.39         3.40 o
   4  12   0          3.91          3.37         2.08 o
   5  12   0          7.93         11.71         3.60 o
   6  12   0         37.28         42.83         9.82 o
   7  12   0         58.28         59.31        11.58 o
   1  13   0        146.70        186.12         3.28 o
   2  13   0          9.68         14.50         1.40 o
   3  13   0          1.30          3.51         1.30 o
   4  13   0        408.05        383.86         9.77 o
   5  13   0        151.28        158.94         9.93 o
   6  13   0         21.89         20.45         7.46 o
   7  13   0         61.67         78.47        29.58 o
   0  14   0        387.57        425.79         6.92 o
   1  14   0        300.03        304.03         3.93 o
   2  14   0       2813.26       3035.14        13.85 o
   3  14   0          5.08          5.83         1.55 o
   4  14   0        701.03        671.97        14.95 o
   5  14   0         34.01         34.80         5.48 o
   6  14   0          0.02          3.07         5.85 o
   7  14   0          3.62         14.75         7.79 o
   1  15   0       1150.86       1311.17        10.76 o
   2  15   0       4766.81       4987.50        22.08 o
   3  15   0          3.00          4.86         1.93 o
   4  15   0        257.02        244.25         9.28 o
   5  15   0         22.16         18.55         3.65 o
   6  15   0         28.64         19.67         6.12 o
   7  15   0          4.53          4.38         6.69 o
   0  16   0        550.17        618.83        10.20 o
   1  16   0        178.35        215.06         3.58 o
   2  16   0       1812.79       1932.47        16.41 o
   3  16   0        140.50        142.14         5.89 o
   4  16   0         87.74         81.04         5.76 o
   5  16   0         71.07         65.22         5.91 o
   6  16   0          6.53         20.91         8.96 o
   7  16   0          1.02         12.04         9.36 o
   1  17   0         42.77         41.11         1.70 o
   2  17   0         16.55         17.84         1.41 o
   3  17   0        135.35        122.39         5.12 o
   4  17   0          0.00          3.82         2.29 o
   5  17   0         75.72         76.78         6.22 o
   6  17   0        134.03        145.10        17.70 o
   7  17   0          7.15         15.90         8.39 o
   0  18   0         50.26         53.87         3.46 o
   1  18   0          5.04          5.18         0.88 o
   2  18   0          0.10          2.23         0.95 o
   3  18   0          0.80         -1.48         1.87 o
   4  18   0         68.80         79.32         5.16 o
   5  18   0          2.75          2.36         3.07 o
   6  18   0        162.93        173.21        15.82 o
   7  18   0         88.56         94.00        12.68 o
   1  19   0         14.21         12.60         1.17 o
   2  19   0          1.99          4.14         1.19 o
   3  19   0        311.41        302.91         7.24 o
   4  19   0        155.40        158.67         8.33 o
   5  19   0        191.91        196.62        10.06 o
   6  19   0         72.79         86.35        12.32 o
   7  19   0          0.22        -18.62        18.62 o
   0  20   0        191.65        212.38         6.83 o
   1  20   0        159.24        164.88         3.52 o
   2  20   0         60.80         62.43         2.66 o
   3  20   0         96.68         86.59         4.19 o
   4  20   0         10.59          7.13         4.22 o
   5  20   0         40.52         41.98         5.25 o
   6  20   0         27.58         30.52         6.37 o
   7  20   0         27.84         47.68        21.47 o
   1  21   0         35.63         33.74         1.76 o
   2  21   0        368.20        371.19         6.86 o
   3  21   0        129.66        123.69         7.92 o
   4  21   0          3.06          3.76         3.99 o
   5  21   0         32.84         32.07         5.14 o
   6  21   0          3.64          2.99         3.81 o
   7  21   0          8.94         62.81        17.13 o
   0  22   0        130.37        147.65         6.04 o
   1  22   0         32.35         36.60         1.87 o
   2  22   0        352.70        381.71         7.86 o
   3  22   0       3207.88       3182.33        25.46 o
   4  22   0          0.28          0.76         3.89 o
   5  22   0         12.43          9.76         4.55 o
   6  22   0          7.84          8.95         6.02 o
   7  22   0         27.18         35.40        11.88 o
   1  23   0        104.55        106.46         3.96 o
   2  23   0         43.36         46.32         3.98 o
   3  23   0         92.69        133.39        10.48 o
   4  23   0          3.93          3.54         3.28 o
   5  23   0          2.50         -0.67         3.98 o
   6  23   0          4.85          2.64         7.15 o
   0  24   0         13.20         18.50         2.59 o
   1  24   0        146.14        166.82         5.37 o
   2  24   0        417.40        436.34        10.84 o
   3  24   0        287.93        298.03        13.83 o
   4  24   0         32.79         32.82         4.78 o
   5  24   0         47.23         59.18         6.57 o
   6  24   0         57.47         67.97        10.46 o
   1  25   0          1.30          2.40         1.75 o
   2  25   0        148.47        161.29         6.92 o
   3  25   0         47.72         40.97         4.98 o
   4  25   0        144.07        161.92         9.32 o
   5  25   0        364.63        396.56        15.38 o
   6  25   0         45.12         43.62         9.00 o
   0  26   0          1.47         -0.02         1.91 o
   1  26   0         11.68          9.32         2.20 o
   2  26   0          5.19          7.66         2.45 o
   3  26   0         48.35         45.72         5.22 o
   4  26   0          2.13          2.70         4.00 o
   5  26   0         10.90         10.86         4.55 o
   6  26   0          2.60          3.88         4.14 o
   1  27   0         70.67         74.66         4.57 o
   2  27   0          4.48          3.17         2.47 o
   3  27   0          9.65         11.12         3.96 o
   4  27   0         22.40         24.38         6.88 o
   5  27   0         84.85         98.87         8.40 o
   6  27   0         65.46         71.24         7.62 o
   0  28   0         23.55         21.42         3.25 o
   1  28   0        126.92        141.17         6.26 o
   2  28   0        361.29        386.39        11.08 o
   3  28   0        171.83        174.08         9.43 o
   4  28   0          1.26          3.72         4.69 o
   5  28   0         83.09         85.27         8.78 o
   6  28   0         15.30         32.90         6.41 o
   1  29   0          5.67          0.09         2.14 o
   2  29   0        693.12        707.91        15.18 o
   3  29   0        131.48        126.60         8.75 o
   4  29   0         77.62         87.93         9.05 o
   5  29   0         61.15         63.56         8.55 o
   6  29   0          1.53         -3.98         8.64 o
   0  30   0          0.34          0.78         3.84 o
   1  30   0          0.00         -0.37         2.14 o
   2  30   0        891.28        907.68        17.40 o
   3  30   0        168.00        162.41         9.35 o
   4  30   0        314.32        325.61        16.22 o
   5  30   0          0.09          1.97         5.10 o
   6  30   0          7.27          1.03         7.40 o
   1  31   0        199.45        194.09         7.81 o
   2  31   0          0.30          0.47         3.42 o
   3  31   0         19.90         18.21         4.20 o
   4  31   0        194.77        219.37        21.18 o
   5  31   0          4.69          2.15        10.85 o
   6  31   0          0.43          2.31         6.52 o
   0  32   0         61.53         62.52         7.98 o
   1  32   0         95.38         98.40         5.85 o
   2  32   0         17.62         18.40         3.15 o
   3  32   0         79.15         81.23         7.18 o
   4  32   0         13.62         22.11         6.25 o
   5  32   0          5.64          4.46         4.62 o
   1  33   0         22.79         29.13         6.26 o
   2  33   0         56.20         54.48         5.59 o
   3  33   0         36.06         44.73         5.65 o
   4  33   0        173.52        199.52        13.46 o
   5  33   0         17.11         13.37         8.70 o
   0  34   0         51.81         62.60         8.31 o
   1  34   0          8.99         14.93         4.37 o
   2  34   0          2.19         -2.40         3.08 o
   3  34   0          3.86          1.32         3.45 o
   4  34   0         89.03         91.01         9.63 o
   5  34   0          2.79          3.64         6.13 o
   1  35   0          9.28         12.98         4.50 o
   2  35   0         74.99         77.59         7.02 o
   3  35   0          2.77          2.41         3.58 o
   4  35   0        136.05        129.56        11.17 o
   5  35   0         25.63         42.81         7.91 o
   0  36   0        226.21        235.61        15.48 o
   1  36   0        601.08        642.33        20.96 o
   2  36   0          0.95          4.97         6.29 o
   3  36   0          0.13         -0.72         3.81 o
   4  36   0          0.24          8.59         6.24 o
   5  36   0         21.12         19.29        15.54 o
   1  37   0        524.15        542.15        19.74 o
   2  37   0         22.36         28.55         5.82 o
   3  37   0          5.13          4.83         4.16 o
   4  37   0        157.77        133.18        11.69 o
   5  37   0         20.28         29.69        11.65 o
   0  38   0        184.77        210.75        15.15 o
   1  38   0        165.10        170.97        11.54 o
   2  38   0         16.30          8.77         5.03 o
   3  38   0         54.09         49.16         6.54 o
   4  38   0         30.20         25.41        10.48 o
   1  39   0         77.41         70.08         7.85 o
   2  39   0         16.95         18.51         5.57 o
   3  39   0         34.11         30.36         6.48 o
   4  39   0         11.39         16.66         6.68 o
   0  40   0         46.27         45.39         9.36 o
   1  40   0         61.53         70.42         9.57 o
   2  40   0          0.00          6.20         4.56 o
   3  40   0        100.82         99.55        10.81 o
   4  40   0          8.36         -4.57         4.57 o
   1  41   0         13.77         10.21         4.38 o
   2  41   0         23.01         28.93         6.86 o
   3  41   0         54.52         70.85         9.58 o
   4  41   0         10.71          9.59         9.14 o
   0  42   0         11.43          9.17        11.65 o
   1  42   0          8.60          8.78         5.73 o
   2  42   0          9.37         14.91         5.89 o
   3  42   0         21.25         20.66         5.88 o
   1  43   0        105.23         97.99         9.57 o
   2  43   0          6.19          8.48         6.32 o
   3  43   0          7.42         15.39         6.64 o
   0  44   0       1485.52       1585.39        64.41 o
   1  44   0          4.14         -3.63        18.16 o
   2  44   0         44.92         28.74         6.89 o
   3  44   0         36.76         55.50        13.93 o
   1  45   0          8.31         10.46         6.99 o
   2  45   0          8.57          6.60         5.89 o
   0  46   0          0.87         46.14        15.08 o
   1  46   0         77.00         62.44        10.41 o
   2  46   0         10.74          0.23         8.45 o
   1  47   0         11.38          2.28         5.75 o
   0  48   0        139.49        106.67        18.96 o
  -7   0   1        106.41         76.11        10.95 o
  -5   0   1         34.54         37.46         9.82 o
  -3   0   1        568.60        621.41         9.12 o
  -1   0   1      23222.75      22416.76       153.09 o
   1   0   1         12.54         21.75         1.60 o
   3   0   1         43.43         52.52         4.35 o
   5   0   1       1518.80       1488.32        51.39 o
   7   0   1          0.00          8.86         7.29 o
  -8   1   1         77.56         76.57         8.22 o
  -7   1   1         14.80         19.94         6.28 o
  -6   1   1        204.02        191.01        14.29 o
  -5   1   1          0.22         -2.97         2.97 o
  -4   1   1          2.90          0.95         1.19 o
  -3   1   1         11.22         14.72         1.81 o
  -2   1   1        191.98        169.86         2.92 o
  -1   1   1          6.18          8.90         0.81 o
   0   1   1          4.17          3.13         0.72 o
   1   1   1        139.62        123.71         3.86 o
   2   1   1        458.81        492.02         5.73 o
   3   1   1          0.41         -0.60         1.03 o
   4   1   1         75.73         66.22         7.26 o
   5   1   1        365.83        397.17        18.98 o
   6   1   1         85.11         93.10         9.29 o
   7   1   1         21.08         27.39         5.93 o
  -8   2   1          0.39         -4.03         7.52 o
  -7   2   1          0.58         11.00         4.91 o
  -6   2   1         94.81         91.14        10.98 o
  -5   2   1         32.28         32.27         4.50 o
  -4   2   1         40.12         39.92         3.45 o
  -3   2   1        107.80        116.81         2.88 o
  -2   2   1         39.39         19.56         1.03 o
  -1   2   1         37.27         47.32         1.65 o
   0   2   1         19.45         21.69         1.17 o
   1   2   1       1699.97       1755.18         8.20 o
   2   2   1         20.03         18.55         1.24 o
   3   2   1        103.95        105.57         3.84 o
   4   2   1        391.59        374.33        12.16 o
   5   2   1         55.92         48.69         7.54 o
   6   2   1         17.97         24.00         6.00 o
   7   2   1         33.90         35.71        10.59 o
  -8   3   1         53.50         52.03         7.19 o
  -7   3   1         19.87         18.95         6.19 o
  -6   3   1        266.47        243.46        13.23 o
  -5   3   1        111.95        107.06         5.98 o
  -4   3   1        700.93        729.03         9.01 o
  -3   3   1       4318.77       4593.12        25.59 o
  -2   3   1       1610.92       1641.20         8.54 o
  -1   3   1        483.42        500.15         7.04 o
   0   3   1        396.29        401.50         3.43 o
   1   3   1        552.32        566.75         7.41 o
   2   3   1        558.51        582.73         5.75 o
   3   3   1        143.35        159.50         3.92 o
   4   3   1        117.51        113.54         6.17 o
   5   3   1        770.88        771.67        21.75 o
   6   3   1         32.04         35.85         6.29 o
   7   3   1         25.41         37.61         8.43 o
  -8   4   1         11.88         18.48         5.97 o
  -7   4   1         34.76         40.73         6.86 o
  -6   4   1         11.46          7.29         4.39 o
  -5   4   1        212.47        194.10         8.41 o
  -4   4   1        483.47        492.61         8.32 o
  -3   4   1        380.70        430.89         9.05 o
  -2   4   1        116.42        165.52         2.68 o
  -1   4   1       1398.10       1309.19         6.89 o
   0   4   1       2182.19       2170.68         7.74 o
   1   4   1         23.41         20.63         1.15 o
   2   4   1          5.03          9.22         1.18 o
   3   4   1         20.37         16.39         1.47 o
   4   4   1        411.84        422.95        10.17 o
   5   4   1         36.62         42.85         6.45 o
   6   4   1          9.97          2.59         4.39 o
   7   4   1          4.73         13.06         8.23 o
  -8   5   1         26.92         31.99         9.43 o
  -7   5   1         63.39         60.41         9.93 o
  -6   5   1         52.01         56.66         6.71 o
  -5   5   1          0.78          2.96         2.62 o
  -4   5   1        476.43        490.05         8.30 o
  -3   5   1       1216.31       1293.03        10.31 o
  -2   5   1        170.27        166.38         4.49 o
  -1   5   1         22.38         28.09         1.57 o
   0   5   1       2386.32       2459.09        16.97 o
   1   5   1       3209.51       3256.85        15.07 o
   2   5   1        212.68        240.88         4.28 o
   3   5   1         14.54         18.88         1.84 o
   4   5   1        104.27         92.60         4.49 o
   5   5   1         38.12         41.70         5.93 o
   6   5   1         34.75         38.07         8.32 o
   7   5   1          0.03          2.05         6.69 o
  -8   6   1        123.39        121.63        14.65 o
  -7   6   1         20.51         21.23         6.35 o
  -6   6   1          8.46          7.77         5.11 o
  -5   6   1         34.27         26.82         3.88 o
  -4   6   1          8.01         11.82         1.80 o
  -3   6   1          1.16          2.50         1.31 o
  -2   6   1        175.05        212.49         2.99 o
  -1   6   1         83.40         73.01         1.83 o
   0   6   1       1990.86       2078.84        13.24 o
   1   6   1        331.24        370.75         4.72 o
   2   6   1        149.41        148.73         3.59 o
   3   6   1        124.31        112.34         3.55 o
   4   6   1       1182.72       1192.79        15.29 o
   5   6   1        112.45        115.02         8.91 o
   6   6   1         50.90         51.89         9.36 o
   7   6   1         65.82         80.23        11.94 o
  -8   7   1         27.46         29.01        14.62 o
  -7   7   1        170.14        184.50        12.93 o
  -6   7   1        145.89        135.12        10.23 o
  -5   7   1        200.93        158.41         7.10 o
  -4   7   1          3.49         10.10         1.80 o
  -3   7   1        224.87        238.25         4.49 o
  -2   7   1         18.52         31.93         1.23 o
  -1   7   1        246.09        259.21         3.45 o
   0   7   1       8206.00       8197.12        48.04 o
   1   7   1         32.08         29.47         1.13 o
   2   7   1          0.15          0.36         1.06 o
   3   7   1        220.96        224.03         5.19 o
   4   7   1       1037.51        974.31        13.51 o
   5   7   1        131.73        132.13        11.70 o
   6   7   1         39.00         59.57        11.36 o
   7   7   1         57.47         62.30        14.96 o
  -8   8   1         42.74         40.43        14.39 o
  -7   8   1          4.53          5.42         6.82 o
  -6   8   1         16.09         13.69         5.65 o
  -5   8   1        193.30        169.84         7.36 o
  -4   8   1         90.56         95.32         3.90 o
  -3   8   1        155.99        162.16         3.78 o
  -2   8   1       1404.21       1575.51         8.11 o
  -1   8   1         78.66         48.82         1.79 o
   0   8   1      10124.65      10442.64        58.33 o
   1   8   1         51.18         62.32         1.75 o
   2   8   1         16.90         21.57         1.48 o
   3   8   1         22.63         28.96         2.01 o
   4   8   1        669.61        663.39        11.46 o
   5   8   1          1.98         -5.69         8.34 o
   6   8   1        253.60        249.28        17.75 o
   7   8   1         29.77         34.76         9.82 o
  -7   9   1         87.01         94.63        11.85 o
  -6   9   1          4.70          3.14         4.22 o
  -5   9   1         18.66         13.04         3.10 o
  -4   9   1         29.91         28.77         2.35 o
  -3   9   1        484.10        479.83         5.52 o
  -2   9   1        228.72        262.28         6.38 o
  -1   9   1          9.62         12.83         1.14 o
   0   9   1         39.26         41.70         1.74 o
   1   9   1       1758.40       1784.61         9.28 o
   2   9   1          4.32          1.54         0.76 o
   3   9   1         30.15         20.67         1.64 o
   4   9   1        163.39        167.45         7.97 o
   5   9   1        131.37        127.36        11.39 o
   6   9   1        184.04        212.20        17.52 o
   7   9   1         15.97         18.06         7.26 o
  -7  10   1          5.94          2.83         7.35 o
  -6  10   1          6.01          5.68         4.81 o
  -5  10   1        199.11        177.13         7.70 o
  -4  10   1        525.74        531.36         8.68 o
  -3  10   1          0.03          1.02         0.83 o
  -2  10   1       2937.98       3063.58        15.73 o
  -1  10   1          0.98          0.53         0.81 o
   0  10   1        589.92        605.54         6.15 o
   1  10   1          2.11          6.78         0.89 o
   2  10   1        182.65        185.00         4.12 o
   3  10   1        431.35        397.40         6.23 o
   4  10   1        575.71        539.31        10.59 o
   5  10   1         79.59         82.47         9.79 o
   6  10   1         69.71         75.43        13.71 o
   7  10   1         17.14          4.70         6.44 o
  -7  11   1         76.78         78.21        11.62 o
  -6  11   1         14.73          3.57         6.85 o
  -5  11   1         26.57         26.01         4.15 o
  -4  11   1          4.28         12.33         2.55 o
  -3  11   1        278.85        275.48         4.80 o
  -2  11   1       1742.01       1926.45        16.30 o
  -1  11   1        304.21        347.37         4.34 o
   0  11   1        578.46        548.43         6.25 o
   1  11   1          9.64         16.71         1.86 o
   2  11   1        218.99        248.11         4.77 o
   3  11   1        123.02        112.59         3.54 o
   4  11   1        173.55        151.56         5.51 o
   5  11   1         23.60         19.88         7.59 o
   6  11   1        204.50        218.96        16.95 o
   7  11   1         13.89         11.01        15.65 o
  -7  12   1         27.30         29.80         8.83 o
  -6  12   1          0.01          4.29         5.65 o
  -5  12   1        145.42        155.32         8.21 o
  -4  12   1        595.73        539.17        11.34 o
  -3  12   1          5.98          8.54         1.17 o
  -2  12   1       3043.86       3147.23        13.28 o
  -1  12   1        212.79        246.07         3.80 o
   0  12   1        742.22        790.50         6.59 o
   1  12   1       1999.00       2185.74        11.82 o
   2  12   1        496.23        468.80         6.56 o
   3  12   1        132.49        128.56         4.65 o
   4  12   1          0.45         -1.73         1.81 o
   5  12   1         71.97         81.90         8.00 o
   6  12   1         70.55         83.89        14.28 o
   7  12   1          1.45          7.20         7.46 o
  -7  13   1         28.50         42.94        10.33 o
  -6  13   1          1.81          5.49         5.38 o
  -5  13   1          4.15          6.64         3.27 o
  -4  13   1         73.82         68.37         4.47 o
  -3  13   1        113.46         97.43         2.98 o
  -2  13   1         17.79         25.33         2.63 o
  -1  13   1          7.27          4.80         1.00 o
   0  13   1       1006.61        981.34         7.70 o
   1  13   1          5.14          3.03         2.11 o
   2  13   1        280.13        258.20         5.74 o
   3  13   1        427.86        397.61         8.15 o
   4  13   1         17.44         13.74         2.60 o
   5  13   1         18.90         18.27         3.52 o
   6  13   1         63.20         73.35        11.06 o
   7  13   1         50.76         38.04         9.00 o
  -7  14   1         89.43         84.17        12.19 o
  -6  14   1         44.88         46.74         6.45 o
  -5  14   1         66.73         55.34         5.51 o
  -4  14   1        302.40        256.49         7.48 o
  -3  14   1         28.58         29.35         1.75 o
  -2  14   1          7.13          5.40         0.74 o
  -1  14   1        190.26        220.28         4.36 o
   0  14   1        263.00        287.97         4.38 o
   1  14   1       3214.47       3352.31        19.86 o
   2  14   1        321.29        299.88         5.30 o
   3  14   1       2149.08       2104.56        18.77 o
   4  14   1         72.88         70.03         4.42 o
   5  14   1          7.61          1.28         3.13 o
   6  14   1         65.96         73.96        13.59 o
   7  14   1          6.98          6.57         7.12 o
  -7  15   1         11.13         26.08         9.20 o
  -6  15   1         13.39         17.40         8.66 o
  -5  15   1        241.05        225.92        10.19 o
  -4  15   1         91.87         62.34         5.19 o
  -3  15   1          3.02          4.63         1.90 o
  -2  15   1         10.85          5.32         0.92 o
  -1  15   1         37.88         47.65         2.12 o
   0  15   1        106.70        124.92         2.92 o
   1  15   1       3688.84       3944.11        16.66 o
   2  15   1         59.38         45.98         2.13 o
   3  15   1       1475.12       1393.94        15.62 o
   4  15   1         77.67         87.00         4.97 o
   5  15   1          0.05          1.66         3.30 o
   6  15   1         36.47         41.05        18.39 o
   7  15   1          1.33         16.45        11.42 o
  -7  16   1         49.43         54.92        10.37 o
  -6  16   1         50.24         57.08         7.01 o
  -5  16   1         52.45         46.70         5.36 o
  -4  16   1         28.95         31.10         4.91 o
  -3  16   1         21.65         30.97         1.83 o
  -2  16   1         69.28         81.62         2.46 o
  -1  16   1        517.09        592.47         7.18 o
   0  16   1         44.79         29.89         1.58 o
   1  16   1       2232.84       2334.54        15.49 o
   2  16   1        569.78        545.28         7.89 o
   3  16   1         27.05         30.49         3.80 o
   4  16   1          0.27         -2.46         2.46 o
   5  16   1        105.47        103.96         7.38 o
   6  16   1        109.77        114.73        17.59 o
   7  16   1        111.70        130.88        21.70 o
  -7  17   1          9.09          9.99        12.45 o
  -6  17   1          1.34          3.21         3.93 o
  -5  17   1          4.89          7.56         3.56 o
  -4  17   1          1.90          0.73         2.89 o
  -3  17   1         12.75         14.66         1.78 o
  -2  17   1        131.40        134.51         3.18 o
  -1  17   1       1246.86       1258.10        10.73 o
   0  17   1        117.03        133.58         3.24 o
   1  17   1          2.01          4.09         1.93 o
   2  17   1          9.18         13.47         1.74 o
   3  17   1        835.34        790.59        13.28 o
   4  17   1         34.70         28.74         3.45 o
   5  17   1          2.70          4.18         3.96 o
   6  17   1         10.01         15.56         8.47 o
   7  17   1         39.91         47.74        15.76 o
  -7  18   1         14.72         14.84        14.28 o
  -6  18   1         18.28         19.62         5.64 o
  -5  18   1        249.79        237.60        12.57 o
  -4  18   1         53.97         54.15         5.12 o
  -3  18   1         38.50         46.06         7.37 o
  -2  18   1         46.59         49.43         2.02 o
  -1  18   1        928.69        994.19         8.84 o
   0  18   1        220.34        209.60         4.14 o
   1  18   1         53.86         57.81         2.11 o
   2  18   1         40.68         32.70         2.49 o
   3  18   1        955.47        903.70        14.44 o
   4  18   1         13.03         10.62         2.70 o
   5  18   1         47.43         57.64         5.25 o
   6  18   1        110.22        118.67        16.56 o
   7  18   1        161.05        158.29        22.38 o
  -7  19   1          1.54          7.02         6.73 o
  -6  19   1         10.89          7.66         4.04 o
  -5  19   1         45.68         56.75        11.17 o
  -4  19   1          3.35          4.49         3.52 o
  -3  19   1        494.94        448.29         8.48 o
  -2  19   1         17.88         13.36         1.22 o
  -1  19   1       2259.33       2291.80        15.93 o
   0  19   1        471.09        511.30         6.76 o
   1  19   1         15.87         11.44         1.00 o
   2  19   1        456.67        481.27         9.79 o
   3  19   1          0.70          3.07         2.47 o
   4  19   1         40.85         44.14         4.01 o
   5  19   1          0.69          1.49         3.28 o
   6  19   1         21.90         31.09         9.15 o
   7  19   1          1.04         28.55        15.08 o
  -7  20   1         40.06         53.50        10.56 o
  -6  20   1          5.97          0.13         4.78 o
  -5  20   1         22.01         29.43         6.61 o
  -4  20   1          0.77         -1.70         3.30 o
  -3  20   1        129.58        132.43         4.80 o
  -2  20   1         80.51         80.35         2.97 o
  -1  20   1         15.06         23.58         1.93 o
   0  20   1          8.18         17.24         1.57 o
   1  20   1         23.14         32.29         1.51 o
   2  20   1         10.64         19.23         3.06 o
   3  20   1         11.06         14.56         2.73 o
   4  20   1         32.85         30.74         3.48 o
   5  20   1        161.12        157.21         9.40 o
   6  20   1         35.79         39.73         8.53 o
  -7  21   1          0.96          3.30        10.51 o
  -6  21   1         69.48         68.26         6.70 o
  -5  21   1         11.88          7.98         5.16 o
  -4  21   1          0.74          1.09         3.23 o
  -3  21   1          5.54          0.28         1.87 o
  -2  21   1         38.33         39.51         2.26 o
  -1  21   1        412.12        416.30         6.20 o
   0  21   1          4.19          4.02         1.21 o
   1  21   1        255.87        248.66         5.61 o
   2  21   1        237.86        256.03        10.19 o
   3  21   1         10.13         11.76         2.68 o
   4  21   1          0.01          0.83         2.43 o
   5  21   1         95.97         88.31         7.57 o
   6  21   1          4.03          8.05        10.16 o
  -7  22   1          3.65          5.03         6.62 o
  -6  22   1         11.83          4.91         9.33 o
  -5  22   1         31.00         28.41         4.95 o
  -4  22   1        126.49        110.10         7.15 o
  -3  22   1        160.12        132.17         5.70 o
  -2  22   1         17.44         17.27         1.61 o
  -1  22   1         23.12         26.60         1.88 o
   0  22   1        412.38        454.82         6.75 o
   1  22   1          0.89          3.86         1.38 o
   2  22   1       6744.57       6837.03        60.09 o
   3  22   1          5.73          5.39         2.52 o
   4  22   1         44.36         47.62         4.47 o
   5  22   1         33.70         30.74         6.53 o
   6  22   1         20.22         10.87         8.22 o
  -7  23   1          1.15          8.19         6.76 o
  -6  23   1        124.05        115.60         8.94 o
  -5  23   1          0.88         -0.10         3.91 o
  -4  23   1         13.93         13.42         3.43 o
  -3  23   1        227.73        201.98         6.68 o
  -2  23   1         96.85         93.34         3.65 o
  -1  23   1          5.42          5.36         1.44 o
   0  23   1         16.78         24.60         1.91 o
   1  23   1         50.64         57.69         3.48 o
   2  23   1        226.03        294.67        24.28 o
   3  23   1         99.73        105.46         5.67 o
   4  23   1         78.75         88.64         6.30 o
   5  23   1         24.49         13.20         4.30 o
   6  23   1          6.49        -14.67        18.04 o
  -7  24   1          1.29         -5.92         5.92 o
  -6  24   1          0.08         -3.20        12.00 o
  -5  24   1         17.50         19.44         4.51 o
  -4  24   1        101.01         91.67         6.25 o
  -3  24   1         21.62         17.86         3.35 o
  -2  24   1         58.20         69.09         3.08 o
  -1  24   1          3.79          6.09         1.41 o
   0  24   1         34.58         42.74         2.53 o
   1  24   1        135.13        151.12         6.03 o
   2  24   1         17.73          8.56         4.31 o
   3  24   1         27.79         25.97         5.44 o
   4  24   1         29.73         28.70         4.34 o
   5  24   1         38.58         32.19         5.43 o
   6  24   1         18.24         19.19         7.67 o
  -6  25   1        147.47        145.83        10.07 o
  -5  25   1          6.19         11.10         3.59 o
  -4  25   1         40.87         42.61         5.14 o
  -3  25   1          0.34         -0.04         2.66 o
  -2  25   1          2.73          4.29         1.79 o
  -1  25   1        155.37        164.82         5.27 o
   0  25   1        677.13        690.28        10.47 o
   1  25   1         17.53         13.77         2.99 o
   2  25   1        992.57        956.14        16.70 o
   3  25   1         95.08         89.05         5.81 o
   4  25   1          2.15          1.94         3.22 o
   5  25   1         18.77         12.49         4.15 o
   6  25   1         39.89         37.05         8.95 o
  -6  26   1          8.38          9.73         4.43 o
  -5  26   1          0.35         -1.79         3.81 o
  -4  26   1          0.07          0.20         3.00 o
  -3  26   1         11.58          8.68         3.30 o
  -2  26   1         83.82         84.68         4.38 o
  -1  26   1        109.29        117.30         4.60 o
   0  26   1        252.64        264.90         6.71 o
   1  26   1          0.43         -0.91         2.01 o
   2  26   1        245.05        226.18         8.68 o
   3  26   1        114.41        100.67         6.39 o
   4  26   1         11.16          4.92         4.35 o
   5  26   1          8.26         10.39         4.74 o
   6  26   1          2.90          1.57         5.66 o
  -6  27   1         86.16         95.13         8.52 o
  -5  27   1          2.86          2.70         4.11 o
  -4  27   1        104.81         93.12         7.30 o
  -3  27   1         10.69         15.44         4.57 o
  -2  27   1         54.92         63.36         4.41 o
  -1  27   1         69.53         67.87         3.64 o
   0  27   1        285.04        299.79         7.27 o
   1  27   1         27.32         31.15         3.35 o
   2  27   1         57.67         54.01         4.66 o
   3  27   1        443.22        439.49        14.51 o
   4  27   1         96.25         94.40         7.83 o
   5  27   1         14.85         21.93         5.35 o
   6  27   1          2.64         -4.57         8.22 o
  -6  28   1          0.32         -3.85         5.85 o
  -5  28   1          0.85          5.38         4.29 o
  -4  28   1         63.83         70.18         9.97 o
  -3  28   1          2.29          4.51         4.18 o
  -2  28   1         62.75         61.66         5.26 o
  -1  28   1        140.09        154.03         5.82 o
   0  28   1          0.68          1.01         2.33 o
   1  28   1        384.37        422.04        12.55 o
   2  28   1          9.17          6.94         2.92 o
   3  28   1         59.21         72.76         6.90 o
   4  28   1        151.57        141.82         9.48 o
   5  28   1         31.56         30.88         5.44 o
   6  28   1          0.38          8.22         6.62 o
  -6  29   1          0.11          0.72        10.07 o
  -5  29   1         36.74         25.43         5.71 o
  -4  29   1          0.01          7.47         6.85 o
  -3  29   1          2.37          3.57         3.67 o
  -2  29   1        140.25        138.40         7.59 o
  -1  29   1        112.77        122.20         6.02 o
   0  29   1         59.66         62.67         4.44 o
   1  29   1        575.80        590.04        15.07 o
   2  29   1         46.79         46.34         4.60 o
   3  29   1        190.72        190.69        10.38 o
   4  29   1         77.10         86.73         7.63 o
   5  29   1          0.48          5.57         4.88 o
   6  29   1         36.50         39.51        13.02 o
  -6  30   1          7.73          3.67         6.73 o
  -5  30   1          6.80          7.46         5.24 o
  -4  30   1         14.17         13.72         4.68 o
  -3  30   1          2.85         -1.45         3.56 o
  -2  30   1        198.24        190.05         8.91 o
  -1  30   1         21.74         19.70         3.03 o
   0  30   1          0.74         -1.71         2.46 o
   1  30   1       1116.59       1189.40        21.58 o
   2  30   1        170.71        162.46         7.77 o
   3  30   1       1076.20       1079.66        23.81 o
   4  30   1          2.61          6.89         4.36 o
   5  30   1          0.05          8.23         5.11 o
  -6  31   1          0.87          2.69         6.93 o
  -5  31   1         55.20         55.37         8.05 o
  -4  31   1         30.04         28.08         6.13 o
  -3  31   1          0.03          3.13         5.85 o
  -2  31   1         57.16         62.67         6.43 o
  -1  31   1         17.18         21.21         3.94 o
   0  31   1         15.14         14.06         2.88 o
   1  31   1         71.90         91.55         7.27 o
   2  31   1        178.86        181.36         9.63 o
   3  31   1         34.04         46.80         6.10 o
   4  31   1         40.98         41.43         5.54 o
   5  31   1          5.91          8.95         8.03 o
  -6  32   1         15.70          8.34         7.35 o
  -5  32   1         24.38         21.19         6.50 o
  -4  32   1         50.96         52.14         7.61 o
  -3  32   1         44.69         35.99         6.14 o
  -2  32   1         10.36          6.96         3.37 o
  -1  32   1         67.59         71.48         6.01 o
   0  32   1          5.72          4.88         2.41 o
   1  32   1        665.65        692.40        17.20 o
   2  32   1         35.29         30.04         4.93 o
   3  32   1         39.13         44.38         5.62 o
   4  32   1         32.19         26.78         4.98 o
   5  32   1         21.39         17.54         7.17 o
  -5  33   1         94.86         90.80         9.79 o
  -4  33   1          1.74          1.43         5.25 o
  -3  33   1         33.50         35.23         6.85 o
  -2  33   1        144.58        153.95        10.48 o
  -1  33   1         42.12         48.61         5.44 o
   0  33   1          8.88         10.70         4.55 o
   1  33   1         91.80        100.98         7.24 o
   2  33   1         42.71         49.31         5.83 o
   3  33   1          4.40          3.52         3.72 o
   4  33   1         28.38         19.15         4.70 o
   5  33   1          7.02         10.91         7.19 o
  -5  34   1        193.20        194.16        14.01 o
  -4  34   1          2.52          7.36         6.37 o
  -3  34   1         25.10         13.10         5.90 o
  -2  34   1         14.61         16.69         6.30 o
  -1  34   1         13.36         17.03         3.88 o
   0  34   1         13.56         18.62         3.80 o
   1  34   1        360.68        356.88        12.88 o
   2  34   1         25.84         16.45         3.77 o
   3  34   1         43.05         28.56         5.29 o
   4  34   1         56.80         46.42         6.09 o
   5  34   1          0.10         -4.35         5.23 o
  -5  35   1          4.73         19.32         6.34 o
  -4  35   1          0.24          2.68         8.01 o
  -3  35   1         39.62         36.76         7.03 o
  -2  35   1          5.66          0.26         3.96 o
  -1  35   1         12.62         16.74         3.89 o
   0  35   1          2.70         -0.38         2.87 o
   1  35   1          2.11          8.19         3.44 o
   2  35   1         22.90         22.74         6.23 o
   3  35   1         87.24         86.95         8.00 o
   4  35   1         82.23         79.63         8.03 o
   5  35   1          1.92         22.16        12.33 o
  -5  36   1          1.92          1.91         5.30 o
  -4  36   1          1.41          3.48         4.86 o
  -3  36   1         16.79          7.81         7.60 o
  -2  36   1        158.24        159.42        10.91 o
  -1  36   1          0.77         -1.11         4.55 o
   0  36   1        258.05        260.31        11.47 o
   1  36   1         59.41         64.80         7.31 o
   2  36   1         90.69         95.15         8.00 o
   3  36   1          6.18          9.97         5.33 o
   4  36   1         73.21         67.76         9.14 o
  -5  37   1         11.15         18.58         6.46 o
  -4  37   1          1.98         -4.99         4.99 o
  -3  37   1         11.74          4.55         4.76 o
  -2  37   1         19.42         31.31         6.08 o
  -1  37   1         30.44         39.14         5.11 o
   0  37   1        458.65        481.48        15.74 o
   1  37   1          8.81         11.31         6.85 o
   2  37   1          0.95          2.43         3.36 o
   3  37   1        240.75        216.65        12.32 o
   4  37   1        176.52        149.85        15.73 o
  -5  38   1          1.57         15.76        10.96 o
  -4  38   1          0.80          0.23         5.21 o
  -3  38   1         32.79         41.40         7.44 o
  -2  38   1         27.05         27.52         7.67 o
  -1  38   1        142.13        145.57        12.42 o
   0  38   1         54.78         58.61         6.29 o
   1  38   1          8.99         14.25         6.86 o
   2  38   1        197.51        214.82        14.47 o
   3  38   1         56.53         42.03         6.50 o
   4  38   1        171.70        174.48        17.12 o
  -4  39   1         34.58         42.96         7.57 o
  -3  39   1         28.57         37.40        10.97 o
  -2  39   1          0.33         -0.14         4.12 o
  -1  39   1         66.52         71.56         9.49 o
   0  39   1        146.72        152.66        11.11 o
   1  39   1         39.17         29.84         8.07 o
   2  39   1         12.65          9.11         6.03 o
   3  39   1         29.73         28.77         5.57 o
   4  39   1          3.30         21.70        12.79 o
  -4  40   1        147.82        151.19        13.11 o
  -3  40   1          2.18          2.17         5.05 o
  -2  40   1         73.32         79.08         8.55 o
  -1  40   1         11.99          4.77         8.18 o
   0  40   1        244.58        250.36        14.24 o
   1  40   1         81.98         67.38        12.11 o
   2  40   1         11.10          2.90         5.99 o
   3  40   1         10.84         14.63         5.21 o
  -4  41   1         95.07        107.12        21.01 o
  -3  41   1         43.17         42.59         7.58 o
  -2  41   1          8.57         11.25         7.55 o
  -1  41   1         14.64          3.66         5.44 o
   0  41   1         58.01         65.33        12.65 o
   1  41   1          4.12          4.17        10.51 o
   2  41   1         46.91         38.36         6.92 o
   3  41   1          1.42         -2.70         8.17 o
  -3  42   1          2.76          4.21         7.89 o
  -2  42   1          7.81         -4.77         4.77 o
  -1  42   1          3.04          7.40        10.73 o
   0  42   1         60.93         69.09         8.91 o
   1  42   1         10.78         12.15         6.86 o
   2  42   1          1.36         -3.45         4.87 o
   3  42   1         17.47          9.25        10.51 o
  -3  43   1         43.52         47.00         7.81 o
  -2  43   1          0.00          3.60         4.65 o
  -1  43   1          4.95         14.32         5.28 o
   0  43   1         52.61         63.44         8.49 o
   1  43   1         23.70         29.80        13.93 o
   2  43   1         73.99         64.27        11.30 o
  -3  44   1         70.00         57.49        10.36 o
  -2  44   1          0.82          1.63         5.86 o
  -1  44   1        300.61        300.74        16.70 o
   0  44   1         15.17         10.06         9.26 o
   1  44   1         15.05         26.53         6.96 o
   2  44   1          5.72         -2.10         7.99 o
  -2  45   1          1.24          8.77         5.71 o
  -1  45   1         27.65         12.06        11.15 o
   0  45   1         33.64         28.16         6.17 o
   1  45   1         30.26         39.53         9.04 o
  -2  46   1         28.51         14.05         6.94 o
  -1  46   1          0.09         -3.53         4.89 o
   0  46   1         19.69          8.76         6.38 o
   1  46   1         60.10         63.55        17.02 o
  -1  47   1         54.98         51.50        10.66 o
   0  47   1        169.99        146.64        22.16 o
  -8   0   2         83.99        116.85        14.51 o
  -6   0   2          0.48         -0.34         4.68 o
  -4   0   2        495.72        544.77         9.36 o
  -2   0   2       6562.02       6362.06        23.86 o
   0   0   2        179.59        164.98         4.24 o
   2   0   2       1442.55       1545.22        17.42 o
   4   0   2       1584.10       1582.42        47.51 o
   6   0   2         21.57         23.47        11.88 o
  -8   1   2          7.37          3.82         5.37 o
  -7   1   2         68.27         65.04         8.26 o
  -6   1   2         23.07         24.11         5.14 o
  -5   1   2        110.06        113.20         4.71 o
  -4   1   2        169.78        157.75         3.62 o
  -3   1   2         42.87         41.76         1.60 o
  -2   1   2         62.12         79.09         4.84 o
  -1   1   2        254.05        217.87         2.87 o
   0   1   2        136.04        131.18         3.45 o
   1   1   2       1346.22       1404.04         8.30 o
   2   1   2        207.31        222.42         4.09 o
   3   1   2         65.75         69.61         2.62 o
   4   1   2        370.28        420.61        17.68 o
   5   1   2        292.49        313.08        20.82 o
   6   1   2         10.31          9.19         9.76 o
  -8   2   2          0.25         -4.53         4.53 o
  -7   2   2          2.12          8.45         6.00 o
  -6   2   2         14.19         19.99         4.68 o
  -5   2   2         18.47         18.29         2.20 o
  -4   2   2         86.25         89.33         2.86 o
  -3   2   2         79.19         87.19         2.31 o
  -2   2   2        648.22        585.64         5.42 o
  -1   2   2         55.03         80.06         1.96 o
   0   2   2        282.47        287.36         3.20 o
   1   2   2         21.11         25.03         1.32 o
   2   2   2         23.44         30.02         1.64 o
   3   2   2         11.07         10.84         1.78 o
   4   2   2        361.84        365.42        16.30 o
   5   2   2        124.22        124.10        16.73 o
   6   2   2         55.69         55.15        10.85 o
  -8   3   2          6.74          5.60         4.38 o
  -7   3   2         64.46         54.52         7.61 o
  -6   3   2        203.08        183.08         9.62 o
  -5   3   2         14.05         14.84         2.88 o
  -4   3   2         86.64         98.06         3.23 o
  -3   3   2        110.61        122.61         3.10 o
  -2   3   2        134.80        154.12         5.65 o
  -1   3   2       2042.15       1978.39        10.05 o
   0   3   2         49.80         54.11         1.44 o
   1   3   2       3871.14       3982.15        15.00 o
   2   3   2        326.69        323.67         5.67 o
   3   3   2         83.86         77.18         3.04 o
   4   3   2        922.21        887.94        18.47 o
   5   3   2        122.83        127.00        11.41 o
   6   3   2          0.09        -18.28        20.67 o
   7   3   2          6.03          1.83         9.59 o
  -8   4   2          7.89         12.04         6.00 o
  -7   4   2         12.65         16.14         5.33 o
  -6   4   2         47.58         36.37         6.13 o
  -5   4   2          9.80         11.62         2.54 o
  -4   4   2        120.23        122.67         3.57 o
  -3   4   2         45.94         39.70         1.68 o
  -2   4   2        530.01        489.75         4.87 o
  -1   4   2        653.61        700.31         6.90 o
   0   4   2       1254.68       1214.47         6.53 o
   1   4   2        849.04        944.32         9.42 o
   2   4   2       1076.18       1083.89         9.32 o
   3   4   2         19.59         17.12         1.61 o
   4   4   2          2.54          7.30         3.14 o
   5   4   2        156.19        230.24        74.35 o
   6   4   2          0.06          1.43         9.94 o
   7   4   2          8.58         -1.83         7.99 o
  -8   5   2          3.55          4.05         9.27 o
  -7   5   2         38.76         44.38         7.05 o
  -6   5   2        109.56         99.05         7.33 o
  -5   5   2         31.33         30.45         2.49 o
  -4   5   2          8.09          8.97         1.32 o
  -3   5   2        322.42        287.84         4.41 o
  -2   5   2          0.47          1.26         0.83 o
  -1   5   2        132.41         94.25         2.38 o
   0   5   2        108.63         94.55         1.92 o
   1   5   2        507.60        523.26         6.12 o
   2   5   2        445.06        451.19         6.33 o
   3   5   2          0.03          0.84         1.36 o
   4   5   2         22.86         25.40         4.86 o
   5   5   2        870.66        862.70        29.58 o
   6   5   2         95.67        108.29        12.48 o
   7   5   2          0.84          9.36         8.91 o
  -8   6   2         12.01         14.06         6.90 o
  -7   6   2          0.19         -2.67         8.92 o
  -6   6   2        139.42        137.57         8.54 o
  -5   6   2         65.89         68.55         3.40 o
  -4   6   2         22.48         15.29         1.52 o
  -3   6   2         17.67         15.22         1.19 o
  -2   6   2        122.07        125.68         2.82 o
  -1   6   2        477.73        438.95         5.30 o
   0   6   2        810.88        873.10         5.71 o
   1   6   2       1421.56       1544.99         9.46 o
   2   6   2        258.48        276.06         5.48 o
   3   6   2        275.88        270.97         5.90 o
   4   6   2        477.49        480.54        13.77 o
   5   6   2          8.08         20.34        10.74 o
   6   6   2         43.44         61.10        19.41 o
   7   6   2         50.30         43.40        12.56 o
  -8   7   2        195.23        203.89        14.68 o
  -7   7   2          6.24          5.32         4.54 o
  -6   7   2          7.33          3.54         3.62 o
  -5   7   2         12.78         14.19         2.20 o
  -4   7   2          2.18          2.96         1.16 o
  -3   7   2       1769.44       1803.79        12.11 o
  -2   7   2        335.19        368.48         5.05 o
  -1   7   2        357.01        304.58         8.04 o
   0   7   2        333.48        314.35         3.66 o
   1   7   2       1348.82       1479.63         8.45 o
   2   7   2        415.11        427.88         6.37 o
   3   7   2        311.56        297.53         6.46 o
   4   7   2        149.91        143.84         7.97 o
   5   7   2         31.28         62.74        29.35 o
   6   7   2        123.87        146.60        13.96 o
  -8   8   2         27.37         42.39        11.03 o
  -7   8   2          4.94          1.53         4.46 o
  -6   8   2         68.28         61.75         5.39 o
  -5   8   2        142.35        139.06         5.23 o
  -4   8   2         45.64         39.10         2.39 o
  -3   8   2         83.92         56.11         1.93 o
  -2   8   2        526.75        524.55         5.62 o
  -1   8   2       1103.95       1030.47        10.58 o
   0   8   2        121.31        121.60         2.88 o
   1   8   2        189.40        243.02         3.56 o
   2   8   2         88.42         97.61         3.18 o
   3   8   2        600.08        611.92        10.62 o
   4   8   2         30.61         28.44         3.43 o
   5   8   2        412.53        425.94        21.16 o
   6   8   2         51.27         51.83         9.69 o
  -8   9   2          1.90          9.71         9.53 o
  -7   9   2         22.33         17.21        12.69 o
  -6   9   2          0.98         -2.74         2.94 o
  -5   9   2        167.29        181.79         5.83 o
  -4   9   2          0.00          2.33         1.92 o
  -3   9   2         61.31         52.76         2.67 o
  -2   9   2         93.86        100.96         2.58 o
  -1   9   2        421.19        406.90        10.58 o
   0   9   2        418.91        427.55         5.35 o
   1   9   2          1.27          0.75         0.78 o
   2   9   2        317.27        359.83         5.50 o
   3   9   2        811.06        823.93        22.29 o
   4   9   2        107.58        109.48         6.05 o
   5   9   2          3.55          6.60         7.31 o
   6   9   2        164.17        178.08        15.67 o
  -8  10   2        177.95        181.26        17.58 o
  -7  10   2         76.93         94.95        18.62 o
  -6  10   2          0.55         -1.51         2.91 o
  -5  10   2        143.24        126.44         5.37 o
  -4  10   2          4.25          2.15         1.40 o
  -3  10   2        187.79        180.52         3.70 o
  -2  10   2        726.95        791.16         6.83 o
  -1  10   2        108.33        102.51         3.21 o
   0  10   2        906.54        907.81         7.96 o
   1  10   2         49.38         57.31         1.72 o
   2  10   2         34.24         28.66         1.70 o
   3  10   2       1597.80       1486.14        17.03 o
   4  10   2         93.20         92.50         5.74 o
   5  10   2         97.89         97.92         8.65 o
   6  10   2         67.90        102.73        15.42 o
  -8  11   2        364.89        415.38        25.98 o
  -7  11   2          3.71         -2.48        11.99 o
  -6  11   2         84.51         80.60         6.64 o
  -5  11   2        452.47        391.65         9.20 o
  -4  11   2          1.53          2.90         1.38 o
  -3  11   2        325.71        373.73         5.32 o
  -2  11   2        486.16        491.52         5.51 o
  -1  11   2        145.56        132.57         5.92 o
   0  11   2       1692.20       1848.73        15.48 o
   1  11   2          3.37          4.12         0.72 o
   2  11   2        281.91        290.80         4.90 o
   3  11   2         83.20         72.59         3.77 o
   4  11   2          0.46          0.62         2.57 o
   5  11   2          9.11         13.86         5.74 o
   6  11   2          0.00         15.05        16.33 o
  -8  12   2          0.53          8.52        29.24 o
  -7  12   2          9.07          1.35         5.82 o
  -6  12   2          3.75          5.44         3.19 o
  -5  12   2         39.65         23.96         2.97 o
  -4  12   2         57.59         41.77         2.66 o
  -3  12   2        638.53        676.07         8.08 o
  -2  12   2         69.55         76.26         2.47 o
  -1  12   2         20.43         24.88         1.87 o
   0  12   2        868.30        859.90         9.80 o
   1  12   2          0.36          1.96         0.68 o
   2  12   2          0.10          1.27         0.85 o
   3  12   2        115.17        118.80         7.22 o
   4  12   2         89.21         86.50         5.91 o
   5  12   2        264.38        261.96        13.72 o
   6  12   2        212.84        208.43        16.73 o
  -8  13   2         41.99         83.83        18.73 o
  -7  13   2         19.46         30.78         9.00 o
  -6  13   2          1.59          6.35         3.51 o
  -5  13   2          2.54          1.85         2.49 o
  -4  13   2          7.83          4.51         1.88 o
  -3  13   2          0.10          2.03         1.11 o
  -2  13   2         54.99         56.83         2.34 o
  -1  13   2        577.67        574.78         7.11 o
   0  13   2        494.57        500.12         8.97 o
   1  13   2         32.31         44.12         1.73 o
   2  13   2         10.69         13.43         1.18 o
   3  13   2        720.72        701.27        12.35 o
   4  13   2        139.85        128.53         6.76 o
   5  13   2          5.62         11.50         5.99 o
   6  13   2        200.94        228.00        18.61 o
  -8  14   2        130.38        131.79        21.47 o
  -7  14   2        269.09        287.73        20.27 o
  -6  14   2        126.72        120.26         8.25 o
  -5  14   2         14.86          4.92         2.83 o
  -4  14   2        132.96        154.72         5.99 o
  -3  14   2        185.02        189.61         4.42 o
  -2  14   2          1.91          4.54         0.92 o
  -1  14   2         63.31         67.79         2.63 o
   0  14   2        799.04       1031.00        10.14 o
   1  14   2          3.48          3.46         0.89 o
   2  14   2        353.05        339.28         6.93 o
   3  14   2          1.28          3.62         2.00 o
   4  14   2         90.38         85.10         5.13 o
   5  14   2         92.57         92.89         8.85 o
   6  14   2         11.16         19.64        10.96 o
  -8  15   2          0.00         10.51        12.56 o
  -7  15   2        174.08        179.27        16.94 o
  -6  15   2         76.57         61.18         6.24 o
  -5  15   2        145.12        109.09         6.38 o
  -4  15   2        146.22        134.59         5.71 o
  -3  15   2        244.47        257.68         4.92 o
  -2  15   2        530.52        544.01         8.75 o
  -1  15   2        235.76        231.08         4.79 o
   0  15   2       1026.63       1006.91        10.20 o
   1  15   2         55.32         52.72         1.91 o
   2  15   2        451.05        433.66         7.47 o
   3  15   2        154.90        163.31         6.29 o
   4  15   2          7.99          8.45         2.65 o
   5  15   2        112.65        106.20        12.38 o
   6  15   2         37.43         47.97        16.45 o
  -7  16   2         23.73         61.46        12.76 o
  -6  16   2        123.65        123.03         8.35 o
  -5  16   2         12.37         13.47         3.57 o
  -4  16   2         42.95         38.96         4.09 o
  -3  16   2          5.23          3.34         1.38 o
  -2  16   2         14.71         26.59         1.48 o
  -1  16   2         45.33         39.01         2.17 o
   0  16   2          1.69          7.92         1.25 o
   1  16   2         37.58         38.61         1.79 o
   2  16   2         22.36         20.22         2.37 o
   3  16   2          7.27          1.60         2.07 o
   4  16   2        276.97        285.88        10.30 o
   5  16   2         21.28         12.31         6.94 o
   6  16   2         91.79         88.39        18.96 o
  -7  17   2        155.83        178.46        31.75 o
  -6  17   2         87.97         90.25         7.54 o
  -5  17   2         45.41         33.81         4.71 o
  -4  17   2          4.78          4.84         2.72 o
  -3  17   2         55.26         55.73         3.06 o
  -2  17   2         19.21         19.45         1.66 o
  -1  17   2         87.72         94.69         3.51 o
   0  17   2        100.62         92.81         3.11 o
   1  17   2        694.21        746.98         7.11 o
   2  17   2       1122.92       1073.43        14.77 o
   3  17   2        243.73        241.90         7.78 o
   4  17   2         32.51         33.08         3.84 o
   5  17   2         29.15         27.41         5.98 o
   6  17   2          1.48         24.44        16.90 o
  -7  18   2        171.36        208.34        28.32 o
  -6  18   2         47.83         53.08         6.02 o
  -5  18   2          5.70          1.52         4.15 o
  -4  18   2        258.74        213.06         7.47 o
  -3  18   2        330.86        372.77         7.99 o
  -2  18   2        957.88       1001.84        11.33 o
  -1  18   2        387.07        361.45         6.82 o
   0  18   2         15.88         19.89         1.76 o
   1  18   2         72.67         70.89         2.74 o
   2  18   2        967.87        931.14        14.04 o
   3  18   2          1.45          3.38         2.16 o
   4  18   2          4.00         -0.08         2.35 o
   5  18   2          1.09          1.74         4.64 o
   6  18   2         78.21         90.68        19.41 o
  -7  19   2        197.00        190.96        16.99 o
  -6  19   2        123.66        125.70         8.66 o
  -5  19   2          6.29          7.33         3.25 o
  -4  19   2        470.77        402.16        10.08 o
  -3  19   2        104.86         92.58         5.07 o
  -2  19   2        600.10        613.16        11.89 o
  -1  19   2        302.42        316.74         6.54 o
   0  19   2        168.51        171.87         4.40 o
   1  19   2         30.58         27.08         1.92 o
   2  19   2          7.64          5.68         2.24 o
   3  19   2          2.10          1.40         2.44 o
   4  19   2        151.67        159.69         7.19 o
   5  19   2         13.36         13.41         4.65 o
   6  19   2         41.03         45.68        16.45 o
  -7  20   2          2.41          5.28        13.25 o
  -6  20   2         11.67          8.12         4.45 o
  -5  20   2         37.14         42.36         4.24 o
  -4  20   2         18.31         12.84         2.81 o
  -3  20   2          0.24          2.29         2.50 o
  -2  20   2         85.41         83.59         3.94 o
  -1  20   2         15.74         14.31         2.01 o
   0  20   2         76.31         79.42         3.16 o
   1  20   2        125.79        126.20         4.12 o
   2  20   2          2.87          5.52         2.31 o
   3  20   2        297.10        294.78         9.04 o
   4  20   2          3.75          4.41         2.70 o
   5  20   2          6.01          9.82         4.47 o
   6  20   2         44.85         61.67        17.13 o
  -7  21   2        247.34        279.92        19.78 o
  -6  21   2        117.30        109.08         8.56 o
  -5  21   2         52.18         42.36         5.54 o
  -4  21   2         78.97         64.80         4.41 o
  -3  21   2         51.73         46.56         4.47 o
  -2  21   2         20.08         35.77        13.29 o
  -1  21   2        389.15        410.58         7.73 o
   0  21   2         45.31         46.21         2.60 o
   1  21   2         22.53         14.50         3.10 o
   2  21   2          8.60         11.94         2.64 o
   3  21   2        107.54         95.00         5.50 o
   4  21   2        241.27        235.48         8.96 o
   5  21   2         11.03         14.76         5.21 o
   6  21   2          6.47         20.79        12.11 o
  -7  22   2          9.53         31.80        16.38 o
  -6  22   2        119.01        133.97        12.03 o
  -5  22   2        248.97        223.83        10.87 o
  -4  22   2          1.30          6.97         2.55 o
  -3  22   2         17.95         13.17         3.15 o
  -2  22   2         30.01         30.33         5.54 o
  -1  22   2       1019.58       1121.37        12.22 o
   0  22   2          9.76         11.15         1.67 o
   1  22   2        382.51        440.70         8.76 o
   2  22   2         28.70         33.61         3.81 o
   3  22   2          1.56          3.42         2.55 o
   4  22   2          0.76         -1.75         3.44 o
   5  22   2         41.63         45.33         6.72 o
   6  22   2         11.22         -1.83         9.82 o
  -7  23   2         64.45         51.87         6.54 o
  -6  23   2        118.19        131.04        11.21 o
  -5  23   2          3.66          6.02         3.85 o
  -4  23   2        213.74        196.25         8.24 o
  -3  23   2          9.76         13.39         3.01 o
  -2  23   2          1.89          2.68         2.68 o
  -1  23   2          7.87         11.96         2.12 o
   0  23   2         29.51         30.04         2.53 o
   1  23   2          0.44          5.44         2.71 o
   2  23   2        191.07        194.94         7.87 o
   3  23   2         39.74         45.09         4.42 o
   4  23   2         70.18         66.61         5.17 o
   5  23   2         25.32         19.33         6.19 o
  -7  24   2        115.38        131.01        10.08 o
  -6  24   2          1.98          0.06         6.34 o
  -5  24   2          1.77          0.27         3.66 o
  -4  24   2          0.02          0.44         2.83 o
  -3  24   2         55.11         49.27         4.03 o
  -2  24   2         28.96         32.21         3.69 o
  -1  24   2         23.24         26.21         2.27 o
   0  24   2        200.71        202.00         5.86 o
   1  24   2        254.14        253.21         9.61 o
   2  24   2         39.31         41.58         4.35 o
   3  24   2        139.94        130.37         6.59 o
   4  24   2          3.43         -1.42         2.99 o
   5  24   2         57.87         59.81         9.98 o
  -7  25   2         78.71         88.82         8.60 o
  -6  25   2        346.64        362.07        17.80 o
  -5  25   2          9.29         15.92         5.17 o
  -4  25   2        162.74        158.71         8.94 o
  -3  25   2        270.99        259.04         8.77 o
  -2  25   2        102.03        107.02         5.13 o
  -1  25   2        548.04        562.10         9.18 o
   0  25   2        204.87        220.75         6.74 o
   1  25   2        359.39        341.86        11.27 o
   2  25   2        286.97        292.69         9.76 o
   3  25   2         44.31         53.59         5.13 o
   4  25   2         23.87         25.59         4.16 o
   5  25   2         20.92         19.03         6.26 o
  -7  26   2          5.08         -5.86         5.86 o
  -6  26   2        177.46        200.29        11.90 o
  -5  26   2          1.27          1.45         4.01 o
  -4  26   2         76.67         67.20         6.26 o
  -3  26   2        144.58        110.32         5.97 o
  -2  26   2        118.98        120.30         5.42 o
  -1  26   2        262.31        273.16         7.14 o
   0  26   2        105.41        100.30         4.88 o
   1  26   2        257.69        251.82        11.85 o
   2  26   2          9.16          9.75         3.89 o
   3  26   2          8.42         14.72         3.52 o
   4  26   2          0.28          0.85         3.32 o
   5  26   2          2.02         11.09         5.70 o
  -7  27   2         66.68         62.91         9.16 o
  -6  27   2          8.60          6.82         5.30 o
  -5  27   2         30.30         36.14         5.29 o
  -4  27   2         14.32         14.99         4.64 o
  -3  27   2        155.88        134.93         6.16 o
  -2  27   2         21.05         22.24         2.93 o
  -1  27   2        290.47        307.39         8.47 o
   0  27   2          1.99          3.10         2.02 o
   1  27   2          6.60          1.70         3.51 o
   2  27   2        279.32        277.99         9.93 o
   3  27   2        143.50        146.77         8.49 o
   4  27   2          0.16         -4.81         6.78 o
   5  27   2          5.83          2.13         5.41 o
  -6  28   2         38.46         39.15         6.95 o
  -5  28   2          5.25          8.95         3.86 o
  -4  28   2         71.90         67.75         6.54 o
  -3  28   2          0.00         -2.15         3.05 o
  -2  28   2        140.85        142.22         6.04 o
  -1  28   2        166.47        169.44         6.45 o
   0  28   2         18.58         13.26         3.12 o
   1  28   2          0.46          6.45         3.73 o
   2  28   2         84.51         84.50         5.93 o
   3  28   2         69.63         65.57         6.30 o
   4  28   2         23.57         36.76         7.80 o
   5  28   2          1.00         21.39         8.52 o
  -6  29   2         25.53         21.52        11.75 o
  -5  29   2        271.85        300.32        16.03 o
  -4  29   2        103.97         94.32         9.00 o
  -3  29   2         48.54         37.34         5.16 o
  -2  29   2        133.74        139.40         6.20 o
  -1  29   2         25.67         23.86         2.92 o
   0  29   2          0.18          1.96         2.42 o
   1  29   2          0.88         -3.47         3.74 o
   2  29   2         23.42         31.94         4.20 o
   3  29   2          0.23          1.68         4.09 o
   4  29   2         47.49         44.94         7.11 o
   5  29   2         40.97         34.95        11.65 o
  -6  30   2          3.24         -1.83         5.54 o
  -5  30   2         16.27         28.16         6.41 o
  -4  30   2        170.40        166.55        11.76 o
  -3  30   2        161.63        138.65         8.80 o
  -2  30   2         69.32         83.31         5.15 o
  -1  30   2         57.71         60.71         4.32 o
   0  30   2        312.31        326.32        10.22 o
   1  30   2         81.21         87.27         7.78 o
   2  30   2        171.81        183.16         8.65 o
   3  30   2          3.79          7.73         3.65 o
   4  30   2          0.91          6.14         4.43 o
   5  30   2         50.26         50.48        14.62 o
  -6  31   2          0.57          0.32         5.90 o
  -5  31   2         34.32         30.24         6.58 o
  -4  31   2          2.55         11.14         6.80 o
  -3  31   2          0.07          2.86         3.50 o
  -2  31   2         56.50         60.00         5.12 o
  -1  31   2         85.30         91.94         5.26 o
   0  31   2         80.63         96.70         6.04 o
   1  31   2         29.11         23.82         4.90 o
   2  31   2         21.01         17.59         4.04 o
   3  31   2        141.94        152.71        11.51 o
   4  31   2          0.34         12.43         5.51 o
   5  31   2         13.17         28.55        11.19 o
  -6  32   2         38.91         36.70         7.45 o
  -5  32   2         12.62         11.45         5.71 o
  -4  32   2         35.74         31.84         6.38 o
  -3  32   2          5.54          6.42         4.69 o
  -2  32   2         38.29         43.49         4.52 o
  -1  32   2         40.26         45.81         3.95 o
   0  32   2        232.60        246.13         9.30 o
   1  32   2         42.30         38.68         5.83 o
   2  32   2          2.52         -0.13         3.43 o
   3  32   2         74.16         77.80         9.13 o
   4  32   2         25.27         22.98         5.97 o
   5  32   2         60.56         83.37        18.27 o
  -6  33   2         28.19         28.60         7.22 o
  -5  33   2        373.77        375.62        18.97 o
  -4  33   2         57.11         57.25         7.88 o
  -3  33   2         39.47         35.02         6.62 o
  -2  33   2         39.18         40.81         5.23 o
  -1  33   2         39.98         42.26         3.87 o
   0  33   2         21.74         22.06         3.35 o
   1  33   2         14.89          4.35         3.84 o
   2  33   2          7.22          4.18         3.74 o
   3  33   2          6.21          3.26         4.23 o
   4  33   2         41.02         24.35         7.34 o
  -5  34   2         14.31         21.30         6.63 o
  -4  34   2          0.62          8.17         5.10 o
  -3  34   2          0.52         -0.40         7.07 o
  -2  34   2        136.14        138.80        10.20 o
  -1  34   2         22.62         26.50         3.82 o
   0  34   2        477.53        485.52        15.08 o
   1  34   2          0.03         -1.28         3.15 o
   2  34   2         11.68         14.84         9.26 o
   3  34   2         52.56         54.50         8.27 o
   4  34   2         33.93         40.17         8.08 o
  -5  35   2          2.32          7.45         4.89 o
  -4  35   2          5.00          9.47         5.19 o
  -3  35   2          7.23          5.81         5.38 o
  -2  35   2         48.51         44.53         6.31 o
  -1  35   2         21.03         25.99         4.65 o
   0  35   2         19.38         19.01         3.80 o
   1  35   2         62.43         65.94         7.62 o
   2  35   2         16.25         14.23         4.72 o
   3  35   2         85.70         88.71        10.09 o
   4  35   2          7.49         11.71         7.18 o
  -5  36   2          5.75         -5.83         5.83 o
  -4  36   2         28.71         28.33         5.83 o
  -3  36   2          6.83         16.19        11.53 o
  -2  36   2        161.50        168.79        11.59 o
  -1  36   2          1.34         -0.39         4.81 o
   0  36   2          7.51         17.12         3.99 o
   1  36   2         22.91         21.34         5.72 o
   2  36   2          8.60          9.49         6.27 o
   3  36   2        148.44        137.13        11.81 o
   4  36   2         54.85         47.64         8.15 o
  -5  37   2          1.50          0.67         7.06 o
  -4  37   2         31.02         33.97         9.60 o
  -3  37   2        319.68        306.32        16.53 o
  -2  37   2          5.04          1.74         4.09 o
  -1  37   2          9.95          1.66         4.70 o
   0  37   2         76.26         74.11         8.90 o
   1  37   2         29.01         17.13         6.08 o
   2  37   2          0.40         -5.65         5.65 o
   3  37   2         31.94          9.88         8.90 o
   4  37   2          0.48         -6.72         6.72 o
  -5  38   2         10.96         -4.80        10.28 o
  -4  38   2         36.47         31.06         9.26 o
  -3  38   2          0.04         -4.39         5.67 o
  -2  38   2         40.44         31.62         6.49 o
  -1  38   2          0.22          1.43         3.50 o
   0  38   2          8.37         16.09         6.17 o
   1  38   2        167.39        172.41        12.46 o
   2  38   2          5.55          8.50         7.09 o
   3  38   2         40.39         26.26         7.49 o
  -4  39   2          1.52         16.06         6.14 o
  -3  39   2          9.24          8.41         5.47 o
  -2  39   2         31.78         39.40         7.38 o
  -1  39   2          0.13         -0.54         5.93 o
   0  39   2         50.64         47.91         8.50 o
   1  39   2          1.17         -7.57         7.57 o
   2  39   2          1.15         -5.30         5.30 o
   3  39   2         16.76         12.48         5.43 o
  -4  40   2         60.20         58.27         8.71 o
  -3  40   2         17.19         15.14         8.49 o
  -2  40   2          1.71         11.76         5.62 o
  -1  40   2          0.00          6.85         6.23 o
   0  40   2         13.43          9.48        11.76 o
   1  40   2         57.59         60.39        10.57 o
   2  40   2          1.17         -3.35         7.56 o
   3  40   2          1.21         -0.06        12.61 o
  -4  41   2         39.54         29.75         6.05 o
  -3  41   2         10.61          9.58         5.58 o
  -2  41   2         45.89         41.86         6.77 o
  -1  41   2        144.86        146.41         9.82 o
   0  41   2          0.02          0.36         8.91 o
   1  41   2         90.55         93.55        13.59 o
   2  41   2          0.32         -1.49         5.89 o
   3  41   2          0.06          7.77        11.19 o
  -3  42   2          0.08          3.42         9.91 o
  -2  42   2          0.05          2.79         6.34 o
  -1  42   2          4.42          4.19         3.96 o
   0  42   2          0.04          6.56         6.05 o
   1  42   2         23.17         19.29        12.11 o
   2  42   2          4.07         -3.04         6.34 o
  -3  43   2         21.31         25.45         6.82 o
  -2  43   2          0.94         -5.50         5.51 o
  -1  43   2          0.01          3.55         5.48 o
   0  43   2          0.89         -6.37         6.37 o
   1  43   2         42.09         48.44        11.31 o
   2  43   2         52.42         30.82         8.40 o
  -3  44   2         54.98         24.08        13.82 o
  -2  44   2         68.66         78.56         9.21 o
  -1  44   2          2.43         -3.17        12.33 o
   0  44   2          0.78         -5.71         5.71 o
   1  44   2         21.08         29.87         8.72 o
  -2  45   2         64.21         54.36         8.54 o
  -1  45   2        125.16        121.49        13.63 o
   0  45   2         16.64         19.56         7.01 o
   1  45   2          0.89         -6.40         9.14 o
  -2  46   2          1.82          0.49        10.65 o
  -1  46   2          0.32          0.92        10.39 o
   0  46   2          1.09         -8.67        10.85 o
  -1  47   2         28.11         72.86        17.13 o
   0  47   2          3.39         -5.94         9.82 o
  -7   0   3         79.91         80.97        13.97 o
  -5   0   3          0.24          2.44         2.51 o
  -3   0   3        346.33        396.25         8.15 o
  -1   0   3       1338.97       1417.09        10.76 o
   1   0   3       2406.86       2713.64        22.92 o
   3   0   3         74.95         72.30         4.95 o
   5   0   3         18.19          9.36         8.68 o
  -8   1   3         11.95         13.34         4.58 o
  -7   1   3          0.46          0.88         3.16 o
  -6   1   3        138.86        122.68         7.83 o
  -5   1   3        277.96        283.00         6.56 o
  -4   1   3       1087.96       1046.35        10.99 o
  -3   1   3         43.47         36.47         1.82 o
  -2   1   3        186.72        202.00         3.17 o
  -1   1   3         99.40        131.02         4.36 o
   0   1   3        306.51        315.63         4.16 o
   1   1   3       1064.62       1124.01        10.41 o
   2   1   3         83.71         87.12         3.60 o
   3   1   3          6.82          6.15         1.75 o
   4   1   3          7.50          6.48         4.80 o
   5   1   3          8.95         -0.80         5.33 o
   6   1   3         67.69         76.72        11.95 o
  -8   2   3         12.44         13.48         5.17 o
  -7   2   3         13.79         17.31         4.48 o
  -6   2   3          1.44         -2.43         2.43 o
  -5   2   3         75.35         90.89         4.29 o
  -4   2   3        139.55        138.28         4.10 o
  -3   2   3          6.90         12.42         1.35 o
  -2   2   3        629.06        662.69         5.48 o
  -1   2   3       1235.25       1325.62         9.73 o
   0   2   3          8.42          5.90         0.86 o
   1   2   3          0.23          0.34         0.83 o
   2   2   3        560.71        603.87         7.53 o
   3   2   3        238.76        241.53         6.69 o
   4   2   3        162.58        141.58         9.35 o
   5   2   3        125.92        134.11        12.35 o
   6   2   3          5.88         32.82        10.96 o
  -8   3   3          9.29          7.27         4.47 o
  -7   3   3         75.27         60.68         6.61 o
  -6   3   3        226.84        216.34         7.41 o
  -5   3   3        701.51        692.63        10.05 o
  -4   3   3       1156.28       1121.16        11.42 o
  -3   3   3          3.91          4.51         1.08 o
  -2   3   3       1990.08       2219.57        10.12 o
  -1   3   3        884.19        873.52         9.04 o
   0   3   3        190.14        200.09         3.33 o
   1   3   3          5.38          4.96         0.79 o
   2   3   3        201.47        205.70         4.48 o
   3   3   3         58.08         49.00         3.03 o
   4   3   3         28.25         36.66         4.69 o
   5   3   3          6.38          6.88         5.16 o
   6   3   3         31.76         35.40         9.04 o
  -8   4   3         25.18         13.30         5.38 o
  -7   4   3          0.10         -3.05         4.58 o
  -6   4   3         11.37         11.58         3.28 o
  -5   4   3         91.54        100.98         4.82 o
  -4   4   3        105.39         99.25         3.36 o
  -3   4   3        187.51        176.54         3.65 o
  -2   4   3       1178.76       1266.03         7.78 o
  -1   4   3       1184.23       1215.10        15.04 o
   0   4   3        509.66        551.03         5.46 o
   1   4   3        636.65        635.48         5.58 o
   2   4   3        351.96        370.69         6.06 o
   3   4   3        168.41        166.43         5.92 o
   4   4   3         61.34         69.33         8.14 o
   5   4   3          1.08         13.93        10.05 o
   6   4   3          5.30         -0.65        10.62 o
  -8   5   3         18.01         26.44         7.34 o
  -7   5   3         56.88         48.59         5.91 o
  -6   5   3        114.79        105.50         4.98 o
  -5   5   3        393.94        382.63         8.28 o
  -4   5   3         52.46         53.93         2.65 o
  -3   5   3        150.00        147.07         3.35 o
  -2   5   3        221.73        278.34         3.85 o
  -1   5   3       2592.69       2737.06        13.02 o
   0   5   3        102.32         99.44         2.66 o
   1   5   3         80.46         68.58         2.10 o
   2   5   3         65.33         68.31         2.75 o
   3   5   3        201.37        211.71         7.47 o
   4   5   3        442.54        447.75        14.07 o
   5   5   3         37.32         12.11        11.42 o
   6   5   3          3.65         -4.00        10.74 o
  -8   6   3         47.82         53.80         7.86 o
  -7   6   3          1.75         -1.44         5.04 o
  -6   6   3         55.49         50.59         3.63 o
  -5   6   3        373.67        378.07         7.66 o
  -4   6   3        361.79        366.63         6.84 o
  -3   6   3         21.35         23.99         1.52 o
  -2   6   3       1134.19       1169.05         8.64 o
  -1   6   3        163.46        183.89         4.79 o
   0   6   3        550.14        614.64         6.47 o
   1   6   3         94.02         99.10         2.55 o
   2   6   3        260.56        279.19         5.33 o
   3   6   3         27.06         28.82         4.50 o
   4   6   3          0.63         -1.15         3.66 o
   5   6   3         89.98         94.56        16.45 o
   6   6   3         47.24         42.03        13.48 o
  -8   7   3         48.72         83.19        10.71 o
  -7   7   3         26.78         20.39         4.53 o
  -6   7   3         61.25         67.02         4.08 o
  -5   7   3        216.77        220.47         5.87 o
  -4   7   3          0.01          1.50         1.97 o
  -3   7   3        978.41        969.25         8.86 o
  -2   7   3          0.03          0.73         0.90 o
  -1   7   3        537.82        526.88         6.37 o
   0   7   3       1615.09       1711.52        10.27 o
   1   7   3         25.58         24.20         1.36 o
   2   7   3         82.11         89.77         5.20 o
   3   7   3         10.73         15.22         2.67 o
   4   7   3         74.29         78.53         6.43 o
   5   7   3          1.27          3.20         9.36 o
   6   7   3         26.44         13.93        12.79 o
  -8   8   3        299.64        325.75        19.64 o
  -7   8   3          1.64          3.68         4.25 o
  -6   8   3         56.91         49.67         3.56 o
  -5   8   3        514.02        484.25         8.63 o
  -4   8   3         12.90         12.60         2.12 o
  -3   8   3        669.16        602.38         7.07 o
  -2   8   3       1296.63       1318.93        11.33 o
  -1   8   3        137.88        153.03         5.17 o
   0   8   3          0.36         -0.60         0.84 o
   1   8   3         81.90         82.86         2.41 o
   2   8   3        456.92        481.77         7.93 o
   3   8   3         43.53         36.07         3.65 o
   4   8   3         14.07         21.79         4.12 o
   5   8   3          0.72          5.94         9.59 o
   6   8   3          1.57         23.53        12.11 o
  -8   9   3         61.81         96.45        16.96 o
  -7   9   3          4.63          2.37         3.85 o
  -6   9   3         73.92         74.75         4.31 o
  -5   9   3        217.38        219.19         6.45 o
  -4   9   3          2.14          0.45         1.53 o
  -3   9   3          0.08          0.41         0.96 o
  -2   9   3        109.40        108.59         4.80 o
  -1   9   3        434.87        449.24         7.02 o
   0   9   3        170.34        179.65         3.41 o
   1   9   3        656.41        735.93         6.92 o
   2   9   3        507.14        536.04         8.65 o
   3   9   3         47.95         37.22         3.40 o
   4   9   3          7.43         11.01         5.35 o
   5   9   3        194.58        213.97        31.18 o
   6   9   3         65.74         77.89        17.36 o
  -8  10   3          0.92         14.84         9.48 o
  -7  10   3         39.61         31.50         6.62 o
  -6  10   3          3.94          7.94         2.37 o
  -5  10   3         34.81         40.81         3.18 o
  -4  10   3        220.22        209.79         5.11 o
  -3  10   3        396.40        462.56         6.36 o
  -2  10   3        385.40        366.74         6.15 o
  -1  10   3        120.39        127.93         7.75 o
   0  10   3        103.23         95.95         2.31 o
   1  10   3        427.41        433.06         6.02 o
   2  10   3         89.21         84.13         3.61 o
   3  10   3          0.23          0.33         1.71 o
   4  10   3          1.86          6.59         4.64 o
   5  10   3         46.10         32.31         9.03 o
   6  10   3          0.69         -0.91        10.05 o
  -8  11   3         39.86         24.46         7.99 o
  -7  11   3         19.62          9.68         7.94 o
  -6  11   3        612.79        560.75        12.35 o
  -5  11   3        281.37        260.94         7.03 o
  -4  11   3        166.42        161.68         4.54 o
  -3  11   3       1542.56       1617.34        12.02 o
  -2  11   3        228.03        250.60         8.97 o
  -1  11   3        155.28        178.65         4.85 o
   0  11   3        997.97       1009.03         9.36 o
   1  11   3        149.85        158.73         3.69 o
   2  11   3         18.72         21.15         2.41 o
   3  11   3         66.62         65.21         4.20 o
   4  11   3         46.27         42.45         9.20 o
   5  11   3          0.20         14.92         9.94 o
   6  11   3          0.33          4.57         9.82 o
  -8  12   3          1.93          4.08         8.68 o
  -7  12   3         30.84         21.79         6.33 o
  -6  12   3        100.07        111.38         6.90 o
  -5  12   3          1.99          4.27         2.30 o
  -4  12   3        127.12        121.39         4.26 o
  -3  12   3          9.74          6.50         1.12 o
  -2  12   3          2.30          3.16         1.19 o
  -1  12   3         92.90        105.76         3.65 o
   0  12   3        798.91        826.82        12.26 o
   1  12   3         51.63         61.98         2.39 o
   2  12   3        308.36        281.69         7.20 o
   3  12   3         36.26         45.71         4.07 o
   4  12   3          0.87         13.87         4.78 o
   5  12   3        117.80        124.33        18.84 o
   6  12   3         19.26         20.33        11.42 o
  -8  13   3          9.22         20.10        11.42 o
  -7  13   3         36.32         43.67         6.97 o
  -6  13   3          3.65         -1.00         2.74 o
  -5  13   3        203.62        189.98         6.58 o
  -4  13   3         55.33         53.84         3.21 o
  -3  13   3        247.05        255.84         4.73 o
  -2  13   3         63.16         55.61         2.63 o
  -1  13   3        134.24        121.15         4.03 o
   0  13   3       1150.32       1202.95         9.78 o
   1  13   3         95.64        106.36         3.14 o
   2  13   3         41.94         48.50         3.11 o
   3  13   3        193.66        194.33         7.83 o
   4  13   3         44.22         47.57         5.15 o
   5  13   3        224.78        255.20        20.33 o
   6  13   3          0.29         35.40        14.62 o
  -8  14   3        156.24        194.38        26.95 o
  -7  14   3         13.18         27.52         7.05 o
  -6  14   3        298.20        301.68        11.05 o
  -5  14   3        165.95        165.94         6.22 o
  -4  14   3        183.24        181.12         5.56 o
  -3  14   3         74.74         61.15         3.04 o
  -2  14   3        754.14        703.31         9.22 o
  -1  14   3         17.20         28.20         2.20 o
   0  14   3          2.91          2.46         1.17 o
   1  14   3         44.67         45.89         2.20 o
   2  14   3         13.50         12.35         1.87 o
   3  14   3         45.55         55.47         5.32 o
   4  14   3          0.16          3.34         3.41 o
   5  14   3        117.88        119.57        18.73 o
   6  14   3         67.82         72.86        17.13 o
  -7  15   3        157.66        177.47        12.69 o
  -6  15   3        147.99        137.57         8.16 o
  -5  15   3         17.99         16.06         2.55 o
  -4  15   3         19.52         12.68         2.26 o
  -3  15   3        189.33        204.34         5.47 o
  -2  15   3         55.76         48.48         2.55 o
  -1  15   3       1368.09       1385.13        13.61 o
   0  15   3          8.14          3.37         1.13 o
   1  15   3         13.45         16.29         1.71 o
   2  15   3         17.92         22.67         2.60 o
   3  15   3        265.46        244.89         9.00 o
   4  15   3         17.15         14.27         3.62 o
   5  15   3         37.52         32.54        13.36 o
   6  15   3          6.38         17.13        15.53 o
  -7  16   3        263.92        274.37        13.36 o
  -6  16   3          1.56          9.10         3.71 o
  -5  16   3          1.13         -0.48         2.33 o
  -4  16   3         44.18         41.18         3.26 o
  -3  16   3        176.16        185.10         6.46 o
  -2  16   3        592.90        565.69         8.14 o
  -1  16   3         60.64         56.57         2.90 o
   0  16   3        401.78        399.31         7.82 o
   1  16   3         79.11         83.63         4.26 o
   2  16   3         87.82         77.08         4.35 o
   3  16   3        179.42        183.87         7.96 o
   4  16   3          0.53          0.47         3.25 o
   5  16   3          0.80         -0.47         5.39 o
  -7  17   3          3.65         10.43         8.64 o
  -6  17   3         46.04         53.80         5.47 o
  -5  17   3          1.99          1.41         2.47 o
  -4  17   3        359.85        374.34        10.53 o
  -3  17   3        467.05        462.73         8.78 o
  -2  17   3          3.76          3.27         1.39 o
  -1  17   3         15.01         11.92         1.59 o
   0  17   3        115.52        134.54         4.69 o
   1  17   3          9.37          9.26         2.88 o
   2  17   3          0.95         -0.86         2.57 o
   3  17   3         14.90         10.02         2.78 o
   4  17   3          4.69          5.77         4.91 o
   5  17   3          3.25         -0.10         5.97 o
  -7  18   3         83.83         89.47         8.54 o
  -6  18   3         87.03         92.73         6.72 o
  -5  18   3         58.58         38.25         3.92 o
  -4  18   3        104.02        116.20         6.08 o
  -3  18   3          0.11         -0.71         1.59 o
  -2  18   3         37.46         37.77         2.33 o
  -1  18   3         68.63         56.96         3.01 o
   0  18   3        122.78        124.12         4.58 o
   1  18   3         17.12         23.65         3.77 o
   2  18   3         56.37         43.84         4.36 o
   3  18   3         10.97         13.07         3.45 o
   4  18   3         43.40         43.98         6.08 o
   5  18   3         13.17         15.02         5.32 o
  -7  19   3        292.41        256.97        13.14 o
  -6  19   3         24.14         20.00         6.13 o
  -5  19   3        101.88         78.65         4.77 o
  -4  19   3        249.54        235.72         9.89 o
  -3  19   3        166.11        174.50         6.71 o
  -2  19   3         92.13         89.37         3.36 o
  -1  19   3         63.81         56.55         3.23 o
   0  19   3        183.07        204.71         5.71 o
   1  19   3        503.36        492.38        13.88 o
   2  19   3          3.09         -2.17         2.47 o
   3  19   3         88.31         95.56         6.35 o
   4  19   3         28.86         31.29         4.90 o
   5  19   3          4.42         11.99         5.40 o
  -7  20   3         21.32         17.46         6.47 o
  -6  20   3         50.59         51.60         5.43 o
  -5  20   3         32.27         29.65         3.24 o
  -4  20   3         24.42         21.01         3.89 o
  -3  20   3          1.65          1.35         2.17 o
  -2  20   3          5.27          2.93         1.58 o
  -1  20   3         86.31         95.76         4.46 o
   0  20   3          9.91         12.09         3.27 o
   1  20   3        125.19        145.84        10.42 o
   2  20   3          0.68          1.60         2.99 o
   3  20   3         20.68         16.82         3.54 o
   4  20   3          3.64          4.40         3.76 o
   5  20   3          2.97         11.82         5.57 o
  -7  21   3        285.44        291.40        14.29 o
  -6  21   3         56.05         51.72         5.60 o
  -5  21   3          0.65          0.32         2.60 o
  -4  21   3         34.24         34.73         4.40 o
  -3  21   3        202.59        195.18         8.63 o
  -2  21   3         31.47         26.05         2.47 o
  -1  21   3         10.48         10.71         2.27 o
   0  21   3          1.65          5.12         1.94 o
   1  21   3        111.06        110.05         7.45 o
   2  21   3         48.24         54.20         4.82 o
   3  21   3         46.81         58.18         5.33 o
   4  21   3        302.04        310.79        13.68 o
   5  21   3         21.39         21.12         6.27 o
  -7  22   3         57.20         67.30        11.54 o
  -6  22   3        369.11        385.09        15.09 o
  -5  22   3         19.79         24.89         3.13 o
  -4  22   3          6.86         10.20         3.17 o
  -3  22   3          0.40          6.84         3.34 o
  -2  22   3        116.32        125.70         5.19 o
  -1  22   3        137.67        129.70         5.24 o
   0  22   3        235.85        235.99         7.40 o
   1  22   3         52.69         50.47         8.07 o
   2  22   3        112.54        107.64         7.26 o
   3  22   3         46.47         46.74         4.79 o
   4  22   3         92.39         85.72         7.94 o
   5  22   3          6.87          1.38         6.89 o
  -7  23   3        367.07        389.64        19.40 o
  -6  23   3         30.16         42.42        11.62 o
  -5  23   3          0.34          1.58         2.78 o
  -4  23   3         73.83         67.02         6.01 o
  -3  23   3         88.78         87.70         6.20 o
  -2  23   3         51.64         51.42         3.98 o
  -1  23   3        115.15        120.59         5.20 o
   0  23   3        186.26        187.85         6.84 o
   1  23   3          1.10         -0.96         3.25 o
   2  23   3          0.25         -0.44         3.30 o
   3  23   3          5.27          0.03         3.20 o
   4  23   3        117.90        117.06         9.13 o
   5  23   3         25.32         23.57         8.01 o
  -7  24   3          2.52         26.27        23.63 o
  -6  24   3          9.06         16.13         4.55 o
  -5  24   3         22.86         24.48         4.09 o
  -4  24   3         98.38        100.84         6.34 o
  -3  24   3          1.51          0.38         4.17 o
  -2  24   3         56.95         64.94         5.70 o
  -1  24   3          0.06         -2.35         2.35 o
   0  24   3          1.37          2.98         2.25 o
   1  24   3          7.88          3.59         3.57 o
   2  24   3         13.27         10.54         3.29 o
   3  24   3         26.19         22.54         3.98 o
   4  24   3          5.81          0.71         4.07 o
   5  24   3          2.87          8.51         4.78 o
  -7  25   3        311.83        312.24        21.94 o
  -6  25   3          0.22          3.46         4.87 o
  -5  25   3         76.55         68.89         6.76 o
  -4  25   3        228.60        203.72         8.84 o
  -3  25   3         27.37         22.69         3.72 o
  -2  25   3         55.60         52.31         4.75 o
  -1  25   3         67.60         73.31         4.89 o
   0  25   3         25.16         27.52         3.00 o
   1  25   3         40.15         30.05         6.17 o
   2  25   3         16.19         13.72         3.73 o
   3  25   3         47.69         44.47         5.54 o
   4  25   3         13.29         16.57         4.68 o
   5  25   3          1.06          2.73         9.36 o
  -7  26   3         83.16         88.71        38.03 o
  -6  26   3          0.60         -1.32         5.29 o
  -5  26   3         71.09         75.66         7.34 o
  -4  26   3         54.20         44.30         4.78 o
  -3  26   3          1.05          3.50         2.94 o
  -2  26   3         66.57         71.70         5.74 o
  -1  26   3         49.14         45.14         3.99 o
   0  26   3         13.16         15.35         2.65 o
   1  26   3         97.60         87.42         7.89 o
   2  26   3          5.55          5.02         3.59 o
   3  26   3          0.31          3.24         3.46 o
   4  26   3         20.14         19.05         5.93 o
   5  26   3         61.62         55.74        11.51 o
  -7  27   3         60.76         58.93        15.53 o
  -6  27   3         45.06         51.61         7.57 o
  -5  27   3         24.81         36.92         5.63 o
  -4  27   3        157.93        138.08         7.46 o
  -3  27   3          6.04          9.40         3.29 o
  -2  27   3        103.30        107.28         6.87 o
  -1  27   3         56.01         56.64         4.49 o
   0  27   3         13.39         10.96         2.33 o
   1  27   3        102.35        111.83         9.28 o
   2  27   3         40.84         41.30         5.49 o
   3  27   3          7.14          8.47         4.16 o
   4  27   3         13.43         16.96         7.06 o
   5  27   3          1.00         14.62         8.68 o
  -7  28   3        115.33        105.75        19.19 o
  -6  28   3         29.95         29.97         6.49 o
  -5  28   3          0.10          4.21         3.59 o
  -4  28   3          0.01          0.18         3.74 o
  -3  28   3          0.67          2.17         3.06 o
  -2  28   3          1.29          1.95         2.52 o
  -1  28   3         53.28         53.05         4.07 o
   0  28   3         27.73         22.32         3.52 o
   1  28   3         19.46         17.36         4.28 o
   2  28   3         81.73         91.58         7.29 o
   3  28   3        137.48        151.78        16.12 o
   4  28   3          5.71          3.66         4.29 o
   5  28   3         29.89         18.73         8.45 o
  -6  29   3        346.31        374.85        18.85 o
  -5  29   3         20.47         25.68         5.82 o
  -4  29   3         10.23         13.33         4.98 o
  -3  29   3          6.60          2.78         3.11 o
  -2  29   3         57.00         60.14         5.08 o
  -1  29   3          2.15         -1.63         2.24 o
   0  29   3         19.54         10.54         6.35 o
   1  29   3         29.44         37.84         6.12 o
   2  29   3         51.24         53.25         9.01 o
   3  29   3        190.66        196.02        11.29 o
   4  29   3         78.70         81.90         8.02 o
   5  29   3         31.94         35.40        12.79 o
  -6  30   3        391.70        467.24        21.79 o
  -5  30   3          8.24          6.76         6.41 o
  -4  30   3          0.58          4.80         4.84 o
  -3  30   3         80.61         80.25         6.06 o
  -2  30   3          0.10          0.54         2.48 o
  -1  30   3         11.35         12.64         2.78 o
   0  30   3         11.57         12.86         4.27 o
   1  30   3        147.29        146.50        10.63 o
   2  30   3         20.20         18.61         4.36 o
   3  30   3          0.00         -4.46         4.46 o
   4  30   3          0.07         10.45         5.08 o
  -6  31   3         36.21         50.55        23.00 o
  -5  31   3         66.91         73.46         8.96 o
  -4  31   3          1.17          5.32         3.90 o
  -3  31   3         74.48         72.61         5.77 o
  -2  31   3          0.18          1.72         2.47 o
  -1  31   3          9.42         15.72         2.93 o
   0  31   3          2.17          5.21         3.99 o
   1  31   3          2.10          0.64         3.99 o
   2  31   3          4.86          6.91         3.94 o
   3  31   3         16.98         16.19         9.53 o
   4  31   3         39.16         34.43         7.10 o
  -6  32   3         10.05         21.71        13.09 o
  -5  32   3         64.39         58.10         8.24 o
  -4  32   3          1.04          2.47         3.83 o
  -3  32   3         15.08         15.54         4.65 o
  -2  32   3          0.41          0.13         3.58 o
  -1  32   3         49.51         48.41         4.15 o
   0  32   3        129.60        128.80         9.84 o
   1  32   3         48.16         51.01         7.05 o
   2  32   3          2.60          4.68         4.88 o
   3  32   3         14.24         18.73         4.36 o
   4  32   3          0.03         -3.67         6.63 o
  -6  33   3        393.18        398.21        20.41 o
  -5  33   3         23.65         25.28        12.67 o
  -4  33   3         11.23         10.73         4.17 o
  -3  33   3        366.24        347.90        20.52 o
  -2  33   3          2.48          6.22         2.74 o
  -1  33   3         23.66         25.08         4.02 o
   0  33   3         39.80         38.96         6.43 o
   1  33   3         12.11         13.48         4.25 o
   2  33   3         56.85         59.40         6.77 o
   3  33   3          0.74         -0.01         3.87 o
   4  33   3         54.35         70.75         9.77 o
  -5  34   3         11.64         15.78         6.16 o
  -4  34   3          1.34          1.58         6.73 o
  -3  34   3          3.75          3.95         3.94 o
  -2  34   3          0.41          0.28         3.73 o
  -1  34   3         40.76         35.63         4.13 o
   0  34   3         39.74         37.23         6.24 o
   1  34   3         10.24         12.43         4.59 o
   2  34   3         22.84         25.16         7.62 o
   3  34   3          0.32          3.20         5.88 o
   4  34   3         17.11         36.38         9.16 o
  -5  35   3         13.78         16.35         8.64 o
  -4  35   3          7.89          6.31         4.57 o
  -3  35   3         95.58         99.68         8.13 o
  -2  35   3          1.51          0.44         3.01 o
  -1  35   3         38.80         37.05         4.46 o
   0  35   3          0.97          0.09         3.93 o
   1  35   3         15.65         23.13         5.52 o
   2  35   3         20.78         20.68         7.15 o
   3  35   3         22.39         17.53         5.99 o
   4  35   3          2.13        -10.05        10.05 o
  -5  36   3        170.66        175.55        14.17 o
  -4  36   3         17.87         18.18         5.70 o
  -3  36   3          0.43          5.08         4.08 o
  -2  36   3         10.53          5.97         3.50 o
  -1  36   3         12.27         16.21         3.61 o
   0  36   3        126.22        132.76        15.33 o
   1  36   3          0.41          0.67         4.74 o
   2  36   3        200.71        200.43        11.70 o
   3  36   3         38.34         37.69        11.31 o
  -5  37   3        431.02        467.79        22.32 o
  -4  37   3          2.62          8.39         5.12 o
  -3  37   3          0.00         -4.50         4.50 o
  -2  37   3          7.19          7.78         3.67 o
  -1  37   3         16.05         13.51         5.04 o
   0  37   3         50.96         44.15         6.84 o
   1  37   3         44.50         57.96         8.19 o
   2  37   3         40.27         44.98         8.11 o
   3  37   3          0.20         -1.74         6.12 o
  -4  38   3         72.54         57.65         8.66 o
  -3  38   3          3.45          4.71         5.74 o
  -2  38   3          5.26          5.52         5.91 o
  -1  38   3          1.32          4.08         3.70 o
   0  38   3          0.34         -0.20         8.66 o
   1  38   3         25.70         23.73         8.73 o
   2  38   3         26.92         26.44        10.94 o
   3  38   3          1.28         -4.69         8.91 o
  -4  39   3         31.97         34.68         7.21 o
  -3  39   3         21.44         22.42         5.66 o
  -2  39   3         34.36         36.50         7.09 o
  -1  39   3         14.37         21.09         5.23 o
   0  39   3         28.56         33.85         6.66 o
   1  39   3          2.91          3.16         5.81 o
   2  39   3          3.71          2.81         4.90 o
  -4  40   3         26.79         18.07        14.42 o
  -3  40   3          3.76         -5.03         6.30 o
  -2  40   3        115.29        108.98        10.33 o
  -1  40   3         43.43         43.02        14.62 o
   0  40   3         73.23         67.07        16.87 o
   1  40   3          1.21         -4.93         4.93 o
   2  40   3         17.59         40.30         7.82 o
  -4  41   3        165.17        149.36        15.70 o
  -3  41   3          1.60          0.59         5.34 o
  -2  41   3        133.68        147.61        11.80 o
  -1  41   3         14.64          9.99         5.37 o
   0  41   3          3.59          9.02         6.69 o
   1  41   3          0.04          7.47         5.72 o
   2  41   3          0.04          4.65         7.06 o
  -3  42   3          2.62          2.09         4.80 o
  -2  42   3          4.20         11.13         5.39 o
  -1  42   3          6.27         -6.17         9.14 o
   0  42   3          0.55         -1.70         6.58 o
   1  42   3          4.34         23.18         6.49 o
   2  42   3         17.97         20.56        10.74 o
  -3  43   3          2.21         -3.58        10.32 o
  -2  43   3          4.30         12.60         5.44 o
  -1  43   3         74.53         76.75        11.08 o
   0  43   3          0.34          8.01         6.34 o
   1  43   3        180.68        208.01        18.64 o
  -2  44   3          0.07         -4.09         9.53 o
  -1  44   3          2.95          0.66         6.74 o
   0  44   3          4.62         -5.39         6.45 o
  -2  45   3          5.39         -7.64         7.64 o
  -1  45   3          7.49          2.06         7.19 o
   0  45   3          3.90         -0.46         7.54 o
  -8   0   4        287.39        260.09        34.60 o
  -6   0   4          2.08          0.11         3.41 o
  -4   0   4       1339.35       1270.05        21.81 o
  -2   0   4         81.25         86.48         3.47 o
   0   0   4        411.32        435.98         6.96 o
   2   0   4         43.27         55.81         4.47 o
   4   0   4         89.75        111.01        16.22 o
  -8   1   4         34.23         36.39         6.37 o
  -7   1   4         18.46         19.20         4.75 o
  -6   1   4         44.90         42.36         4.21 o
  -5   1   4       1010.35        993.55        15.15 o
  -4   1   4        485.49        476.78         9.63 o
  -3   1   4          7.14          8.50         1.29 o
  -2   1   4        123.61        129.51         3.10 o
  -1   1   4        857.41        816.45         6.99 o
   0   1   4          2.85          2.12         0.83 o
   1   1   4         84.94         91.97         2.96 o
   2   1   4         30.08         26.80         2.65 o
   3   1   4        292.74        265.61         9.25 o
   4   1   4         28.33         30.27         7.15 o
   5   1   4          0.86         -2.55         6.06 o
  -8   2   4          0.07         -4.81         4.81 o
  -7   2   4          5.98          6.44         3.50 o
  -6   2   4         12.34          9.51         2.64 o
  -5   2   4        818.15        808.57        13.96 o
  -4   2   4        304.33        302.66         6.49 o
  -3   2   4        208.53        224.27         4.68 o
  -2   2   4        656.68        669.81         6.92 o
  -1   2   4          4.10          9.75         1.64 o
   0   2   4        152.94        148.52         3.36 o
   1   2   4        129.79        112.28         3.46 o
   2   2   4         89.30         78.13         4.29 o
   3   2   4          0.00          3.62         2.96 o
   4   2   4          9.11         10.40         4.46 o
   5   2   4          5.02          6.64         5.59 o
  -8   3   4         16.80         17.46         5.27 o
  -7   3   4          5.51         11.68         4.54 o
  -6   3   4         91.80         82.74         4.82 o
  -5   3   4       1551.57       1493.62        17.22 o
  -4   3   4        610.92        593.29         8.42 o
  -3   3   4         27.26         35.91         2.13 o
  -2   3   4        144.79        175.13         3.57 o
  -1   3   4        374.92        365.15         5.54 o
   0   3   4        142.14        130.70         3.16 o
   1   3   4         11.06          6.31         1.21 o
   2   3   4          2.05         -0.75         1.78 o
   3   3   4        174.16        150.94         8.28 o
   4   3   4         17.00         21.98         4.98 o
   5   3   4          2.88          4.01         7.88 o
  -8   4   4          4.84          4.13        11.15 o
  -7   4   4         77.25         80.42         7.36 o
  -6   4   4         85.65         88.85         5.13 o
  -5   4   4         88.06         82.51         5.18 o
  -4   4   4       1222.38       1186.59        12.34 o
  -3   4   4         88.18        118.08         3.34 o
  -2   4   4         49.44         70.04         2.33 o
  -1   4   4          5.41         10.97         1.43 o
   0   4   4          0.00          0.70         0.94 o
   1   4   4        106.82        109.03         3.38 o
   2   4   4          4.55          0.50         2.07 o
   3   4   4         10.89          7.51         3.48 o
   4   4   4          0.23          0.34         4.09 o
   5   4   4         19.47         16.72         5.23 o
  -8   5   4          9.25          7.96         5.25 o
  -7   5   4         11.47          7.06         3.88 o
  -6   5   4         15.46         10.89         3.54 o
  -5   5   4        354.14        341.71        10.14 o
  -4   5   4        934.50        879.14        10.66 o
  -3   5   4          4.36          5.23         1.20 o
  -2   5   4        508.15        552.27         6.02 o
  -1   5   4        319.03        314.51         5.17 o
   0   5   4         16.55         16.52         1.34 o
   1   5   4        147.16        135.38         3.78 o
   2   5   4         78.36         60.39         3.92 o
   3   5   4        154.16        138.17         9.28 o
   4   5   4         24.01         15.42         4.40 o
   5   5   4          9.86         14.34         7.19 o
  -8   6   4         54.03         48.42         7.55 o
  -7   6   4         50.68         51.06         4.76 o
  -6   6   4        242.95        229.68         7.88 o
  -5   6   4        936.13        920.05        16.56 o
  -4   6   4        176.19        164.76         4.71 o
  -3   6   4        119.38        115.05         3.37 o
  -2   6   4          0.28          2.08         1.03 o
  -1   6   4          6.78          2.34         1.01 o
   0   6   4        463.25        442.28         5.82 o
   1   6   4          0.12         -0.39         1.29 o
   2   6   4        226.69        206.41         6.74 o
   3   6   4         82.81         67.31         6.85 o
   4   6   4         64.10         66.23         7.74 o
   5   6   4        114.42        131.11        19.19 o
  -8   7   4          2.15         10.47         5.21 o
  -7   7   4         94.46         94.92         6.29 o
  -6   7   4        415.87        410.31        10.46 o
  -5   7   4        411.76        402.75        10.95 o
  -4   7   4        514.26        495.33         8.44 o
  -3   7   4        164.68        143.56         3.89 o
  -2   7   4        273.44        252.98         4.34 o
  -1   7   4         26.94         28.49         1.67 o
   0   7   4         33.34         28.23         1.60 o
   1   7   4        110.50        117.89         3.96 o
   2   7   4         19.42         12.65         2.72 o
   3   7   4         98.33         77.83         5.16 o
   4   7   4        122.78        116.60        15.37 o
   5   7   4         79.20         96.16        20.10 o
  -8   8   4          3.93          5.85         5.04 o
  -7   8   4         64.06         64.67         6.04 o
  -6   8   4         83.80         76.23         4.93 o
  -5   8   4          7.82         14.76         2.89 o
  -4   8   4       1639.96       1563.82        15.05 o
  -3   8   4        284.12        242.63         4.83 o
  -2   8   4         56.73         61.13         2.33 o
  -1   8   4          1.62          0.55         1.03 o
   0   8   4        218.66        221.50         5.66 o
   1   8   4        126.54        129.65         4.14 o
   2   8   4         72.26         65.00         5.19 o
   3   8   4         29.53         27.02         3.34 o
   4   8   4          4.16          1.07         4.19 o
   5   8   4         41.62         45.91        13.48 o
  -8   9   4          0.13         11.16         6.74 o
  -7   9   4          5.68          5.89         2.96 o
  -6   9   4         11.86          6.15         2.42 o
  -5   9   4          1.55         -1.41         2.34 o
  -4   9   4        397.86        372.88         7.45 o
  -3   9   4        558.68        552.41         8.32 o
  -2   9   4         73.97         77.00         2.37 o
  -1   9   4        898.05        879.97         9.43 o
   0   9   4        315.40        259.31         4.95 o
   1   9   4          7.70         15.27         1.80 o
   2   9   4          8.32          3.87         2.20 o
   3   9   4          0.01         -0.35         2.80 o
   4   9   4         78.99         92.10         8.78 o
   5   9   4         85.06        118.30        15.19 o
  -8  10   4          0.16          4.67         6.57 o
  -7  10   4         10.21          7.35         3.73 o
  -6  10   4        151.79        153.28         6.67 o
  -5  10   4          1.20          3.19         2.18 o
  -4  10   4         20.25         28.61         2.69 o
  -3  10   4         89.53         88.27         4.22 o
  -2  10   4        110.89         99.86         3.80 o
  -1  10   4         43.08         43.33         2.19 o
   0  10   4        103.47         95.00         3.98 o
   1  10   4        238.94        207.84         5.61 o
   2  10   4        371.97        333.00        11.40 o
   3  10   4          3.05          3.19         2.43 o
   4  10   4         15.74         16.80         5.09 o
   5  10   4         67.76         86.32        12.44 o
  -8  11   4         61.33         65.22        11.14 o
  -7  11   4         43.10         43.66         5.03 o
  -6  11   4        624.23        626.89        14.11 o
  -5  11   4        132.64        131.10         5.97 o
  -4  11   4        387.45        392.87         9.29 o
  -3  11   4        931.70        901.14        11.87 o
  -2  11   4         15.26          9.96         1.70 o
  -1  11   4        635.76        654.78         8.69 o
   0  11   4        704.27        683.50        10.65 o
   1  11   4          5.88          7.63         1.49 o
   2  11   4          0.20          1.75         2.27 o
   3  11   4         14.58         12.40         3.06 o
   4  11   4         12.53          9.77         4.82 o
   5  11   4          2.65          8.22        15.08 o
  -8  12   4         22.57         25.43         8.70 o
  -7  12   4          4.61         -2.59         3.80 o
  -6  12   4         67.81         63.58         5.07 o
  -5  12   4         24.32         15.85         3.07 o
  -4  12   4          0.22          1.51         1.92 o
  -3  12   4       1250.32       1195.33        13.82 o
  -2  12   4         78.27         81.94         3.77 o
  -1  12   4        143.91        178.71         5.64 o
   0  12   4         49.49         42.76         3.43 o
   1  12   4         62.62         43.30         3.14 o
   2  12   4        184.48        164.11         6.88 o
   3  12   4         17.12         19.51         3.64 o
   4  12   4         16.20         10.61         5.64 o
   5  12   4          7.71         -2.78        16.10 o
  -8  13   4         19.25         15.09        11.42 o
  -7  13   4          3.62          3.29         4.48 o
  -6  13   4        275.35        271.21         9.49 o
  -5  13   4         22.61         19.77         3.14 o
  -4  13   4        106.19         97.64         4.61 o
  -3  13   4        661.65        642.80        10.22 o
  -2  13   4          1.54          1.06         1.55 o
  -1  13   4         55.50         66.42         3.35 o
   0  13   4         82.06         71.25         4.05 o
   1  13   4        256.23        210.10         7.33 o
   2  13   4        122.00         96.64         5.64 o
   3  13   4         18.57         18.56         3.26 o
   4  13   4        112.26        137.47        11.95 o
   5  13   4          0.76          8.32        12.22 o
  -8  14   4         81.71         87.22        12.32 o
  -7  14   4        166.69        147.48        10.04 o
  -6  14   4        690.13        717.75        17.36 o
  -5  14   4          2.93         -2.48         2.48 o
  -4  14   4         14.36         17.11         2.76 o
  -3  14   4        241.69        240.93         5.88 o
  -2  14   4         14.76         11.66         1.87 o
  -1  14   4        351.73        325.71         7.11 o
   0  14   4         11.94         14.02         2.08 o
   1  14   4          5.00          6.60         2.45 o
   2  14   4        249.77        219.50         8.16 o
   3  14   4         42.42         48.98         5.46 o
   4  14   4        246.27        256.49        14.52 o
   5  14   4        157.44        163.00        15.75 o
  -8  15   4         33.35         29.59         8.71 o
  -7  15   4         81.30         89.77         8.69 o
  -6  15   4          8.12          8.58         5.31 o
  -5  15   4          7.99          5.86         3.21 o
  -4  15   4         69.15         67.72         4.53 o
  -3  15   4       1033.19       1005.52        17.30 o
  -2  15   4          0.10          2.84         1.64 o
  -1  15   4          0.52         -0.98         1.76 o
   0  15   4         18.78         19.60         2.35 o
   1  15   4         96.21         91.04         5.18 o
   2  15   4        239.47        234.61         8.47 o
   3  15   4         48.84         55.30         5.60 o
   4  15   4          0.73          0.94         5.56 o
   5  15   4          0.32         12.46         8.77 o
  -8  16   4        104.84         91.82        17.82 o
  -7  16   4         16.11         14.04         4.75 o
  -6  16   4          8.73          8.13         4.19 o
  -5  16   4          3.21         -1.29         2.60 o
  -4  16   4         39.94         32.60         3.60 o
  -3  16   4       1311.47       1256.14        14.80 o
  -2  16   4        481.83        465.66         8.86 o
  -1  16   4         20.22         16.70         3.89 o
   0  16   4         50.99         64.98         3.59 o
   1  16   4         10.00          4.11         2.33 o
   2  16   4         53.35         60.74         5.57 o
   3  16   4        112.12        112.40         7.89 o
   4  16   4         63.34         67.53         8.92 o
   5  16   4         55.24         65.89         9.43 o
  -7  17   4          3.86         13.22         5.41 o
  -6  17   4         15.04         13.59         3.93 o
  -5  17   4         63.60         54.97         5.08 o
  -4  17   4         89.37         90.22         6.68 o
  -3  17   4         72.33         69.15         3.80 o
  -2  17   4          2.28          1.82         1.46 o
  -1  17   4        701.40        672.50        12.74 o
   0  17   4        304.01        274.54         9.14 o
   1  17   4        214.83        152.67         7.44 o
   2  17   4         59.94         73.36         5.51 o
   3  17   4         17.13         10.84         3.81 o
   4  17   4        119.18        136.62        11.29 o
   5  17   4          8.69         16.79         7.08 o
  -7  18   4        195.50        214.80        14.44 o
  -6  18   4         28.57         28.68         4.06 o
  -5  18   4          6.14          4.28         3.03 o
  -4  18   4         83.34         79.12         6.11 o
  -3  18   4          0.68         -1.87         1.87 o
  -2  18   4         14.23         15.72         3.12 o
  -1  18   4        492.88        469.44        10.85 o
   0  18   4        187.55        181.60         7.67 o
   1  18   4         18.73          9.08         3.41 o
   2  18   4         34.04         35.65         4.14 o
   3  18   4         17.00         11.17         3.90 o
   4  18   4          8.53         16.79         5.65 o
   5  18   4          6.70         11.40         5.54 o
  -7  19   4         31.46         25.30         9.10 o
  -6  19   4         31.80         31.34         4.08 o
  -5  19   4        158.26        163.50         8.23 o
  -4  19   4         98.27         92.37         6.79 o
  -3  19   4         70.62         76.95         4.21 o
  -2  19   4       1650.65       1610.62        22.53 o
  -1  19   4        102.16         87.98         5.03 o
   0  19   4        392.70        396.58        11.27 o
   1  19   4          0.80          3.00         3.40 o
   2  19   4          2.48          2.31         2.90 o
   3  19   4         13.40          9.66         3.86 o
   4  19   4          4.99         -1.96         4.18 o
   5  19   4         16.56         13.64         8.68 o
  -7  20   4        322.53        326.31        14.91 o
  -6  20   4         12.28          5.66         3.48 o
  -5  20   4         11.79         15.69         3.83 o
  -4  20   4         65.94         66.54         6.04 o
  -3  20   4         19.80         25.17         4.18 o
  -2  20   4        558.49        562.17        15.36 o
  -1  20   4        190.07        186.58         7.01 o
   0  20   4         44.80         63.25         5.02 o
   1  20   4        283.05        238.26        13.35 o
   2  20   4          0.63          3.45         2.77 o
   3  20   4         10.92         13.77         4.54 o
   4  20   4          1.35          0.10         4.30 o
   5  20   4          0.26          3.97         4.60 o
  -7  21   4         25.69         25.87         9.87 o
  -6  21   4         14.75          8.35         3.60 o
  -5  21   4          7.61          9.29         3.30 o
  -4  21   4         31.69         28.30         4.29 o
  -3  21   4        202.37        209.25         9.52 o
  -2  21   4         96.18         93.57         6.03 o
  -1  21   4         56.11         52.62         4.46 o
   0  21   4        151.37        157.08         7.54 o
   1  21   4        444.16        394.67        12.40 o
   2  21   4         42.02         46.02         5.42 o
   3  21   4        402.68        437.72        15.90 o
   4  21   4         25.09         23.72         5.26 o
   5  21   4          0.05          4.36         8.72 o
  -7  22   4        373.53        354.29        18.94 o
  -6  22   4          1.29          1.59         4.64 o
  -5  22   4        130.26        131.92         7.65 o
  -4  22   4         14.95         11.30         4.06 o
  -3  22   4         19.14         12.00         3.49 o
  -2  22   4        172.33        159.50        12.10 o
  -1  22   4          5.16          4.57         5.60 o
   0  22   4         11.52          6.89         2.53 o
   1  22   4         92.43         85.93         7.46 o
   2  22   4         24.07         29.47         4.56 o
   3  22   4        118.64        122.64        10.02 o
   4  22   4          8.43          7.75         3.83 o
   5  22   4         55.64         55.28        15.30 o
  -7  23   4         52.29         60.14         8.87 o
  -6  23   4          6.56          0.71         3.53 o
  -5  23   4          1.27          3.17         2.96 o
  -4  23   4          2.14          1.20         3.30 o
  -3  23   4        355.00        345.20        12.20 o
  -2  23   4        627.02        616.83        19.57 o
  -1  23   4          4.14          0.73         2.87 o
   0  23   4         92.38         88.94         7.11 o
   1  23   4          1.47          0.12         3.33 o
   2  23   4         79.43         82.35         7.25 o
   3  23   4        111.53        131.92         8.27 o
   4  23   4         50.10         50.62         6.57 o
  -7  24   4         45.52         49.41         8.16 o
  -6  24   4         31.95         32.91         5.05 o
  -5  24   4          0.08          2.13         3.02 o
  -4  24   4          8.05          8.64         3.66 o
  -3  24   4        115.36        115.67         7.57 o
  -2  24   4       1578.57       1604.20        29.23 o
  -1  24   4         31.19         27.15         5.18 o
   0  24   4          6.78          5.42         5.35 o
   1  24   4        106.62        105.85         7.57 o
   2  24   4         34.69         30.87         4.92 o
   3  24   4         20.50         31.88         5.31 o
   4  24   4          2.62          4.75         4.45 o
  -7  25   4        119.19        105.88        11.11 o
  -6  25   4          0.32         -3.92         4.29 o
  -5  25   4         17.97         16.78         4.04 o
  -4  25   4         89.85         84.96         6.98 o
  -3  25   4        154.09        156.55         8.75 o
  -2  25   4        271.41        264.71        12.44 o
  -1  25   4          0.01          0.10         2.51 o
   0  25   4        229.54        203.66        10.54 o
   1  25   4         28.70         29.41         5.04 o
   2  25   4          0.29          2.79         3.26 o
   3  25   4         40.59         55.75         6.43 o
   4  25   4         44.82         44.70         6.79 o
  -7  26   4          0.54         -0.26         5.43 o
  -6  26   4         42.55         48.48         6.51 o
  -5  26   4          0.46         -1.18         2.96 o
  -4  26   4         10.78          9.19         3.74 o
  -3  26   4         12.27         16.50         3.76 o
  -2  26   4        166.33        168.70        10.00 o
  -1  26   4        191.69        191.73         7.97 o
   0  26   4         61.00         56.46         6.14 o
   1  26   4         92.38         91.68         7.21 o
   2  26   4          9.64         12.17         3.72 o
   3  26   4         37.04         40.63         6.14 o
   4  26   4          7.52          7.60         5.13 o
  -7  27   4         93.46         88.39        12.79 o
  -6  27   4         10.07          5.16         4.81 o
  -5  27   4          1.77          1.70         3.48 o
  -4  27   4         38.15         26.14         4.53 o
  -3  27   4        226.51        228.11        10.70 o
  -2  27   4         32.37         32.73         4.61 o
  -1  27   4        512.75        514.58        12.99 o
   0  27   4        224.54        201.45        14.53 o
   1  27   4        120.91        129.75         8.60 o
   2  27   4         43.48         38.17         5.40 o
   3  27   4          1.49         -0.78         3.83 o
   4  27   4         76.18         75.82         9.21 o
  -7  28   4         38.03         40.20        11.88 o
  -6  28   4         35.59         44.49         6.39 o
  -5  28   4          5.63          3.51         3.27 o
  -4  28   4         40.42         39.64         5.44 o
  -3  28   4        211.51        206.47        10.43 o
  -2  28   4        185.19        190.34         9.56 o
  -1  28   4         13.01         16.67         4.04 o
   0  28   4        147.63        131.67        10.85 o
   1  28   4         58.15         50.66         5.77 o
   2  28   4        186.07        189.19        10.83 o
   3  28   4          0.08          1.30         3.96 o
   4  28   4          5.36          1.85         4.90 o
  -7  29   4         46.47         49.79        15.08 o
  -6  29   4         40.72         50.26         7.02 o
  -5  29   4          1.40          5.52         3.79 o
  -4  29   4         95.21         99.32         8.01 o
  -3  29   4         50.31         52.84         6.01 o
  -2  29   4         47.97         42.22         5.41 o
  -1  29   4         56.20         51.89         4.64 o
   0  29   4         77.58         72.11         7.72 o
   1  29   4         62.65         58.40         6.05 o
   2  29   4         61.94         68.34         7.16 o
   3  29   4          0.59          3.95         4.14 o
   4  29   4         35.11         46.00        10.70 o
  -6  30   4        249.27        259.27        15.87 o
  -5  30   4         16.05         11.37         5.54 o
  -4  30   4        109.29        116.30         8.64 o
  -3  30   4         20.15         18.56         4.47 o
  -2  30   4         30.80         35.94         4.55 o
  -1  30   4        418.21        431.79        12.45 o
   0  30   4         62.73         68.28         7.37 o
   1  30   4          9.61         -0.93         3.88 o
   2  30   4          0.09         -2.81         4.06 o
   3  30   4          5.17          1.62         3.83 o
   4  30   4         34.11         22.84        12.33 o
  -6  31   4         41.90         53.41        11.23 o
  -5  31   4          3.88         13.48         5.67 o
  -4  31   4         64.93         55.87         6.38 o
  -3  31   4        215.83        222.64        11.32 o
  -2  31   4         16.97          8.10         3.13 o
  -1  31   4        153.06        158.24         8.21 o
   0  31   4          4.33          2.73         3.84 o
   1  31   4        127.44        120.00        13.75 o
   2  31   4          1.89         -0.37         6.33 o
   3  31   4         53.75         45.27         7.62 o
   4  31   4         39.15         47.28        13.48 o
  -6  32   4          2.68          2.43         6.63 o
  -5  32   4         26.58         22.37        11.36 o
  -4  32   4         27.16         26.35         6.14 o
  -3  32   4        204.94        215.20         9.98 o
  -2  32   4         11.53          9.82         3.45 o
  -1  32   4        440.78        439.53        15.19 o
   0  32   4          3.43         -1.11         4.42 o
   1  32   4         12.76         20.55         4.68 o
   2  32   4         83.80         91.88        10.12 o
   3  32   4          4.79          4.26        10.68 o
  -5  33   4          0.20         -1.55        14.22 o
  -4  33   4        141.95        128.27        10.98 o
  -3  33   4        303.34        291.55        11.63 o
  -2  33   4         39.34         43.23         4.44 o
  -1  33   4         25.45         26.52         4.76 o
   0  33   4         38.98         31.65         6.04 o
   1  33   4          5.63          3.90         3.77 o
   2  33   4        104.21        111.09         9.27 o
   3  33   4          4.48          9.75         4.77 o
  -5  34   4          6.73          2.94         4.81 o
  -4  34   4         41.72         46.94         6.43 o
  -3  34   4          3.20          6.57         4.41 o
  -2  34   4         10.50         10.78         3.24 o
  -1  34   4          0.94          4.01         4.57 o
   0  34   4        142.46        158.17        11.69 o
   1  34   4         65.03         52.11         6.45 o
   2  34   4         19.62         14.43         4.33 o
   3  34   4         22.58         25.16         5.20 o
  -5  35   4         24.03         16.97         7.02 o
  -4  35   4          2.61          5.75         4.43 o
  -3  35   4         69.54         74.52         6.37 o
  -2  35   4        100.23        107.10         6.72 o
  -1  35   4        109.18        122.77        10.26 o
   0  35   4         23.20         35.05         6.38 o
   1  35   4          0.57         -3.86         3.86 o
   2  35   4         92.03         92.29         8.48 o
   3  35   4         21.05         17.91         9.59 o
  -5  36   4          8.74         20.65         6.96 o
  -4  36   4        145.82        138.66        10.36 o
  -3  36   4         98.54        100.35         8.62 o
  -2  36   4         11.50         12.95         3.19 o
  -1  36   4         71.10         68.30         8.34 o
   0  36   4          1.15         -3.90         4.39 o
   1  36   4         56.93         56.38         6.91 o
   2  36   4          0.93          0.12         4.32 o
   3  36   4         29.82         20.79        10.74 o
  -5  37   4         75.29        101.64        18.73 o
  -4  37   4         10.71         12.33         5.14 o
  -3  37   4          3.35          1.96         3.70 o
  -2  37   4         10.78         17.49         5.97 o
  -1  37   4          0.08          0.89         5.81 o
   0  37   4         21.72          3.07         8.91 o
   1  37   4         45.39         36.98         6.06 o
   2  37   4          5.81          2.69         4.58 o
  -4  38   4         17.18          5.17         7.84 o
  -3  38   4          0.73         -4.25         4.27 o
  -2  38   4          5.21          7.02         5.58 o
  -1  38   4         73.92         75.49         8.76 o
   0  38   4        229.35        219.64        14.69 o
   1  38   4          7.90         12.88         6.26 o
   2  38   4         37.16         40.98         6.30 o
  -4  39   4         92.20         90.96         8.98 o
  -3  39   4         29.47         20.88         6.42 o
  -2  39   4         66.60         61.36         7.05 o
  -1  39   4          0.62          0.26         4.68 o
   0  39   4         75.74         67.26         8.93 o
   1  39   4         22.55         19.77         5.24 o
   2  39   4          0.39          0.00         8.22 o
  -4  40   4        143.54        126.07        14.86 o
  -3  40   4          4.70         11.77         6.59 o
  -2  40   4         27.00         34.11         6.41 o
  -1  40   4          0.38         -4.87         4.87 o
   0  40   4         38.91         42.16         9.93 o
   1  40   4         19.57         26.86         5.66 o
  -3  41   4         48.01         51.29         8.69 o
  -2  41   4         44.81         49.20        10.51 o
  -1  41   4          0.02         -1.45         5.53 o
   0  41   4          1.99         10.98         6.54 o
   1  41   4         93.60         68.70        19.64 o
  -3  42   4          1.13         15.79         6.61 o
  -1  42   4         56.49         55.49        10.74 o
   0  42   4          4.62          0.21         8.89 o
   1  42   4          0.29          3.22         6.75 o
  -3  43   4          9.64         17.48         6.55 o
  -1  43   4         10.42         10.68         8.45 o
   0  43   4         13.97         37.92        12.79 o
  -1  44   4          5.26         -8.22         8.22 o
  -7   0   5        144.87        146.90        13.39 o
  -5   0   5        176.96        162.16         9.23 o
  -3   0   5        588.70        553.02        13.43 o
  -1   0   5         54.68         54.43         3.39 o
   1   0   5          1.92          2.69         3.03 o
   3   0   5          0.16         -0.30         4.60 o
   5   0   5         83.64        168.11        26.72 o
  -8   1   5        235.33        229.56        12.76 o
  -7   1   5         38.63         32.49         5.37 o
  -6   1   5         79.28         75.76         5.69 o
  -5   1   5        174.32        169.94         6.58 o
  -4   1   5         13.78         14.25         2.27 o
  -3   1   5         11.06          5.67         1.64 o
  -2   1   5        150.16        125.77         4.19 o
  -1   1   5        561.97        515.94         7.06 o
   0   1   5         66.77         63.63         4.30 o
   1   1   5          3.97          1.04         1.72 o
   2   1   5         22.74         12.17         2.58 o
   3   1   5        163.71        147.54         8.79 o
   4   1   5         48.41         52.77         8.61 o
   5   1   5        132.52        156.81        15.48 o
  -8   2   5          2.25         -2.56         3.91 o
  -7   2   5         22.85         19.15         4.34 o
  -6   2   5         71.95         58.91         5.04 o
  -5   2   5         98.42         94.74         6.95 o
  -4   2   5         26.52         21.99         2.48 o
  -3   2   5         17.99         30.80         2.48 o
  -2   2   5         20.75         15.53         1.72 o
  -1   2   5        485.97        469.05         7.00 o
   0   2   5       3431.09       3339.70        26.62 o
   1   2   5         62.61         52.23         3.22 o
   2   2   5          2.31          1.07         2.37 o
   3   2   5         78.49         75.87         6.85 o
   4   2   5         11.35          6.40         4.56 o
   5   2   5         11.47         19.16         7.99 o
  -8   3   5          7.82          2.74         5.77 o
  -7   3   5         23.23         28.47         4.38 o
  -6   3   5         78.48         65.00         5.43 o
  -5   3   5        316.92        307.65         8.84 o
  -4   3   5         40.38         48.36         3.51 o
  -3   3   5         12.42         10.26         1.81 o
  -2   3   5          5.76          6.39         1.41 o
  -1   3   5          0.74          3.46         1.28 o
   0   3   5       1535.49       1507.87        13.42 o
   1   3   5          1.33          0.81         2.62 o
   2   3   5         50.85         40.42         3.68 o
   3   3   5         11.31          7.74         3.18 o
   4   3   5          4.06          8.74         4.43 o
   5   3   5         10.23         13.21        10.05 o
  -8   4   5         62.99         66.68         8.11 o
  -7   4   5         10.69          8.91         3.23 o
  -6   4   5        220.54        205.99         8.77 o
  -5   4   5        427.22        414.17        10.25 o
  -4   4   5          7.80          8.09         2.11 o
  -3   4   5          0.54          3.20         1.59 o
  -2   4   5          2.54          1.89         1.27 o
  -1   4   5          1.35          2.44         1.29 o
   0   4   5        718.79        715.36         8.55 o
   1   4   5        925.39        940.56        15.73 o
   2   4   5         14.62         18.53         3.35 o
   3   4   5          0.08          2.93         3.03 o
   4   4   5          0.33          3.64         4.66 o
   5   4   5         28.12         34.27         7.51 o
  -8   5   5          6.39          7.43         4.03 o
  -7   5   5         77.66         90.71         8.29 o
  -6   5   5        145.63        139.05         7.38 o
  -5   5   5        299.87        282.12         8.56 o
  -4   5   5         34.28         37.65         3.18 o
  -3   5   5        109.47        104.30         4.14 o
  -2   5   5         32.68         30.91         2.20 o
  -1   5   5          2.60          2.41         1.42 o
   0   5   5         96.11         92.92         3.26 o
   1   5   5       1154.93       1070.26        16.84 o
   2   5   5        387.34        337.67        10.54 o
   3   5   5         27.58         30.98         4.28 o
   4   5   5         47.02         72.95        22.91 o
   5   5   5         13.16          8.40         6.67 o
  -8   6   5        125.36        115.52        12.43 o
  -7   6   5         24.77         29.46         4.22 o
  -6   6   5        100.74        102.85         6.62 o
  -5   6   5         48.32         46.78         3.59 o
  -4   6   5         17.45         20.55         2.64 o
  -3   6   5         60.99         49.23         2.95 o
  -2   6   5          2.21          0.86         1.35 o
  -1   6   5        454.53        426.10         7.45 o
   0   6   5        580.28        572.14         7.90 o
   1   6   5        568.80        557.44        10.17 o
   2   6   5         57.96         49.83         4.62 o
   3   6   5          0.99         -2.22         3.20 o
   4   6   5        229.93        246.79        15.42 o
   5   6   5         28.71         36.99        13.02 o
  -8   7   5          0.01          2.20         4.30 o
  -7   7   5        139.93        149.85         7.89 o
  -6   7   5          0.00         -2.51         2.51 o
  -5   7   5         47.59         46.34         4.33 o
  -4   7   5         14.56          9.91         2.34 o
  -3   7   5        125.23        106.83         4.87 o
  -2   7   5        117.58        114.27         4.04 o
  -1   7   5        263.09        249.14         5.71 o
   0   7   5         79.90         73.30         3.14 o
   1   7   5         67.25         64.99         4.00 o
   2   7   5          6.20          4.94         2.64 o
   3   7   5         28.12         25.30         4.47 o
   4   7   5         45.81         52.47         7.83 o
   5   7   5         16.43         28.81         8.45 o
  -8   8   5         67.97         77.77         7.93 o
  -7   8   5         87.67         91.60         5.80 o
  -6   8   5         30.05         26.01         3.53 o
  -5   8   5        191.33        171.89         7.72 o
  -4   8   5        872.46        826.54        11.78 o
  -3   8   5         13.74         11.45         2.09 o
  -2   8   5        291.95        289.83         7.28 o
  -1   8   5        257.76        226.90         5.48 o
   0   8   5          0.39          3.28         1.60 o
   1   8   5         83.02         89.39         4.62 o
   2   8   5          2.89          5.14         2.93 o
   3   8   5         12.72         13.93         3.83 o
   4   8   5          1.14          3.59         4.50 o
   5   8   5          0.33         17.51         7.96 o
  -8   9   5          0.48         -0.02         3.68 o
  -7   9   5        187.62        192.18         8.13 o
  -6   9   5         80.98         83.01         5.40 o
  -5   9   5         83.06         81.22         5.68 o
  -4   9   5         62.06         70.75         4.59 o
  -3   9   5        166.93        172.62         5.82 o
  -2   9   5        363.26        328.46         7.82 o
  -1   9   5       1614.53       1537.92        13.90 o
   0   9   5          3.16          1.17         1.84 o
   1   9   5         82.71         93.98         5.53 o
   2   9   5         28.95         24.12         3.83 o
   3   9   5        162.76        160.38         9.29 o
   4   9   5         13.09          2.35         5.25 o
   5   9   5          1.69         13.60        10.62 o
  -8  10   5          2.04          3.44         7.08 o
  -7  10   5         10.39         13.20         3.00 o
  -6  10   5          4.32          2.15         2.48 o
  -5  10   5         22.69         25.35         3.59 o
  -4  10   5        149.21        163.92         6.57 o
  -3  10   5        117.68        118.67         5.80 o
  -2  10   5         73.36         76.27         4.42 o
  -1  10   5       2549.43       2475.75        43.48 o
   0  10   5         85.78         77.68         4.09 o
   1  10   5        252.53        218.12         9.02 o
   2  10   5          9.25          3.86         2.71 o
   3  10   5         28.56         28.79         6.11 o
   4  10   5         71.54         64.66         9.74 o
   5  10   5         16.21         44.31        14.85 o
  -8  11   5          5.22          5.69         8.11 o
  -7  11   5        199.65        191.44         8.77 o
  -6  11   5         11.87         10.37         2.87 o
  -5  11   5          3.32          4.82         2.61 o
  -4  11   5        484.79        455.10        10.59 o
  -3  11   5         17.38         18.48         2.93 o
  -2  11   5         60.74         70.62         5.35 o
  -1  11   5       1230.99       1189.93        14.85 o
   0  11   5         11.49         11.61         2.51 o
   1  11   5         17.32         19.03         3.47 o
   2  11   5        156.30        162.64         9.17 o
   3  11   5          0.98          5.46         4.50 o
   4  11   5          3.25         -1.93         4.21 o
   5  11   5         48.09         47.97        15.08 o
  -8  12   5         39.30         45.27        10.51 o
  -7  12   5         22.78         10.11         4.00 o
  -6  12   5         83.13         76.38         6.05 o
  -5  12   5          0.97         -0.76         2.83 o
  -4  12   5       1197.22       1167.98        19.49 o
  -3  12   5          0.23          0.92         2.20 o
  -2  12   5         43.57         39.12         4.26 o
  -1  12   5         21.63         28.47         3.82 o
   0  12   5         77.51         86.83         5.03 o
   1  12   5         25.26         36.45         4.51 o
   2  12   5        351.03        331.65        12.30 o
   3  12   5        132.37        125.36        10.38 o
   4  12   5         39.81         31.90         6.48 o
   5  12   5         59.88         72.63        17.59 o
  -8  13   5         10.23          8.96         8.34 o
  -7  13   5         21.87         18.45         3.98 o
  -6  13   5          6.44          9.55         4.26 o
  -5  13   5          1.55         -0.13         3.10 o
  -4  13   5        100.58        103.12         6.35 o
  -3  13   5          0.90          1.55         2.17 o
  -2  13   5        324.53        301.12        10.40 o
  -1  13   5         56.09         46.82         4.23 o
   0  13   5          3.37          2.87         2.08 o
   1  13   5        744.32        651.18        13.86 o
   2  13   5        297.92        315.54        11.99 o
   3  13   5         21.46         21.67         4.38 o
   4  13   5          1.06         -5.10         5.10 o
   5  13   5          2.56          8.22         9.36 o
  -8  14   5          0.00         -8.06        12.22 o
  -7  14   5        103.17         98.88         8.82 o
  -6  14   5         73.36         84.39         8.93 o
  -5  14   5        116.71        109.58         6.97 o
  -4  14   5        105.34         97.42         6.22 o
  -3  14   5          8.88          9.23         2.91 o
  -2  14   5        408.62        390.41        11.85 o
  -1  14   5         78.54         71.75         4.89 o
   0  14   5         13.50         10.14         2.75 o
   1  14   5         44.90         56.17         4.59 o
   2  14   5         50.55         45.59         5.20 o
   3  14   5        120.22        135.63         9.69 o
   4  14   5          0.06         -4.99         4.99 o
  -8  15   5          1.77          0.15         6.47 o
  -7  15   5         78.76         88.76         7.34 o
  -6  15   5        196.18        211.21        10.19 o
  -5  15   5         93.26         82.88         6.38 o
  -4  15   5        592.64        568.07        14.07 o
  -3  15   5         85.07         83.53         5.55 o
  -2  15   5         22.97         20.97         4.29 o
  -1  15   5         16.37         13.47         2.97 o
   0  15   5          2.22          2.49         4.91 o
   1  15   5          2.61         -2.06         2.69 o
   2  15   5         41.15         38.29         6.31 o
   3  15   5         76.20         74.64         7.20 o
   4  15   5         31.70         33.35         7.06 o
  -7  16   5          0.01          1.28         3.53 o
  -6  16   5        241.09        262.71        11.10 o
  -5  16   5        189.83        192.68         8.98 o
  -4  16   5        220.15        202.72         9.72 o
  -3  16   5        761.34        751.28        14.77 o
  -2  16   5       1063.99       1023.96        19.52 o
  -1  16   5         68.53         73.93         8.56 o
   0  16   5         23.19         19.13         5.72 o
   1  16   5         55.99         41.07         4.69 o
   2  16   5        164.31        153.54        10.56 o
   3  16   5          2.91          7.95         3.90 o
   4  16   5          5.22         -1.78         6.42 o
  -8  17   5         21.93         17.59         9.36 o
  -7  17   5          0.00         -4.35         4.35 o
  -6  17   5         13.82         16.65         3.96 o
  -5  17   5          6.02          0.28         3.29 o
  -4  17   5         77.94         70.86         5.96 o
  -3  17   5          2.89          1.97         2.90 o
  -2  17   5       1044.21       1018.29        22.45 o
  -1  17   5         14.50         10.34         6.31 o
   0  17   5         38.03         26.65         4.17 o
   1  17   5          0.00          1.58         2.80 o
   2  17   5         61.56         67.49         7.68 o
   3  17   5         13.55         13.37         4.81 o
   4  17   5        150.55        142.16        19.89 o
  -8  18   5         55.69         23.80         8.34 o
  -7  18   5          4.30          2.58         5.37 o
  -6  18   5          6.28          5.40         4.27 o
  -5  18   5         17.97         11.38         5.68 o
  -4  18   5          0.00         -0.56         3.36 o
  -3  18   5        118.78        105.71         7.36 o
  -2  18   5       1657.10       1624.68        24.85 o
  -1  18   5         19.07         22.86         4.26 o
   0  18   5         19.08         15.06         3.65 o
   1  18   5          8.67         10.48         3.50 o
   2  18   5         88.61         95.62         7.66 o
   3  18   5          2.71          3.18         3.97 o
   4  18   5         19.17         10.38         5.84 o
  -8  19   5          1.37        -14.62        14.62 o
  -7  19   5         27.85         32.05         4.75 o
  -6  19   5         63.10         69.83         5.72 o
  -5  19   5         23.47         26.74         3.89 o
  -4  19   5          0.00         -3.31         3.31 o
  -3  19   5       1261.07       1254.48        23.07 o
  -2  19   5        147.79        144.29         7.95 o
  -1  19   5         17.80         23.09         4.79 o
   0  19   5         40.14         36.77         5.23 o
   1  19   5          5.22          1.63         2.96 o
   2  19   5         34.94         32.61         4.43 o
   3  19   5         84.45         82.74         7.45 o
   4  19   5         57.78         73.30         9.51 o
  -7  20   5          3.02          2.30         4.09 o
  -6  20   5         20.61         23.36         4.10 o
  -5  20   5         24.98         19.60         3.96 o
  -4  20   5         53.93         42.33         5.01 o
  -3  20   5       1189.94       1156.14        22.48 o
  -2  20   5          7.52          4.93         2.85 o
  -1  20   5          7.27          6.92         3.44 o
   0  20   5         92.17         64.55         6.35 o
   1  20   5         34.31         25.25         4.04 o
   2  20   5        262.04        266.87        11.91 o
   3  20   5         76.20         63.59         7.22 o
   4  20   5        118.94        127.10        11.89 o
  -7  21   5          3.64         -0.19         4.10 o
  -6  21   5          8.29          4.69         4.43 o
  -5  21   5        188.82        218.90        10.16 o
  -4  21   5         31.99         31.62         4.77 o
  -3  21   5         63.31         64.17         6.30 o
  -2  21   5         13.60          7.50         4.35 o
  -1  21   5         10.72          9.20         5.15 o
   0  21   5         48.58         43.97         5.88 o
   1  21   5         14.97         19.20         5.49 o
   2  21   5          4.35          3.62         6.20 o
   3  21   5         76.32         96.34         9.11 o
   4  21   5          0.05          7.03         9.36 o
  -7  22   5          0.01          2.28         3.47 o
  -6  22   5        260.27        272.23        10.84 o
  -5  22   5         16.92         28.07         4.43 o
  -4  22   5         17.93         21.42         4.22 o
  -3  22   5          2.59          7.57         3.63 o
  -2  22   5        114.78        111.19         9.79 o
  -1  22   5          0.10          4.42         4.29 o
   0  22   5         20.30         28.77         5.14 o
   1  22   5          2.75         -2.03         3.88 o
   2  22   5        164.26        179.30        10.39 o
   3  22   5          0.68          5.18         4.60 o
   4  22   5          0.86         -6.99         6.99 o
  -7  23   5          0.49          2.83         5.61 o
  -6  23   5         26.93         29.51         4.50 o
  -5  23   5        259.37        287.83        11.70 o
  -4  23   5         60.66         52.16         6.03 o
  -3  23   5        195.40        189.94         9.98 o
  -2  23   5        326.50        333.41        14.34 o
  -1  23   5          0.05          0.85         2.93 o
   0  23   5         51.13         52.20         6.42 o
   1  23   5          5.69          3.90         4.50 o
   2  23   5          1.93          3.75         3.77 o
   3  23   5         15.15         11.52         5.25 o
   4  23   5          6.33          7.41         5.34 o
  -7  24   5         13.15         16.84         4.73 o
  -6  24   5          3.82          5.90         3.58 o
  -5  24   5         80.97         94.19         7.20 o
  -4  24   5        123.00        113.17         7.95 o
  -3  24   5       1601.66       1599.22        27.85 o
  -2  24   5         59.66         58.86         7.01 o
  -1  24   5        103.21        100.59         6.94 o
   0  24   5          1.10         -2.31         3.47 o
   1  24   5          9.25         10.69         4.48 o
   2  24   5          5.23          9.38         3.96 o
   3  24   5        193.90        184.40        13.37 o
   4  24   5          2.95          3.65         8.22 o
  -7  25   5          7.33          5.29         8.18 o
  -6  25   5          3.26          8.98         3.84 o
  -5  25   5          0.21         -1.05         3.37 o
  -4  25   5          1.53          4.67         5.18 o
  -3  25   5        548.93        547.93        27.73 o
  -2  25   5        116.00        122.03         9.29 o
  -1  25   5          3.69         -2.31         3.20 o
   0  25   5          3.78         -5.69         5.69 o
   1  25   5          4.02         -1.83         5.55 o
   2  25   5         11.29         24.34         5.32 o
   3  25   5          0.77          1.67         5.34 o
  -7  26   5         57.43         40.10        14.85 o
  -6  26   5          4.11          4.94         3.56 o
  -5  26   5         67.31         77.68         6.91 o
  -4  26   5         14.05         21.21         4.39 o
  -3  26   5        277.36        274.40        14.18 o
  -2  26   5        395.73        407.06        16.43 o
  -1  26   5         63.04         56.87         5.67 o
   0  26   5         90.42         89.85        10.21 o
   1  26   5          4.78         -3.96         4.29 o
   2  26   5         62.65         56.51         6.51 o
   3  26   5        301.23        320.24        17.64 o
  -7  27   5        109.23        120.14        19.64 o
  -6  27   5         10.70         12.21         3.72 o
  -5  27   5         93.79         99.57         8.42 o
  -4  27   5          0.25          1.76         3.97 o
  -3  27   5          2.86          2.91         3.40 o
  -2  27   5        583.80        584.01        19.65 o
  -1  27   5          1.42          2.94         3.09 o
   0  27   5         10.07         16.93         5.73 o
   1  27   5         39.82         33.61         5.27 o
   2  27   5         16.16         15.69         4.44 o
   3  27   5          4.54          8.96         5.16 o
  -6  28   5         36.06         33.88         4.81 o
  -5  28   5          8.61          7.27         4.38 o
  -4  28   5         82.69         71.76         7.10 o
  -3  28   5        199.61        179.20        10.23 o
  -2  28   5        391.91        393.01        16.42 o
  -1  28   5          7.20         12.49         5.01 o
   0  28   5          8.22         12.85         6.30 o
   1  28   5         15.63          6.63         4.29 o
   2  28   5          2.55          3.10         4.58 o
   3  28   5         75.78         70.17         9.04 o
  -6  29   5         32.90         30.84         4.46 o
  -5  29   5          4.84          3.96         6.71 o
  -4  29   5        281.37        280.00        13.13 o
  -3  29   5          0.55         -1.54         3.71 o
  -2  29   5         45.46         50.46         6.77 o
  -1  29   5         10.58          8.96         4.01 o
   0  29   5          0.67          9.82         5.81 o
   1  29   5          0.60         -0.60         3.90 o
   2  29   5         11.23         25.34         5.62 o
   3  29   5         18.63         23.78         9.05 o
  -6  30   5          0.60          3.62         4.08 o
  -5  30   5         75.44         78.35         8.00 o
  -4  30   5         63.12         65.93         7.15 o
  -3  30   5         55.17         57.75         6.44 o
  -2  30   5        384.00        380.01        16.39 o
  -1  30   5        119.18        119.34         9.74 o
   0  30   5          0.48          1.65         4.79 o
   1  30   5         34.47         42.31         6.30 o
   2  30   5         36.69         37.69         6.37 o
   3  30   5         16.55         10.49         6.60 o
  -6  31   5          3.34         15.55         5.51 o
  -5  31   5         21.75         17.29         4.77 o
  -4  31   5          2.06         -0.56         4.40 o
  -3  31   5        120.36        124.51        10.85 o
  -2  31   5        218.41        217.60        13.12 o
  -1  31   5          4.67          7.24        12.79 o
   0  31   5          0.10         -4.19         4.19 o
   1  31   5         79.74         79.51         7.90 o
   2  31   5         47.66         57.18         7.07 o
   3  31   5          0.01          1.60        11.76 o
  -5  32   5          4.31          4.28         9.25 o
  -4  32   5        362.66        345.75        15.04 o
  -3  32   5         60.68         57.65         6.70 o
  -2  32   5        165.08        159.80         9.48 o
  -1  32   5          5.14          0.05         5.36 o
   0  32   5         10.66          9.24         3.99 o
   1  32   5          2.94          3.72         5.04 o
   2  32   5        112.54        114.70         9.47 o
  -5  33   5          0.36          1.21         5.00 o
  -4  33   5        343.75        338.92        15.25 o
  -3  33   5         48.16         36.63         5.74 o
  -2  33   5          6.37          4.22         4.05 o
  -1  33   5         11.36          4.43         4.17 o
   0  33   5          0.31          6.25         4.58 o
   1  33   5        131.94        143.00        11.64 o
   2  33   5        138.51        136.96        10.75 o
  -5  34   5          4.88          8.69         5.54 o
  -4  34   5          1.11         -1.11         5.28 o
  -3  34   5          9.36         10.76         3.86 o
  -2  34   5         93.91         82.42         8.48 o
  -1  34   5        632.27        620.59        23.23 o
   0  34   5          7.72          9.27         5.20 o
   1  34   5          6.67         13.10         4.67 o
   2  34   5         17.82         12.54         5.51 o
  -5  35   5         22.40         15.27         8.12 o
  -4  35   5         77.22         82.66         7.35 o
  -3  35   5          0.03         -2.05         4.89 o
  -2  35   5         96.07         91.17         8.05 o
  -1  35   5        185.52        203.05        17.12 o
   0  35   5          0.30          5.27         6.25 o
   1  35   5         14.84         13.01         4.75 o
   2  35   5         12.34          9.97         9.94 o
  -5  36   5         38.64         52.08        15.53 o
  -4  36   5         16.69         14.50         6.17 o
  -3  36   5          2.68          4.74         4.62 o
  -2  36   5         48.40         56.77         7.86 o
  -1  36   5         20.90         15.96         7.71 o
   0  36   5          2.42         -1.44         4.95 o
   1  36   5          2.36          4.64         7.12 o
   2  36   5         13.04        -10.96        10.96 o
  -4  37   5         29.60         20.85         5.70 o
  -3  37   5         51.16         48.76         7.23 o
  -2  37   5         29.78         31.62         6.42 o
  -1  37   5        145.14        151.06        12.45 o
   0  37   5          2.90          1.11         4.82 o
   1  37   5          8.40         11.39         6.99 o
  -4  38   5         42.12         42.89         7.35 o
  -3  38   5         51.94         50.80         6.18 o
  -2  38   5          0.00         -1.87         5.10 o
  -1  38   5        224.65        221.39        19.29 o
   0  38   5         82.48        105.14        12.18 o
   1  38   5         50.40         54.19         8.86 o
  -4  39   5         98.98         74.58        11.71 o
  -3  39   5          1.63         -6.36         6.36 o
  -2  39   5          3.71          4.79         5.23 o
  -1  39   5         76.83         68.89         8.87 o
   0  39   5         31.54         38.08         8.36 o
  -3  40   5          4.28          4.23         9.50 o
  -2  40   5         17.95         17.71         6.73 o
  -1  40   5         64.73         70.09         8.85 o
   0  40   5         12.30         11.42        10.28 o
  -3  41   5         70.41         54.79        10.30 o
  -2  41   5          2.39          6.62         8.22 o
  -1  41   5          5.59          7.49         5.88 o
   0  41   5        329.80        328.23        32.89 o
  -2  42   5         44.78         30.84        11.19 o
  -1  42   5         69.28         47.97        13.70 o
  -8   0   6         12.19         12.11         5.37 o
  -6   0   6        222.88        265.10        13.08 o
  -4   0   6        621.88        578.96        31.86 o
  -2   0   6          1.69          4.21         2.66 o
   0   0   6          5.74          5.64         3.07 o
   2   0   6        115.31        103.83        11.22 o
   4   0   6        215.50        223.16        25.35 o
  -8   1   6          0.07          0.34         6.79 o
  -7   1   6          0.19         -3.28         3.28 o
  -6   1   6         21.24         20.69         3.30 o
  -5   1   6         36.36         36.94         3.41 o
  -4   1   6         36.28         29.15         4.43 o
  -3   1   6       1019.98        948.13        15.26 o
  -2   1   6         16.27         19.78         2.17 o
  -1   1   6         30.02         27.02         3.37 o
   0   1   6          0.13         -2.31         2.31 o
   1   1   6         34.58         39.45         4.33 o
   2   1   6         63.55         53.18         6.00 o
   3   1   6          6.17          6.57         4.14 o
   4   1   6          1.76          5.03         5.01 o
  -8   2   6         15.61          2.08         7.13 o
  -7   2   6        101.70        104.26         7.45 o
  -6   2   6         20.20         13.53         3.84 o
  -5   2   6          0.17         -2.21         2.80 o
  -4   2   6          0.01          3.50         3.94 o
  -3   2   6        419.39        327.63         9.20 o
  -2   2   6         62.06         51.36         3.34 o
  -1   2   6       1884.27       1825.31        21.04 o
   0   2   6        232.67        227.92         7.54 o
   1   2   6        105.13        100.38         6.25 o
   2   2   6          0.87          1.45         3.86 o
   3   2   6         38.66         36.80         7.00 o
   4   2   6        108.33        118.32        18.50 o
  -8   3   6          6.07          6.43         5.02 o
  -7   3   6         96.25        100.28         7.45 o
  -6   3   6         29.46         34.34         6.86 o
  -5   3   6          5.63          3.26         2.66 o
  -4   3   6          9.60          6.16         2.44 o
  -3   3   6         76.39         71.29         5.08 o
  -2   3   6          8.95          3.55         1.79 o
  -1   3   6        860.65        836.55        11.56 o
   0   3   6        132.39        135.18         6.39 o
   1   3   6        129.79        137.61         7.30 o
   2   3   6          1.84         -4.25         4.25 o
   3   3   6          4.60         -0.92         5.26 o
  -8   4   6         42.47         37.29         5.84 o
  -7   4   6          5.45          1.91         3.15 o
  -6   4   6          4.41          3.01         3.10 o
  -5   4   6         15.03         11.31         3.89 o
  -4   4   6          2.39          0.13         2.66 o
  -3   4   6          0.35          2.93         2.56 o
  -2   4   6          0.15         -1.19         1.85 o
  -1   4   6          4.08          3.87         1.81 o
   0   4   6       1080.87       1094.73        16.29 o
   1   4   6        177.10        185.15         8.38 o
   2   4   6         36.18         27.81         4.41 o
   3   4   6          5.66          6.35        13.02 o
   4   4   6          0.70         -5.48         9.36 o
  -8   5   6          2.99         -1.53         5.97 o
  -7   5   6          0.01          1.51         3.41 o
  -6   5   6         34.11         31.48         4.88 o
  -5   5   6        119.02        120.36         6.71 o
  -4   5   6        178.69        153.91         6.49 o
  -3   5   6         49.19         37.58         3.73 o
  -2   5   6         11.97         13.06         2.26 o
  -1   5   6        373.86        358.38         7.59 o
   0   5   6        419.34        418.45        11.59 o
   1   5   6          7.58          6.09         3.08 o
   2   5   6         48.31         52.24         5.87 o
   3   5   6         15.56         14.05         5.49 o
   4   5   6          9.29         13.70        13.25 o
  -8   6   6         97.09        106.54         9.11 o
  -7   6   6         30.99         34.65         4.39 o
  -6   6   6        127.64        136.83         9.94 o
  -5   6   6          5.03         10.46         4.77 o
  -4   6   6        500.35        443.03        10.77 o
  -3   6   6        150.41        118.38         5.85 o
  -2   6   6        108.52        103.40         5.18 o
  -1   6   6         13.53          9.84         2.00 o
   0   6   6       1509.92       1480.48        24.36 o
   1   6   6          2.82          3.35         2.94 o
   2   6   6         22.29         20.58         4.36 o
   3   6   6        113.17        114.31        12.43 o
   4   6   6          0.00         21.01        10.96 o
  -8   7   6         31.45         46.30         6.26 o
  -7   7   6         82.32         93.21         6.25 o
  -6   7   6          4.81          5.63         5.94 o
  -5   7   6        126.15        124.17         6.36 o
  -4   7   6        308.04        271.31         8.58 o
  -3   7   6         78.78         80.80         4.31 o
  -2   7   6        620.44        605.08        11.90 o
  -1   7   6         18.76         13.38         2.30 o
   0   7   6         29.10         25.71         3.87 o
   1   7   6         14.43         17.64         3.26 o
   2   7   6         34.12         34.76         6.02 o
   3   7   6          1.37          2.52         4.98 o
   4   7   6         48.49         61.44        15.30 o
  -8   8   6         30.11         33.30         6.29 o
  -7   8   6          0.81          7.28         3.98 o
  -6   8   6          6.67          4.16         6.12 o
  -5   8   6         38.44         30.10         4.71 o
  -4   8   6         91.73         90.64         5.27 o
  -3   8   6         75.14         77.96         4.19 o
  -2   8   6        665.73        598.10        12.86 o
  -1   8   6         78.69         84.72         4.63 o
   0   8   6        114.32        117.96         7.14 o
   1   8   6         91.30         86.26         6.61 o
   2   8   6          2.51         -2.86         3.72 o
   3   8   6         61.96         76.26        11.09 o
   4   8   6        148.69        145.27        22.84 o
  -8   9   6         46.86         57.34         8.78 o
  -7   9   6          0.88          4.79         4.52 o
  -6   9   6         53.71         58.46         9.16 o
  -5   9   6         29.22         31.00         4.98 o
  -4   9   6          1.55         -0.54         2.41 o
  -3   9   6          0.16          2.04         2.36 o
  -2   9   6          0.51          4.99         3.66 o
  -1   9   6         78.19         75.33         4.34 o
   0   9   6         66.77         62.71         4.94 o
   1   9   6        255.56        251.25        10.81 o
   2   9   6         25.48         30.49         5.89 o
   3   9   6        141.46        147.52        14.40 o
   4   9   6         72.58         87.02        18.96 o
  -8  10   6         45.17         58.11         8.65 o
  -7  10   6         81.46         94.39         7.40 o
  -6  10   6         32.73         40.59         6.63 o
  -5  10   6          7.46          8.02         3.77 o
  -4  10   6          2.93         -0.34         2.55 o
  -3  10   6          0.31          0.22         2.34 o
  -2  10   6       1518.83       1444.39        27.73 o
  -1  10   6          0.94         -1.69         4.07 o
   0  10   6          6.21          1.75         3.35 o
   1  10   6         46.37         48.45         6.55 o
   2  10   6         65.02         71.70         7.77 o
   3  10   6          0.70         -5.70         7.31 o
   4  10   6        143.32        144.81        21.01 o
  -8  11   6          1.18         -4.83         4.83 o
  -7  11   6          3.64         -4.13         4.13 o
  -6  11   6         13.51         19.16         4.34 o
  -5  11   6         21.83         17.89         3.78 o
  -4  11   6         14.14         22.77         3.60 o
  -3  11   6          0.03          1.14         2.37 o
  -2  11   6         58.79         51.02         4.68 o
  -1  11   6         37.15         40.03         7.77 o
   0  11   6         36.17         31.79         4.27 o
   1  11   6          0.10          2.66         3.95 o
   2  11   6         44.35         32.12         7.88 o
   3  11   6         28.18         22.44         7.59 o
   4  11   6         18.11          3.20         9.36 o
  -8  12   6          0.00         -6.44         6.44 o
  -7  12   6          2.49         -1.10         4.05 o
  -6  12   6         18.47          9.34         3.28 o
  -5  12   6          1.10          3.82         4.71 o
  -4  12   6        132.63        131.28         6.45 o
  -3  12   6          0.31         -0.74         3.18 o
  -2  12   6         50.68         47.97         4.90 o
  -1  12   6        334.10        320.35        13.71 o
   0  12   6        150.39        160.94        10.31 o
   1  12   6       1121.65       1141.63        27.10 o
   2  12   6         99.01         98.61         8.67 o
   3  12   6         14.44         25.77         7.50 o
   4  12   6          4.59         -7.46         7.46 o
  -8  13   6          5.09          2.73         8.99 o
  -7  13   6          6.77         10.62         3.51 o
  -6  13   6          0.01          2.85         3.74 o
  -5  13   6        376.53        357.57        12.24 o
  -4  13   6         22.88         12.12         3.12 o
  -3  13   6        131.00        124.79         7.30 o
  -2  13   6         60.71         52.61         6.39 o
  -1  13   6         96.47         99.46         8.08 o
   0  13   6        129.34        126.21         9.25 o
   1  13   6        394.82        396.12        16.38 o
   2  13   6          0.02         10.14         4.59 o
   3  13   6          1.19         10.04         6.99 o
   4  13   6         40.32         21.01        11.19 o
  -8  14   6         29.06         11.20         6.05 o
  -7  14   6        120.32        132.97         8.04 o
  -6  14   6          0.18          1.65         4.43 o
  -5  14   6        148.87        139.39         8.27 o
  -4  14   6         86.64         81.63         6.00 o
  -3  14   6        116.76        106.36         6.19 o
  -2  14   6          1.98          2.90         4.70 o
  -1  14   6          1.71          0.72         3.29 o
   0  14   6        251.63        245.92        12.51 o
   1  14   6        461.39        444.48        17.41 o
   2  14   6         28.30         24.55        11.99 o
   3  14   6         21.52         45.23         9.49 o
   4  14   6          2.42          5.48         9.14 o
  -8  15   6         33.55         34.72        13.25 o
  -7  15   6         84.85         82.26         9.27 o
  -6  15   6          6.76          8.80         3.32 o
  -5  15   6         26.45         17.53         4.94 o
  -4  15   6          2.11         -0.66         2.97 o
  -3  15   6         26.52         23.57         3.43 o
  -2  15   6        190.36        195.89        11.07 o
  -1  15   6        152.25        139.89         9.54 o
   0  15   6        115.05        114.40         8.92 o
   1  15   6         34.07         43.59         6.45 o
   2  15   6         37.19         52.36         9.51 o
   3  15   6         43.94         64.16        12.22 o
   4  15   6          2.63          3.88         7.31 o
  -8  16   6          1.16         -9.36         9.36 o
  -7  16   6        148.21        153.32         8.83 o
  -6  16   6         79.94         78.94         7.02 o
  -5  16   6         18.61         18.17         4.99 o
  -4  16   6          0.05          1.28         3.12 o
  -3  16   6         56.93         56.54         4.81 o
  -2  16   6         97.88         93.10         8.58 o
  -1  16   6        336.65        305.76        13.98 o
   0  16   6         50.93         49.08         6.53 o
   1  16   6         27.49         29.56         5.88 o
   2  16   6         29.85         58.91        10.44 o
   3  16   6        279.47        328.13        22.29 o
   4  16   6          0.19         -3.88         7.99 o
  -7  17   6          0.25         13.87         6.54 o
  -6  17   6         19.72         16.98         4.24 o
  -5  17   6          1.53         -0.33         3.26 o
  -4  17   6          4.02          4.35         3.16 o
  -3  17   6         88.53         84.20         5.84 o
  -2  17   6         86.91         81.94         7.36 o
  -1  17   6        130.16        116.07         8.99 o
   0  17   6         16.82         17.91         4.73 o
   1  17   6          9.61          7.89         4.02 o
   2  17   6        228.50        246.11        27.52 o
   3  17   6        181.80        226.68        33.92 o
  -7  18   6          0.18          0.20         3.49 o
  -6  18   6         25.89         22.92         4.17 o
  -5  18   6         12.78         15.30         4.09 o
  -4  18   6          3.51          4.55         3.55 o
  -3  18   6        308.92        297.11        12.74 o
  -2  18   6          0.03         -1.79         4.08 o
  -1  18   6        116.09        115.79         8.96 o
   0  18   6         48.61         53.12         7.19 o
   1  18   6          5.25         11.28         4.43 o
   2  18   6         52.57         38.54        12.68 o
   3  18   6        148.93        159.67        15.99 o
  -7  19   6          0.01          2.35         4.32 o
  -6  19   6          0.55         -0.90         3.74 o
  -5  19   6         13.57         13.61         4.47 o
  -4  19   6          0.69          4.17         3.50 o
  -3  19   6          3.65          2.33         3.25 o
  -2  19   6        180.89        174.94         9.34 o
  -1  19   6         42.35         43.72         8.12 o
   0  19   6         22.04         22.79         6.04 o
   1  19   6          6.85          4.00         5.65 o
   2  19   6        397.37        440.45        19.67 o
   3  19   6         50.09         27.43         7.78 o
  -7  20   6         15.88          9.99         3.54 o
  -6  20   6          5.00         10.87         6.89 o
  -5  20   6         27.46         32.31         7.34 o
  -4  20   6         22.38         19.08         4.33 o
  -3  20   6          0.14          2.39         3.27 o
  -2  20   6         17.74         17.19         3.59 o
  -1  20   6          4.11          5.39         5.04 o
   0  20   6        169.64        148.81        10.18 o
   1  20   6        241.36        234.76        17.03 o
   2  20   6        279.88        267.01        15.61 o
   3  20   6          2.01         -5.44         5.44 o
  -7  21   6         10.65          9.88         4.24 o
  -6  21   6        221.47        227.50        11.21 o
  -5  21   6        159.61        159.71         9.07 o
  -4  21   6         51.57         52.69         6.09 o
  -3  21   6         71.70         73.31         6.77 o
  -2  21   6         58.11         56.52         5.94 o
  -1  21   6         22.95         14.09        10.05 o
   0  21   6         60.05         63.06         7.53 o
   1  21   6        156.79        143.92        14.19 o
   2  21   6        202.27        198.27        13.65 o
   3  21   6         47.63         54.42         8.38 o
  -7  22   6         11.90         16.81         3.96 o
  -6  22   6         25.06         25.18         5.35 o
  -5  22   6         37.72         35.34         4.74 o
  -4  22   6         29.00         26.70         4.97 o
  -3  22   6          3.62          3.76         3.86 o
  -2  22   6          2.91          4.86         3.08 o
  -1  22   6        155.91        161.70        13.10 o
   0  22   6          0.04         -2.96         4.30 o
   1  22   6         74.64         86.64        24.21 o
   2  22   6          2.53          1.47         5.20 o
   3  22   6          1.98          6.67         5.75 o
  -7  23   6          0.02         -0.15         3.70 o
  -6  23   6        271.20        300.76        13.05 o
  -5  23   6         23.57         23.10         4.22 o
  -4  23   6          3.83          2.81         3.70 o
  -3  23   6        238.59        222.89        11.05 o
  -2  23   6          3.18          4.18         3.23 o
  -1  23   6         74.46         62.43        12.79 o
   0  23   6        169.04        166.44        11.23 o
   1  23   6        121.72        130.16        13.97 o
   2  23   6        109.99        129.79        11.80 o
   3  23   6          9.59          9.65         4.76 o
  -7  24   6          0.76          0.68         4.95 o
  -6  24   6        116.09        126.63        10.59 o
  -5  24   6          2.37          0.43         3.47 o
  -4  24   6          5.12         13.85         4.48 o
  -3  24   6         83.56         77.80         7.13 o
  -2  24   6         63.17         80.62         8.36 o
  -1  24   6         21.05         15.43         5.39 o
   0  24   6        102.07        102.48         9.22 o
   1  24   6         90.53        101.13         9.77 o
   2  24   6        491.70        589.04        23.67 o
   3  24   6          3.80         11.19         8.45 o
  -7  25   6          3.02          3.65         6.62 o
  -6  25   6          0.98         -1.05         3.91 o
  -5  25   6          0.19         -3.55         3.55 o
  -4  25   6         32.35         37.93         6.03 o
  -3  25   6         12.70         12.90         4.47 o
  -2  25   6         13.78         14.59         4.69 o
  -1  25   6          5.50         16.33         5.17 o
   0  25   6         18.08          8.67         6.04 o
   1  25   6          3.97          2.35         7.34 o
   2  25   6        115.05        138.51        12.17 o
   3  25   6        129.59        146.64        21.93 o
  -6  26   6          0.07         -1.31         4.55 o
  -5  26   6          1.89         -0.80         3.92 o
  -4  26   6         41.46         30.57         5.50 o
  -3  26   6         55.59         61.21         6.68 o
  -2  26   6         70.84         78.60         8.24 o
  -1  26   6          3.65          9.12         5.23 o
   0  26   6         21.78         16.95         8.91 o
   1  26   6         52.99         63.74         7.10 o
   2  26   6         19.59         11.32         5.48 o
   3  26   6         52.57         36.09        10.96 o
  -6  27   6         75.55         70.85         6.95 o
  -5  27   6          9.93         14.11         3.79 o
  -4  27   6         10.94         18.87         4.98 o
  -3  27   6          1.94         11.43         4.27 o
  -2  27   6          3.70          1.58         3.56 o
  -1  27   6        170.30        169.99        14.10 o
   0  27   6         18.58         22.16         6.62 o
   1  27   6         64.95         68.44         7.54 o
   2  27   6        293.00        315.20        18.13 o
  -6  28   6         71.82         57.64         6.34 o
  -5  28   6          0.70          8.65         4.40 o
  -4  28   6         14.17         16.70         4.76 o
  -3  28   6         73.29         73.26         7.11 o
  -2  28   6         36.50         37.46         6.55 o
  -1  28   6         24.13         18.81         7.88 o
   0  28   6          0.82         18.82         6.69 o
   1  28   6         27.97         26.80         6.40 o
   2  28   6         24.93         19.31         7.83 o
  -6  29   6          8.22          8.59         3.90 o
  -5  29   6        111.51        129.06         9.10 o
  -4  29   6         29.26         27.99         5.44 o
  -3  29   6         30.09         21.72         4.89 o
  -2  29   6          0.62         -5.16         5.16 o
  -1  29   6         28.07         33.22         7.34 o
   0  29   6          0.41         15.05         7.51 o
   1  29   6         19.29         13.70         5.60 o
   2  29   6        126.65        118.73        11.66 o
  -6  30   6         11.13         -5.58         8.47 o
  -5  30   6        110.44        101.08         9.42 o
  -4  30   6         27.91         32.56         5.68 o
  -3  30   6          1.37          0.34         5.04 o
  -2  30   6        241.01        236.31        13.87 o
  -1  30   6          1.34          2.51         7.77 o
   0  30   6         57.59         57.83         9.26 o
   1  30   6        148.16        154.52        10.75 o
   2  30   6          0.00         -2.40         5.81 o
  -6  31   6          0.31         -7.87         7.87 o
  -5  31   6        281.13        305.23        15.20 o
  -4  31   6        121.94        106.19         8.88 o
  -3  31   6          2.47          6.64         4.14 o
  -2  31   6         11.80          7.74         4.61 o
  -1  31   6         24.00         27.18         9.59 o
   0  31   6        148.15        179.16        13.61 o
   1  31   6         96.23        123.15        10.07 o
  -5  32   6         50.98         56.18        12.03 o
  -4  32   6          8.28         10.33         5.04 o
  -3  32   6          8.43          9.83         4.60 o
  -2  32   6          7.58          9.48         4.62 o
  -1  32   6         87.45         82.46        15.76 o
   0  32   6          9.18          5.48         4.98 o
   1  32   6        420.49        486.27        19.26 o
  -5  33   6         35.80         40.30         6.73 o
  -4  33   6          0.80         11.85         4.62 o
  -3  33   6          6.39         -2.96         4.48 o
  -2  33   6          2.74         -5.81         5.81 o
  -1  33   6          0.07          1.60         9.14 o
   0  33   6         29.81         30.78         6.55 o
   1  33   6          3.25         -4.81         6.69 o
  -5  34   6          0.00         -5.07         7.17 o
  -4  34   6          0.76          5.08         4.47 o
  -3  34   6          4.01         -1.22         4.10 o
  -2  34   6        159.95        164.79        18.50 o
  -1  34   6         10.55         13.42        16.56 o
   0  34   6         85.09        109.31        11.28 o
   1  34   6         56.18         51.41        10.85 o
  -4  35   6          6.14          5.32         4.76 o
  -3  35   6          0.01         -3.36         4.81 o
  -2  35   6          1.78         21.47        11.19 o
  -1  35   6          1.04          6.73         5.71 o
   0  35   6         18.90         21.08        13.98 o
   1  35   6         56.22         68.07        15.76 o
  -4  36   6          1.09         -0.59         7.21 o
  -3  36   6         22.60         12.20         5.25 o
  -2  36   6         32.93         34.26        11.42 o
  -1  36   6         24.00          8.48         6.45 o
   0  36   6         38.23         36.04         8.06 o
  -4  37   6        190.32        185.07        13.79 o
  -3  37   6         28.65         40.72         6.56 o
  -2  37   6         41.49         13.99        12.91 o
  -1  37   6          4.80         -6.30         7.02 o
  -3  38   6         48.54         44.10         5.83 o
  -2  38   6         34.73         21.47         6.36 o
  -1  38   6        118.47         74.23        17.13 o
  -3  39   6          4.82          7.75        16.90 o
  -2  39   6          0.31         -2.24         7.41 o
  -7   0   7         39.63         86.80        18.04 o
  -5   0   7         10.01         11.99         5.20 o
  -3   0   7         80.12         90.79         7.62 o
  -1   0   7          4.52          2.28         2.74 o
   1   0   7        165.45        179.70        14.40 o
   3   0   7          6.38          4.28        13.13 o
  -8   1   7          0.37         -5.28         7.08 o
  -7   1   7         42.61         68.47        11.62 o
  -6   1   7        177.97        191.69        10.56 o
  -5   1   7          6.96          1.75         3.46 o
  -4   1   7        149.29        132.66         6.79 o
  -3   1   7        157.88        136.01         6.45 o
  -2   1   7        154.74        143.92         6.95 o
  -1   1   7          0.15          1.67         1.96 o
   0   1   7          6.53          2.00         2.94 o
   1   1   7          8.59          9.43         3.77 o
   2   1   7         57.87         48.88         6.13 o
   3   1   7         48.89         52.16        11.81 o
  -8   2   7          3.56         -7.26        11.76 o
  -7   2   7         27.08         27.41        10.96 o
  -6   2   7         13.87         15.81         6.76 o
  -5   2   7         74.18         72.54         5.94 o
  -4   2   7        353.10        274.03         9.35 o
  -3   2   7         11.46          6.89         2.53 o
  -2   2   7         11.56          8.26         2.04 o
  -1   2   7        121.75        120.10         5.36 o
   0   2   7         12.97         13.87         3.10 o
   1   2   7         37.99         33.00         5.28 o
   2   2   7        203.45        194.33        11.37 o
   3   2   7         24.76         15.14         5.72 o
  -8   3   7         19.14         15.74         6.54 o
  -7   3   7         71.75         71.72        15.53 o
  -6   3   7         29.31         23.72         5.58 o
  -5   3   7          0.01         -1.02         3.46 o
  -4   3   7         16.27         21.84         3.65 o
  -3   3   7         16.30         11.10         2.70 o
  -2   3   7         31.73         29.76         2.99 o
  -1   3   7         45.71         43.39         3.83 o
   0   3   7         73.58         67.55         5.50 o
   1   3   7          0.20          1.19         3.63 o
   2   3   7         40.86         27.39         5.33 o
   3   3   7          2.46          0.43         6.78 o
  -8   4   7          5.59          0.78         5.49 o
  -7   4   7         23.98         10.17        10.96 o
  -6   4   7          0.00         -1.38         5.65 o
  -5   4   7         10.33          7.35         3.52 o
  -4   4   7          2.70          1.99         2.90 o
  -3   4   7         87.48         85.25         5.38 o
  -2   4   7          1.03          0.15         2.12 o
  -1   4   7         22.49         19.20         2.89 o
   0   4   7         26.97         32.02         4.29 o
   1   4   7         44.17         38.59         5.82 o
   2   4   7         26.10         31.21         5.82 o
   3   4   7         33.78         44.49         7.32 o
  -8   5   7         39.46         33.55         6.88 o
  -7   5   7          3.10          2.81         6.29 o
  -6   5   7        210.39        244.70        12.16 o
  -5   5   7          2.89          4.77         3.30 o
  -4   5   7        119.45        108.68         6.12 o
  -3   5   7          0.51          0.03         2.50 o
  -2   5   7          0.27          0.84         2.14 o
  -1   5   7          7.01          4.72         2.58 o
   0   5   7         20.23         12.98         3.45 o
   1   5   7        247.11        256.88        10.78 o
   2   5   7         13.16         13.55         7.71 o
   3   5   7         44.64         57.75         8.26 o
  -8   6   7          3.51         -5.25         5.25 o
  -7   6   7         64.55         73.95         8.69 o
  -6   6   7          1.00         -4.09         5.14 o
  -5   6   7        135.74        118.68         7.41 o
  -4   6   7         57.68         46.76         4.53 o
  -3   6   7        109.72         89.40         5.56 o
  -2   6   7        205.89        199.97         7.65 o
  -1   6   7          0.45          0.56         2.61 o
   0   6   7          3.39          1.46         2.79 o
   1   6   7        141.86        144.69         8.17 o
   2   6   7          2.53          0.83         4.70 o
   3   6   7         15.43         18.68         7.77 o
  -8   7   7          0.32         -1.80         5.78 o
  -7   7   7         34.18         40.99         7.24 o
  -6   7   7          0.00         12.46         5.66 o
  -5   7   7          3.59          1.65         3.29 o
  -4   7   7         27.17         27.62         3.78 o
  -3   7   7         84.04         71.98         4.89 o
  -2   7   7          6.84          6.60         2.79 o
  -1   7   7          0.40         -1.45         2.75 o
   0   7   7         18.04         20.68         3.40 o
   1   7   7         21.31         17.24         3.93 o
   2   7   7         49.30         42.52         6.95 o
   3   7   7          1.57          3.12         6.70 o
  -8   8   7         83.80        109.35        13.32 o
  -7   8   7         13.51          6.92         6.00 o
  -6   8   7         60.29         73.27         8.47 o
  -5   8   7        109.97        117.78         8.38 o
  -4   8   7         19.71         20.25         3.49 o
  -3   8   7         53.79         46.83         4.25 o
  -2   8   7         60.85         64.69         5.10 o
  -1   8   7         94.43         98.34         6.34 o
   0   8   7        102.84        101.34         6.70 o
   1   8   7          2.59          3.71         3.51 o
   2   8   7         34.79         36.28         6.49 o
   3   8   7        140.38        132.52        14.31 o
  -8   9   7        153.56        148.78        15.91 o
  -7   9   7         22.25         23.59         4.45 o
  -6   9   7          0.32          1.86         5.18 o
  -5   9   7        203.25        193.87        12.56 o
  -4   9   7         19.19         17.54         3.32 o
  -3   9   7        829.87        769.25        14.96 o
  -2   9   7         13.12         11.68         3.10 o
  -1   9   7         30.51         26.40         4.25 o
   0   9   7        118.09        121.34         7.31 o
   1   9   7          2.33         -1.02         5.34 o
   2   9   7         36.02         27.25        12.02 o
   3   9   7         26.01         13.02         9.14 o
  -8  10   7         66.38         85.65        19.19 o
  -7  10   7         22.40         25.65         5.33 o
  -6  10   7         22.71         16.66         5.34 o
  -5  10   7          3.39         10.01         7.58 o
  -4  10   7         66.47         63.75         6.42 o
  -3  10   7         29.05         16.72         3.94 o
  -2  10   7          0.76          5.37         3.29 o
  -1  10   7          5.25          6.61         3.55 o
   0  10   7         92.11         99.02         7.82 o
   1  10   7        168.51        180.21        10.67 o
   2  10   7         10.23         12.87         5.99 o
   3  10   7        212.98        245.08        27.64 o
  -8  11   7         55.39         52.56        31.98 o
  -7  11   7         34.80         37.69         8.44 o
  -6  11   7          6.44         12.57         4.63 o
  -5  11   7         78.28         98.58         9.89 o
  -4  11   7         21.18         15.17         3.83 o
  -3  11   7          0.10         -1.34         3.56 o
  -2  11   7          0.12          3.26         3.72 o
  -1  11   7          0.06          0.44         3.24 o
   0  11   7         23.72         16.07         3.82 o
   1  11   7         14.72          7.31         3.87 o
   2  11   7         29.73         20.86         4.75 o
   3  11   7        108.16         90.68        19.64 o
  -8  12   7         47.70         64.18        16.90 o
  -7  12   7          2.02          9.50         5.08 o
  -6  12   7        170.12        182.63        10.79 o
  -5  12   7        242.29        249.01        14.50 o
  -4  12   7         60.21         60.28         6.20 o
  -3  12   7          6.64         13.47         4.52 o
  -2  12   7         23.01         15.52         5.05 o
  -1  12   7          1.55         -0.38         3.29 o
   0  12   7        339.75        344.48        13.83 o
   1  12   7          1.66          2.27         6.79 o
   2  12   7         63.06         65.96        10.34 o
   3  12   7        174.37        174.05        24.44 o
  -7  13   7         72.46         87.49         8.44 o
  -6  13   7         62.95         47.85         6.37 o
  -5  13   7          4.95          8.51         5.54 o
  -4  13   7          0.78         -1.08         3.60 o
  -3  13   7          9.34          7.72         3.99 o
  -2  13   7        108.38         95.15         8.75 o
  -1  13   7         20.65         18.45         4.26 o
   0  13   7         16.20         24.08         5.24 o
   1  13   7          1.98          3.62         4.27 o
   2  13   7         22.16         -1.08         8.11 o
   3  13   7        220.15        161.71        23.07 o
  -7  14   7         17.78         17.35         5.26 o
  -6  14   7          0.12          2.39         3.92 o
  -5  14   7          6.16         10.52         4.17 o
  -4  14   7         20.07         12.65         5.31 o
  -3  14   7          0.03         -2.82         4.15 o
  -2  14   7          3.55          3.96         4.04 o
  -1  14   7          1.16          1.70         5.17 o
   0  14   7        134.15        131.33         9.11 o
   1  14   7          0.23          2.06         4.90 o
   2  14   7         38.89         26.01         7.35 o
   3  14   7          3.58          0.00         8.91 o
  -7  15   7          6.89         10.80         5.90 o
  -6  15   7          2.98         -1.41         4.26 o
  -5  15   7          4.55         11.52         5.18 o
  -4  15   7          0.03         -0.15         4.39 o
  -3  15   7        125.19        127.83        10.43 o
  -2  15   7         94.64         85.63         8.48 o
  -1  15   7        199.44        207.54        10.96 o
   0  15   7         58.78         52.57         6.26 o
   1  15   7         27.83         24.82         5.79 o
   2  15   7          6.00          8.59         6.94 o
   3  15   7          2.36         29.24        11.65 o
  -7  16   7        155.06        164.08        11.29 o
  -6  16   7         22.54         15.50         6.24 o
  -5  16   7         74.65         78.86         7.49 o
  -4  16   7        382.54        416.21        19.71 o
  -3  16   7         12.17         10.33         4.57 o
  -2  16   7        400.16        380.83        16.54 o
  -1  16   7          6.15          7.82         3.57 o
   0  16   7         99.85        116.96         8.68 o
   1  16   7         10.43          9.95         5.25 o
   2  16   7        227.58        240.05        19.14 o
   3  16   7         10.22         -4.11        10.96 o
  -7  17   7          1.31          4.03         8.38 o
  -6  17   7         12.82         15.34         4.61 o
  -5  17   7         11.93         10.21         5.96 o
  -4  17   7          0.86         12.09         6.11 o
  -3  17   7         36.95         35.34         6.22 o
  -2  17   7        238.35        196.05        12.16 o
  -1  17   7          0.04         -0.69         3.29 o
   0  17   7         15.23         25.10         5.14 o
   1  17   7        205.41        211.18        13.41 o
   2  17   7         19.99         44.49        17.24 o
  -7  18   7         27.93         19.41         5.33 o
  -6  18   7        142.77        153.12         9.52 o
  -5  18   7         10.64         10.31         4.09 o
  -4  18   7         33.61         37.12         5.33 o
  -3  18   7          0.23          4.28         3.94 o
  -2  18   7         30.65         21.80         5.09 o
  -1  18   7         11.81         19.55         4.41 o
   0  18   7          8.34          9.78         4.65 o
   1  18   7         79.88         90.91        26.15 o
   2  18   7         39.34         18.92         5.97 o
  -7  19   7        109.54        122.22         8.84 o
  -6  19   7         12.36         10.26         4.46 o
  -5  19   7        144.70        159.87         9.43 o
  -4  19   7          1.02          0.63         3.97 o
  -3  19   7          3.46         -2.62         3.51 o
  -2  19   7          1.64          3.02         3.86 o
  -1  19   7          1.06         -1.92         3.34 o
   0  19   7          8.97         12.52         7.44 o
   1  19   7         92.68        122.37        14.69 o
   2  19   7        285.15        311.50        17.58 o
  -7  20   7          4.74         16.60         9.22 o
  -6  20   7         53.24         41.03         5.25 o
  -5  20   7        120.17        129.12         8.81 o
  -4  20   7        108.61        110.64         7.79 o
  -3  20   7          6.42          9.30         6.45 o
  -2  20   7         11.83         14.15         4.22 o
  -1  20   7        315.66        309.43        13.54 o
   0  20   7          2.68          7.05         5.18 o
   1  20   7        190.14        166.85        16.38 o
   2  20   7        242.17        276.47        17.14 o
  -7  21   7          0.82         -3.88         5.33 o
  -6  21   7          0.83          0.54         3.82 o
  -5  21   7         36.67         40.49         5.47 o
  -4  21   7         48.89         52.75         6.45 o
  -3  21   7         15.09         24.97         7.46 o
  -2  21   7          9.05          7.97         4.07 o
  -1  21   7         31.68         41.81         7.12 o
   0  21   7          0.28         -0.77         8.00 o
   1  21   7          1.64          0.30        15.65 o
   2  21   7        105.29        114.19        11.28 o
  -7  22   7          3.16          5.71         8.22 o
  -6  22   7         25.82         18.13         4.53 o
  -5  22   7          6.62         -1.04         3.83 o
  -4  22   7         43.33         41.87         5.92 o
  -3  22   7          3.35          0.88         4.32 o
  -2  22   7        119.14        109.12         9.82 o
  -1  22   7          1.05          0.98         3.95 o
   0  22   7         27.64         34.92         6.69 o
   1  22   7          7.89          5.01        10.39 o
   2  22   7         32.08         22.08        11.81 o
  -6  23   7         23.86         26.69         5.04 o
  -5  23   7          1.07          0.39         3.96 o
  -4  23   7          0.31          3.74         4.41 o
  -3  23   7         31.00         39.76         6.36 o
  -2  23   7         25.99         23.61         7.29 o
  -1  23   7         85.23         64.20         8.15 o
   0  23   7         36.47         28.41         8.06 o
   1  23   7          0.91        -11.99        11.99 o
   2  23   7          0.97          5.45         5.81 o
  -6  24   7         60.79         54.48         6.28 o
  -5  24   7        110.31        104.37         7.94 o
  -4  24   7         11.58         13.08         4.48 o
  -3  24   7         31.71         30.26        10.15 o
  -2  24   7         14.21         18.54         5.50 o
  -1  24   7        477.31        466.84        19.60 o
   0  24   7          0.88         -0.52         9.36 o
   1  24   7        193.82        217.53        25.92 o
   2  24   7         28.03         18.27         9.82 o
  -6  25   7          6.11          5.56         4.58 o
  -5  25   7         30.77         23.17         4.71 o
  -4  25   7         12.94         12.19         4.58 o
  -3  25   7         15.99         13.71         6.62 o
  -2  25   7          8.22          6.55         8.45 o
  -1  25   7         16.62          9.55         5.80 o
   0  25   7          2.54          2.50         6.09 o
   1  25   7         38.56         51.35        10.50 o
  -6  26   7         12.62          4.36         4.10 o
  -5  26   7         32.52         31.83         5.49 o
  -4  26   7         36.27         38.51         5.76 o
  -3  26   7          2.37          3.43         3.70 o
  -2  26   7         14.94          8.58        10.39 o
  -1  26   7         34.73         23.41         6.38 o
   0  26   7          2.05          1.45         5.86 o
   1  26   7         85.63         86.58        12.11 o
  -6  27   7          9.44         15.27         8.41 o
  -5  27   7         10.12          8.22         4.42 o
  -4  27   7         45.21         46.21         6.73 o
  -3  27   7        120.76        126.26         9.32 o
  -2  27   7         44.62         47.17         9.71 o
  -1  27   7          9.68          5.00         4.50 o
   0  27   7         12.20          0.23         5.72 o
   1  27   7        307.51        320.37        18.76 o
  -6  28   7          3.57          2.28         7.54 o
  -5  28   7          0.80         -0.83         4.23 o
  -4  28   7        142.20        132.55         9.92 o
  -3  28   7          6.03          1.57         3.78 o
  -2  28   7         63.76         76.82        10.79 o
  -1  28   7          8.42          4.11        16.67 o
   0  28   7        172.30        163.75        16.29 o
   1  28   7         57.16         61.72        10.13 o
  -5  29   7          0.03          5.96         4.21 o
  -4  29   7          2.22          7.41         4.54 o
  -3  29   7          0.08          3.15         4.71 o
  -2  29   7         13.47         23.66         8.10 o
  -1  29   7          9.72         -7.42         7.42 o
   0  29   7         47.30         36.98        17.24 o
  -5  30   7         37.08         37.31         5.60 o
  -4  30   7         17.76         17.82         8.97 o
  -3  30   7         32.70         25.57         5.16 o
  -2  30   7          0.29          6.85         6.28 o
  -1  30   7          0.00          2.28         9.59 o
   0  30   7         38.80         64.74        12.19 o
  -5  31   7         43.98         43.23         9.16 o
  -4  31   7         26.10         27.15         5.74 o
  -3  31   7          0.89         -4.24         4.24 o
  -2  31   7         80.47         86.49        17.13 o
  -1  31   7          5.02         -8.91         8.91 o
   0  31   7          9.97          9.24        11.33 o
  -5  32   7          1.54         14.62        10.05 o
  -4  32   7          0.03         -2.95         4.49 o
  -3  32   7         12.97         16.24         5.51 o
  -2  32   7         14.60          7.72         6.42 o
  -1  32   7          4.33          6.62         8.68 o
  -4  33   7         13.30          5.21         4.15 o
  -3  33   7          8.98         -1.63         4.41 o
  -2  33   7         10.91          1.37         8.22 o
  -1  33   7          2.59         13.93        10.51 o
  -4  34   7         22.09         20.84         6.66 o
  -3  34   7         26.65         25.02         5.49 o
  -2  34   7         35.23         62.58        17.36 o
  -3  35   7        147.73        137.56        10.46 o
  -3  36   7          0.00         -8.22         8.22 o
  -6   0   8         82.52         86.99         9.24 o
  -4   0   8         12.72         21.21         5.19 o
  -2   0   8         37.96         41.82         7.65 o
   0   0   8        102.41        103.46        11.93 o
   2   0   8         71.25         94.42        18.04 o
  -7   1   8         36.28         45.26         8.06 o
  -6   1   8          4.88          3.21         4.51 o
  -5   1   8          8.47          2.46         3.25 o
  -4   1   8         49.46         57.53         5.22 o
  -3   1   8          8.18          3.67         2.76 o
  -2   1   8          0.76          2.02         3.59 o
  -1   1   8         37.29         55.16         5.94 o
   0   1   8          6.73          6.48         3.97 o
   1   1   8         11.14         12.30         8.93 o
   2   1   8         34.71         36.83         6.36 o
  -7   2   8          0.06          7.81        17.82 o
  -6   2   8         33.70         43.01         5.19 o
  -5   2   8         24.07         25.31         4.32 o
  -4   2   8         18.56         18.18         3.40 o
  -3   2   8         50.95         50.98         5.51 o
  -2   2   8         47.01         51.54         4.48 o
  -1   2   8        189.22        204.85        10.56 o
   0   2   8          8.65          6.54         3.64 o
   1   2   8        312.58        318.48        14.84 o
   2   2   8          6.03         13.83         4.54 o
  -7   3   8         26.55         46.00        10.50 o
  -6   3   8          2.56          7.46         3.71 o
  -5   3   8        251.34        266.74        10.22 o
  -4   3   8          1.54          5.09         3.46 o
  -3   3   8         82.88         77.00         5.61 o
  -2   3   8         71.10         81.07         5.42 o
  -1   3   8         72.65         74.44         6.96 o
   0   3   8          5.31          4.06         3.80 o
   1   3   8          4.58         -4.22         4.22 o
   2   3   8         61.77         84.40         8.62 o
  -7   4   8          0.31          0.61         6.76 o
  -6   4   8          9.81          7.01         4.59 o
  -5   4   8         36.13         39.32         4.58 o
  -4   4   8        169.88        191.06         8.45 o
  -3   4   8        141.39        145.30         7.25 o
  -2   4   8        118.69        120.31         7.44 o
  -1   4   8        105.81        111.47         8.32 o
   0   4   8          4.12          3.70         3.82 o
   1   4   8          8.17         13.84         3.97 o
   2   4   8          0.04          0.19         4.75 o
  -7   5   8         29.96         37.71         7.27 o
  -6   5   8        155.26        186.48        11.35 o
  -5   5   8         19.56         18.15         3.72 o
  -4   5   8         30.24         27.09         3.77 o
  -3   5   8          9.58          8.53         3.85 o
  -2   5   8         48.96         54.91         5.38 o
  -1   5   8          9.12         10.70         3.63 o
   0   5   8         86.57         80.81         7.54 o
   1   5   8         15.81         21.28         7.25 o
   2   5   8          2.04         -5.36         7.99 o
  -7   6   8          0.94         -0.28         7.31 o
  -6   6   8         21.84         37.42         7.74 o
  -5   6   8        112.11        120.83         7.22 o
  -4   6   8          0.37          2.07         2.93 o
  -3   6   8         13.09         11.69         3.95 o
  -2   6   8        392.71        407.46        13.11 o
  -1   6   8         13.90         16.68         4.33 o
   0   6   8         45.69         55.12         6.53 o
   1   6   8          3.38         -1.18         4.35 o
   2   6   8        174.56        180.74        13.88 o
  -7   7   8         38.46         39.80         7.47 o
  -6   7   8         23.50         39.31         7.33 o
  -5   7   8          1.85          4.17         3.22 o
  -4   7   8         15.68         19.12         3.64 o
  -3   7   8          0.34          0.24         2.74 o
  -2   7   8          0.11          4.13         4.52 o
  -1   7   8         27.38         34.22         5.74 o
   0   7   8          0.85         -0.28         3.90 o
   1   7   8        105.37        112.70         8.88 o
   2   7   8          0.64         -4.10         5.48 o
  -7   8   8          9.61         16.33         8.59 o
  -6   8   8         81.89         83.34         9.51 o
  -5   8   8          0.01         -0.83         3.84 o
  -4   8   8          0.17          8.10         3.44 o
  -3   8   8          8.52          8.98         3.46 o
  -2   8   8          6.63          7.91         3.40 o
  -1   8   8         14.52         15.13         4.57 o
   0   8   8         19.62         19.93         7.53 o
   1   8   8          0.35         -2.72         5.01 o
   2   8   8          9.51         -5.59        12.62 o
  -7   9   8         19.43         22.19         5.88 o
  -6   9   8         15.22         19.67         5.80 o
  -5   9   8         88.60         90.55         7.87 o
  -4   9   8          0.80         -0.39         6.73 o
  -3   9   8         29.40         35.41         4.51 o
  -2   9   8          5.76         10.06         3.66 o
  -1   9   8         16.13         17.56         4.18 o
   0   9   8        347.86        401.38        15.94 o
   1   9   8          0.13         -2.88         4.79 o
   2   9   8          1.30         -5.52         6.02 o
  -7  10   8          3.03         -4.73         7.66 o
  -6  10   8          0.29         -0.19         5.79 o
  -5  10   8          7.70          1.99         5.60 o
  -4  10   8         49.20         49.49         6.18 o
  -3  10   8          7.63          9.87         3.90 o
  -2  10   8          7.56         12.76         3.99 o
  -1  10   8          3.50         10.69         4.66 o
   0  10   8          0.13          4.35         4.25 o
   1  10   8         13.17         12.91         4.29 o
   2  10   8         99.29        103.00        13.16 o
  -7  11   8          2.36         -0.12         5.97 o
  -6  11   8        167.68        191.82        14.02 o
  -5  11   8          9.66         11.91         4.77 o
  -4  11   8         47.85         45.29         6.12 o
  -3  11   8         81.28         95.62         8.03 o
  -2  11   8        161.54        163.91         8.82 o
  -1  11   8         56.59         51.88         5.30 o
   0  11   8         46.19         41.35         6.05 o
   1  11   8         33.52         33.88         7.60 o
  -7  12   8          0.68         -6.26         9.82 o
  -6  12   8         41.92         33.59         7.01 o
  -5  12   8         13.84         18.13         5.47 o
  -4  12   8          6.99          6.10         5.41 o
  -3  12   8         56.24         71.95         7.40 o
  -2  12   8         16.62         14.63         3.67 o
  -1  12   8          1.37          0.91         3.54 o
   0  12   8         34.74         39.28         6.17 o
   1  12   8          5.70         -3.98         4.27 o
  -7  13   8        282.80        327.34        18.32 o
  -6  13   8         95.69        105.77        10.47 o
  -5  13   8         45.61         44.43         7.22 o
  -4  13   8         65.70         80.60        10.65 o
  -3  13   8        303.81        312.57        13.72 o
  -2  13   8         26.80         22.07         4.07 o
  -1  13   8        186.13        178.36         9.35 o
   0  13   8          0.21         -2.32         4.77 o
   1  13   8         73.87         67.76         7.52 o
  -7  14   8         10.23         44.76        51.85 o
  -6  14   8         29.33         29.94         7.11 o
  -5  14   8          0.64         10.09         5.48 o
  -4  14   8          0.18          0.37         4.13 o
  -3  14   8          7.60          9.38         3.95 o
  -2  14   8          9.30          7.73         3.51 o
  -1  14   8          6.14          4.61         3.95 o
   0  14   8         21.28         10.07         3.91 o
   1  14   8         48.95         39.22         5.95 o
   2  14   8          4.63          4.11         9.14 o
  -6  15   8          1.68          4.37        13.14 o
  -5  15   8         76.89         89.07         9.93 o
  -4  15   8          0.01         -2.11         4.80 o
  -3  15   8          1.48          0.58         3.69 o
  -2  15   8         30.58         27.33         4.31 o
  -1  15   8         19.40         22.26         4.61 o
   0  15   8         46.11         57.46         6.93 o
   1  15   8          0.23         -0.35        11.04 o
   2  15   8          3.68          0.00         7.99 o
  -6  16   8         54.25         63.24         9.45 o
  -5  16   8         28.06         45.55        11.76 o
  -4  16   8          4.09          2.15         4.53 o
  -3  16   8          2.04          6.16         3.80 o
  -2  16   8          2.74         10.20         4.22 o
  -1  16   8        147.57        162.05        10.68 o
   0  16   8          2.97          7.41         4.41 o
   1  16   8          0.00          7.27         4.98 o
  -6  17   8         24.96         29.68         7.49 o
  -5  17   8         88.65         95.97        10.22 o
  -4  17   8         63.11         48.14        11.29 o
  -3  17   8          8.34          8.43         5.34 o
  -2  17   8         11.79         15.66         5.66 o
  -1  17   8         47.41         58.29         7.17 o
   0  17   8          1.39          1.82         5.27 o
   1  17   8         38.12         50.14         8.14 o
  -6  18   8          2.63          6.91         5.73 o
  -5  18   8         16.82         11.40         5.39 o
  -4  18   8          1.93          9.05         7.61 o
  -3  18   8         56.09         45.15         6.13 o
  -2  18   8         78.46         89.43        12.30 o
  -1  18   8        104.45        103.53         8.92 o
   0  18   8         50.59         45.45         6.63 o
   1  18   8          7.28         15.11         5.56 o
  -6  19   8          0.25         -0.52         5.10 o
  -5  19   8         16.76         22.92        14.99 o
  -4  19   8        133.01        135.73        11.82 o
  -3  19   8         19.94         20.55         4.77 o
  -2  19   8         16.48         14.90        11.51 o
  -1  19   8          5.41          4.98         4.38 o
   0  19   8         33.05         44.02         5.83 o
   1  19   8          2.76          5.52         4.78 o
  -6  20   8          1.46          0.98         8.36 o
  -5  20   8         75.94         95.46        10.21 o
  -4  20   8         30.66         46.95         7.52 o
  -3  20   8        103.99        108.19        13.41 o
  -2  20   8         61.00         52.15         7.58 o
  -1  20   8          0.13         -2.67         5.14 o
   0  20   8         24.32         19.50         4.72 o
   1  20   8        113.45         75.22        12.48 o
  -6  21   8         52.83         56.25        19.15 o
  -5  21   8          0.12          8.59         7.19 o
  -4  21   8         96.20        109.59        11.31 o
  -3  21   8         17.18         10.54        10.51 o
  -2  21   8          2.92          4.27         4.53 o
  -1  21   8          2.68         -0.53         7.42 o
   0  21   8         81.72         74.29         8.22 o
   1  21   8         18.36        -12.11        12.11 o
  -5  22   8          0.20         -4.51         5.34 o
  -4  22   8          0.99          5.28         5.50 o
  -3  22   8          9.94          4.62         5.89 o
  -2  22   8          2.63          9.87         4.92 o
  -1  22   8         65.94         60.34         7.14 o
   0  22   8          0.04         -3.18         4.84 o
  -5  23   8          4.65          7.61         6.98 o
  -4  23   8         42.29         45.21         7.82 o
  -3  23   8          0.60         -2.09         5.72 o
  -2  23   8          6.58          4.55         4.44 o
  -1  23   8         17.57         16.97         6.54 o
   0  23   8          4.64          5.95         6.95 o
  -5  24   8         40.51         54.66         8.90 o
  -4  24   8        106.76        125.80        12.53 o
  -3  24   8         27.03         30.04         8.29 o
  -2  24   8        208.79        213.47        14.03 o
  -1  24   8         34.67         42.03         5.97 o
   0  24   8         17.14          8.92         4.92 o
  -5  25   8          3.13          3.07         6.97 o
  -4  25   8         24.35         30.87         8.73 o
  -3  25   8         11.27          4.69         5.92 o
  -2  25   8         32.41         42.97         9.38 o
  -1  25   8         40.36         32.66         8.11 o
   0  25   8          0.22         -4.65         5.26 o
  -5  26   8         31.56          7.54         7.99 o
  -4  26   8         74.49         95.42        10.94 o
  -3  26   8          2.22         17.17         7.93 o
  -2  26   8          2.05          2.87         6.45 o
  -1  26   8         12.35          8.31         4.37 o
   0  26   8          9.06          5.48         6.85 o
  -4  27   8        103.78        131.99        15.12 o
  -3  27   8         26.06          9.27         7.88 o
  -2  27   8         15.45         15.64        13.25 o
  -1  27   8         11.64          2.12         5.03 o
  -4  28   8          1.75          2.51         6.45 o
  -3  28   8         14.90         12.81         6.81 o
  -2  28   8          0.65         -0.38        11.19 o
  -1  28   8         83.10         71.04        16.67 o
  -4  29   8          1.79        -10.05        10.05 o
  -3  29   8          0.91         -6.49         9.82 o
  -2  29   8         43.82         35.40         8.56 o
  -3  30   8          2.24         -1.37        10.51 o
  -2  30   8         22.16         17.36        10.05 o
  -3  31   8        155.77        156.46        22.61 o
  -2  31   8         14.79         47.28        13.70 o
  -5   0   9        107.36        182.33        48.20 o
  -3   0   9         11.87         11.63         4.48 o
  -1   0   9         18.34         31.29        12.11 o
   1   0   9          0.77         -3.70         7.42 o
  -6   1   9          6.72          2.30         4.00 o
  -5   1   9        560.45        630.23        16.74 o
  -4   1   9        449.44        491.12        14.25 o
  -3   1   9          0.66          4.55         3.65 o
  -2   1   9          0.45          3.41         6.05 o
  -1   1   9          1.29          3.12         6.73 o
   0   1   9         56.62         62.07         8.67 o
   1   1   9          0.39         -4.10         7.70 o
  -6   2   9         66.68         67.96         6.48 o
  -5   2   9        215.07        246.78        15.98 o
  -4   2   9          3.69         14.05         3.95 o
  -3   2   9         78.38         86.70        12.01 o
  -2   2   9        114.65        124.83        13.79 o
  -1   2   9         60.70         55.09        10.14 o
   0   2   9        120.22        124.12        11.20 o
   1   2   9          8.20         10.55         8.39 o
  -6   3   9         62.32         65.15         8.61 o
  -5   3   9          4.22          6.37         4.41 o
  -4   3   9         67.56         72.62         6.00 o
  -3   3   9         13.72         19.35         3.83 o
  -2   3   9         76.82         87.64         9.30 o
  -1   3   9          2.71          8.23         4.59 o
   0   3   9         33.03         38.60        12.49 o
   1   3   9         72.08        100.18        28.44 o
  -7   4   9         37.91         16.45        10.74 o
  -6   4   9         88.57         80.88         7.36 o
  -5   4   9         32.23         27.09         4.39 o
  -4   4   9         25.87         44.52         5.76 o
  -3   4   9         28.10         41.93         5.25 o
  -2   4   9         68.78         75.90         9.15 o
  -1   4   9         18.31         19.68         5.41 o
   0   4   9         11.79         15.25         7.77 o
   1   4   9         36.72         37.00         9.19 o
  -7   5   9         55.88         36.09        10.05 o
  -6   5   9         10.58          7.67         4.88 o
  -5   5   9         89.85        106.57         9.89 o
  -4   5   9        172.59        174.73        13.34 o
  -3   5   9        100.93        111.87         8.92 o
  -2   5   9         38.53         30.16         6.42 o
  -1   5   9          0.25         -0.08         5.90 o
   0   5   9         19.19         17.00         5.89 o
   1   5   9          8.74         -1.22         9.02 o
  -7   6   9          0.77         -9.59        10.51 o
  -6   6   9         71.43         80.38         8.36 o
  -5   6   9        226.03        249.63        10.58 o
  -4   6   9        577.95        632.34        17.86 o
  -3   6   9          0.05         -4.80         4.80 o
  -2   6   9          0.77          4.23         4.48 o
  -1   6   9          3.52          3.12         5.10 o
   0   6   9          0.60         11.70         5.54 o
   1   6   9         44.64         23.11         8.34 o
  -6   7   9          0.66          1.37        11.31 o
  -5   7   9         44.15         52.57         7.23 o
  -4   7   9         81.50        100.34         8.89 o
  -3   7   9         46.11         59.62         6.83 o
  -2   7   9          2.25          2.20         4.35 o
  -1   7   9          3.16          8.10         4.49 o
   0   7   9          7.83          6.57         4.39 o
   1   7   9         84.96         86.80        17.13 o
  -6   8   9         65.48         81.93         8.89 o
  -5   8   9        124.50        138.19        10.39 o
  -4   8   9         10.37         14.37         5.14 o
  -3   8   9        141.71        139.61         9.84 o
  -2   8   9          2.44          7.20         4.20 o
  -1   8   9         25.89         17.76         4.44 o
   0   8   9          2.31         -2.47         7.64 o
   1   8   9          5.22        -10.96        10.96 o
  -6   9   9        384.94        459.25        18.42 o
  -5   9   9        422.54        464.59        17.67 o
  -4   9   9         63.65         78.10         8.30 o
  -3   9   9         52.04         64.52         7.46 o
  -2   9   9         51.84         46.77         6.25 o
  -1   9   9        236.73        260.47        13.55 o
   0   9   9         16.30          5.13         5.53 o
  -6  10   9         80.07        127.54        43.36 o
  -5  10   9          1.13         -5.07         5.07 o
  -4  10   9         30.49         47.48         7.71 o
  -3  10   9         49.05         62.86         7.28 o
  -2  10   9          5.82          8.55         3.87 o
  -1  10   9          9.26          1.71         4.41 o
   0  10   9          4.98          1.19         5.61 o
  -6  11   9          2.11         17.62        11.46 o
  -5  11   9          1.47         12.80         5.96 o
  -4  11   9        111.99        138.53        10.22 o
  -3  11   9         20.16         25.36         5.55 o
  -2  11   9         33.12         40.27         5.66 o
  -1  11   9        167.51        177.39        11.68 o
   0  11   9         43.92         55.47         7.12 o
  -6  12   9          0.01          6.93         5.78 o
  -5  12   9          0.86          0.33         5.20 o
  -4  12   9          2.82          8.77         4.77 o
  -3  12   9         36.76         36.07         6.74 o
  -2  12   9         13.90         15.05         4.49 o
  -1  12   9          0.28         -2.72         4.32 o
   0  12   9         14.83         17.85         4.94 o
  -6  13   9         99.03        118.51        11.88 o
  -5  13   9          5.21         12.99         5.98 o
  -4  13   9          2.80          8.31         4.16 o
  -3  13   9        385.21        401.22        14.55 o
  -2  13   9          0.13          0.44         3.67 o
  -1  13   9          0.34          8.32         4.29 o
   0  13   9          1.88          1.25         4.04 o
  -6  14   9         69.38         54.59        16.22 o
  -5  14   9          0.49         -4.79         9.31 o
  -4  14   9         39.88         41.78         6.04 o
  -3  14   9        216.74        249.12        11.82 o
  -2  14   9          1.64          5.61         3.94 o
  -1  14   9          7.94          7.25         7.17 o
   0  14   9         60.75         56.31         7.23 o
  -5  15   9         29.15         31.76         7.22 o
  -4  15   9          0.49          1.27         5.78 o
  -3  15   9         25.48         33.79         5.61 o
  -2  15   9         50.16         37.64         5.36 o
  -1  15   9          1.01         -3.94         3.94 o
   0  15   9         11.08         16.42         6.72 o
  -5  16   9          0.19         -4.84         4.84 o
  -4  16   9         42.44         44.63         8.09 o
  -3  16   9          0.94          3.84         4.75 o
  -2  16   9         15.73         14.17         4.93 o
  -1  16   9         13.65         16.69         4.99 o
   0  16   9          4.99          5.87        10.64 o
  -5  17   9         33.66         44.06         8.17 o
  -4  17   9         41.06         44.57         7.64 o
  -3  17   9          2.28          2.18         5.33 o
  -2  17   9        135.76        153.94         9.62 o
  -1  17   9         11.11          5.61         4.20 o
   0  17   9        104.66         83.65        12.25 o
  -5  18   9          0.09          5.43        12.48 o
  -4  18   9         21.20         25.58        11.79 o
  -3  18   9         19.68         33.02         6.06 o
  -2  18   9         69.64         75.00         7.96 o
  -1  18   9         77.06         77.70         9.41 o
   0  18   9          8.07         18.27        10.28 o
  -5  19   9         50.31         52.43         8.56 o
  -4  19   9          7.28         12.03         6.27 o
  -3  19   9         34.09         46.15         6.47 o
  -2  19   9          0.21         -0.48         4.18 o
  -1  19   9          4.72         18.05         5.62 o
  -4  20   9          8.76         22.06         6.11 o
  -3  20   9         17.25         24.51         8.74 o
  -2  20   9        129.70        149.02         9.96 o
  -1  20   9         28.82         17.14         5.00 o
  -4  21   9          3.25         -4.22         5.63 o
  -3  21   9          3.05          4.80         5.38 o
  -2  21   9        204.68        213.91        11.56 o
  -1  21   9         17.29         18.60        21.36 o
  -4  22   9          1.92         -4.87         7.57 o
  -3  22   9          0.31          1.59         5.66 o
  -2  22   9         37.76         31.14         8.35 o
  -1  22   9         16.17         13.93         8.22 o
  -3  23   9          0.00         -1.81        21.47 o
  -2  23   9          4.18          6.63         6.30 o
  -1  23   9         71.73         58.47        13.70 o
  -3  24   9          3.30          2.34        16.33 o
  -2  24   9          8.25          3.90         5.81 o
  -4   0  10        143.81        140.51        14.93 o
  -2   0  10         13.60         23.98        12.56 o
  -5   1  10        385.37        449.92        14.77 o
  -4   1  10          1.32         14.68         5.47 o
  -3   1  10          8.45          2.39         6.27 o
  -2   1  10          5.33          4.27         5.81 o
  -6   2  10         82.18         31.06        11.88 o
  -5   2  10          3.94         18.24         5.15 o
  -4   2  10         18.99         26.16         4.95 o
  -3   2  10          9.57          3.16         6.78 o
  -2   2  10          0.27          4.14         5.65 o
  -6   3  10          4.16          3.20         7.77 o
  -5   3  10         66.37         79.61         7.64 o
  -4   3  10         70.74         84.94         7.23 o
  -3   3  10          2.53         -1.59         9.36 o
  -2   3  10         32.46         44.50         9.93 o
  -5   4  10         42.98         70.83        11.33 o
  -4   4  10          1.82          0.77         7.05 o
  -3   4  10          6.98         10.12         8.34 o
  -2   4  10         11.31         25.06         9.26 o
  -5   5  10        217.79        260.69        22.35 o
  -4   5  10         10.05         16.70         4.90 o
  -3   5  10         31.40         30.39         7.33 o
  -2   5  10          5.59          5.19        18.50 o
  -5   6  10        268.39        316.35        24.33 o
  -4   6  10        129.59        141.30        10.79 o
  -3   6  10         27.15         30.78         6.90 o
  -2   6  10          3.27         14.04         7.34 o
  -5   7  10         47.65         74.25        10.13 o
  -4   7  10         49.39         64.68         9.69 o
  -3   7  10         15.44          3.07         5.31 o
  -2   7  10         25.52          9.53         6.20 o
  -5   8  10         22.44         13.71         6.26 o
  -4   8  10         70.71         54.98         7.37 o
  -3   8  10         76.76         81.98        10.12 o
  -2   8  10          3.06         -7.77         7.77 o
  -4   9  10        156.89        154.16        10.91 o
  -3   9  10          1.16         10.18         4.51 o
  -2   9  10          1.82         -6.17         6.17 o
  -1   9  10         93.80         88.17        17.36 o
  -4  10  10         58.78         55.43         7.32 o
  -3  10  10         15.12         19.72         5.67 o
  -2  10  10         37.54         26.39        18.62 o
  -1  10  10          5.42         17.36        10.96 o
  -4  11  10         81.79         69.90        12.22 o
  -3  11  10         77.53         63.93         7.91 o
  -2  11  10        110.06        139.33        22.38 o
  -4  12  10         42.49         60.38        16.98 o
  -3  12  10          2.02          4.58         9.75 o
  -2  12  10         90.21         92.28        16.67 o
  -4  13  10        277.91        348.49        38.26 o
  -3  13  10         51.89         62.71         9.05 o
  -2  13  10         17.29         -6.41         7.73 o
  -4  14  10        304.09        366.60        31.75 o
  -3  14  10         55.98         47.77         8.18 o
  -2  14  10          9.80         11.65         9.82 o
  -3  15  10          0.16        -15.45        19.64 o
  -3  16  10        155.82        140.93        21.01 o
  -3  17  10        195.99        179.07        22.84 o
                                                
