# Supplementary material for: Crystal structure of (2-benzyl­oxy­pyrimidin-5-yl)boronic acid
Source: Acta Crystallogr Sect E Struct Rep Online. 2014 Nov 15;70(Pt 12):o1259–60. doi: 10.1107/S1600536814024519 (PMC4257459; doi:10.1107/S1600536814024519)
Supplement: Supplementary file 3 [file e-70-o1259-Isup3.mol]

scheme.cdx
  ChemDraw10231415452D

 17 18  0  0  0  0  0  0  0  0999 V2000
    1.6536    1.0628    0.0000 C   0  0  0  0  0  0  0  0  0  0  0  0
    0.8286    1.0670    0.0000 N   0  0  0  0  0  0  0  0  0  0  0  0
    0.4125    0.3546    0.0000 C   0  0  0  0  0  0  0  0  0  0  0  0
    0.8214   -0.3619    0.0000 N   0  0  0  0  0  0  0  0  0  0  0  0
    1.6464   -0.3661    0.0000 C   0  0  0  0  0  0  0  0  0  0  0  0
    2.0625    0.3463    0.0000 C   0  0  0  0  0  0  0  0  0  0  0  0
   -0.4125    0.3588    0.0000 O   0  0  0  0  0  0  0  0  0  0  0  0
   -0.8286   -0.3536    0.0000 C   0  0  0  0  0  0  0  0  0  0  0  0
   -1.6536   -0.3495    0.0000 C   0  0  0  0  0  0  0  0  0  0  0  0
   -2.0607    0.3681    0.0000 C   0  0  0  0  0  0  0  0  0  0  0  0
   -2.8857    0.3681    0.0000 C   0  0  0  0  0  0  0  0  0  0  0  0
   -3.3035   -0.3495    0.0000 C   0  0  0  0  0  0  0  0  0  0  0  0
   -2.8857   -1.0670    0.0000 C   0  0  0  0  0  0  0  0  0  0  0  0
   -2.0607   -1.0670    0.0000 C   0  0  0  0  0  0  0  0  0  0  0  0
    2.8875    0.3422    0.0000 B   0  0  0  0  0  0  0  0  0  0  0  0
    3.3035    1.0545    0.0000 O   0  0  0  0  0  0  0  0  0  0  0  0
    3.2963   -0.3744    0.0000 O   0  0  0  0  0  0  0  0  0  0  0  0
  1  2  2  0      
  2  3  1  0      
  3  4  2  0      
  4  5  1  0      
  5  6  2  0      
  6  1  1  0      
  3  7  1  0      
  7  8  1  0      
  8  9  1  0      
  9 10  2  0      
 10 11  1  0      
 11 12  2  0      
 12 13  1  0      
 13 14  2  0      
 14  9  1  0      
  6 15  1  0      
 15 16  1  0      
 15 17  1  0      
M  END
